# Supplementary material for: Long-Standing Activity with Characteristic Genomic Insertion Signatures in Reptilian Bov-B LINEs and Associated Sauria SINEs
Source: Biology (Basel). 2026 Jun 13;15(12):927. doi: 10.3390/biology15120927 (PMC13295347; doi:10.3390/biology15120927)
Supplement: Supplementary file 1 [file biology-15-00927-s001.zip]

Archive with 7 entries (7 files):
- FigS3.txt
- FigS6.txt
- FigS8.html
- FigS9.html
- search_TSD_interval99.py
- Supplemental_Fig 2-4-5-7-10-11.pdf
- Supplementary_Material.pdf
