# Supplementary material for: Long-Standing Activity with Characteristic Genomic Insertion Signatures in Reptilian Bov-B LINEs and Associated Sauria SINEs
Source: Biology (Basel). 2026 Jun 13;15(12):927. doi: 10.3390/biology15120927 (PMC13295347; doi:10.3390/biology15120927)
Supplement: Supplementary file 1 [file biology-15-00927-s001.zip › FigS3.txt]

Figure S3 

Sequence comparisons among Bov-B from Podarcis muralis with a length > 3 kb

18:c6509493-6506069            ccctt--cat-ggat--acgcctt-cccgtgagcataagggcatttgagaag-aacccag
1:104787980-104791280          cccttcccat-ggatcactgccttgcccgt-ggcgaaagggcttt---gaaagaactcag
8:c87632296-87629089           ccctt--cat-ggatcactgcctt-gccgt-ggcaaaggggctt----gaat-aactcag
13:47547143-47550382           ccctt--cat-ggatcactgcctt-gccgt-ggcgaaggagctt----gaag-aactcag
13:c1763861-1760624            ccctt--cat-ggatcactgcctt-gccgtgggcgaaggggctt----gaag-aactcag
3:45143536-45146771            ccctt--cat-ggatcactgcctt-gccat-ggcgaaggggctt----gaag-aactcag
4:63729610-63732828            ccctt--cat-ggatcactgcctt-gccgt-ggcgaaggggctt----gaag-aactcag
7:c41245621-41242392           ccctt--cat-ggatcactgcctt-gccgt-ggcaaaggggctt----gaag-aactcag
7:c83582076-83578849           ccctt--cat-ggatcactgcctt-gccgt-ggcgaaggggctt----gaag-aactcag
7:5988876-5992099              ccctt--cat-ggatcactgcctt-gccgt-ggcgaaggggctt----gaag-aactcag
4:c105906232-105903007         ccctt--cat-ggatcactgcctt-gccgt-ggcgaaggggctt----gaag-aactcag
4:c68834060-68830837           ccctt--cat-ggatcactgcctt-gccgt-ggcgaaggggctt----gaag-aactcag
11:44231319-44234300           ------------------------------------------------------------
2:69360154-69363377            ccctt--cat-ggatcactgcctt-gccgt-ggcgaaggggctt----gaag-aactcag
8:27854480-27857703            ccctt--cat-ggatcactgcctt-gccat-ggcgaaggggctt----gaag-aactcag
5:c28948847-28945625           ccctt--cat-ggatcactgcctt-gccgt-ggcgaaggggctt----gaag-aactcag
15:c26497305-26494082          ccctt--cat-ggatcactgcctt-gccgt-ggcgaaggggctt----gaag-aactcag
12:28972228-28975450           ccctt--cat-ggatcactgcctt-gccgt-ggcgaaggggctt----gaag-aactcag
5:41071821-41075043            ccctt--cat-ggatcactgcctt-gccgt-ggcgaaggggctt----gaag-aactcag
4:62123262-62126466            ccctt--cat-ggatcactgcctt-gccgt-ggcgaaggggctt----gaag-aactcag
4:74638728-74641951            ccctt--cat-ggatcactgcctt-gccgt-ggcgaaggggctt----gaag-aactcag
2:13311-16534                  ccctt--cat-ggatcactgcctt-gccgt-ggcgaaggggctt----gaag-aactcag
1:26510035-26513258            ccctt--cat-ggatcactgcctt-gccat-ggcgaaggggctt----gaag-aactcag
8:c35611267-35608043           ccctt--cat-ggatcactgcctt-gccgt-ggcgaaggggctt----gaag-aactcag
7:c14990570-14987347           ccctt--cat-ggatcactgcctt-gccgt-ggcgaaggggctt----gaag-aactcag
9:15623506-15626669            ------------------------------------------------------------
Z:41491639-41494862            ccctt--cat-ggatcactgcctt-gccgt-ggcgaaggggctt----gaag-aactcag
14:c31325806-31322598          ccctt--cat-ggatcactgcctt-gccgt-ggcgaaggggctt----gaag-aactcag
10:71812016-71815238           ccctt--cat-ggatcactgcctt-gccgt-ggcgaaggggctt----gaag-aactcag
6:57051543-57054766            ccctt--cat-ggatcactgcctt-gccgt-ggcgaaggggctt----gaag-aactcag
3:116384060-116387282          ccctt--cat-ggatcactgcctt-gccgt-ggcgaaggggctt----gaag-aactcag
7:c7058843-7055619             ccctt--cat-ggatcactgcctt-gccgt-ggcgaaggggctt----gaag-aactcag
14:32317817-32321038           --ctt--cat-ggatcactgcctt-gccgt-ggcgaaggggctt----gaag-aactcag
5:52864668-52867891            ccctt--cat-ggatcactgcctt-gccgt-ggcgaaggggctt----gaag-aactcag
6:c50247890-50244670           ccctt--cat-ggatcactgcctt-gccgt-ggcgaaggggctt----gaag-aactcag
1:c1928486-1925266             ccctt--cat-ggatcactgcctt-gccgt-ggcgaaggggctt----gaag-aactcag
17:c19532627-19529406          ccctt--cat-ggatcactgcctt-gccgt-ggcgaaggggctt----gaag-aactcag
13:12890101-12893319           ccctt--cat-agatcactgcctt-gccgt-ggcgaaggagctt----gaag-aactcag
15:455377-458596               ccctt--cat-ggaccactgcctt-gccgt-ggcgaaggggctt----gaag-aactcag
2:93806291-93809511            ccctt--cat-ggatcactgcctt-gccgt-ggcgaaggggctt----gaag-aactcag
14:c21562208-21558985          ccctt--cat-ggatcactgcctt-gccgt-ggcgaaggggctt----gaag-aactcag
15:31274030-31277252           ccctt--cat-ggatcactgcctt-ggcgt-ggcgaaggggctt----gaag-aactcag
Z:48839017-48842234            ccctt--cat-ggatcactgcctt-gccgt-ggcgaaggggctt----gaag-aactcag
Z:c42563779-42560741           ------------------------------------------------------------
14:c8600085-8596864            ccctt--cat-ggatcactgcctt-gccgt-ggcgaaggggctt----gaaa-aactcag
Z:c43989151-43985937           ccctt--cat-ggatcactgcctt-gccgt-ggcgaaggggctt----gaag-aactcag
8:20455910-20459127            ccctt--cat-ggatcactgcctt-gccgt-ggcgaaggggctt----gaag-gactcag
15:c41771942-41768722          ccctt--cat-ggatcactgcctt-gccgt-ggcgaaggggctt----gaag-aactcag
Z:c3232823-3229600             ccctt--cat-ggatcactgcctt-gccgt-ggcgaaggggctt----gaag-aactcag
Z:c15919066-15915845           ccctt--cat-ggatcactgcctt-gccgt-ggcgaaggggctt----gaag-aactcag
3:14575061-14578284            ccctt--cat-ggatcactgcctt-gccgt-ggcgaaggggctt----gaag-aactcag
1:c83769278-83766058           ccctt--cat-ggatcactgcctt-gccgt-ggcgaaggggctt----gaag-aactcag
9:72747208-72750428            ccctt--cat-ggatcactgcctt-gccgt-ggcgaaggggctt----gaag-aactcag
4:c105882698-105879475         ccctt--cat-ggatcactgcctt-gccgt-ggcgaaggggctt----gaag-aactcag
Z:35830890-35833985            ------------------------------------------------------------
1:c137500783-137497563         ccctt--cat-ggatcactgcctt-gccgt-ggcgaaggggctt----gaag-aactcag
4:c52654810-52651606           ccctt--cat-ggatcactgcctt-gccgt-ggcgaaggggctt----gaag-aactcag
7:4240345-4243564              ccctt--cat-ggatcactgcctt-gccgt-ggcgaaggggctt----gaag-aactcag
3:121466121-121469343          ccctt--cat-ggatcactgcctt-gccgt-ggcgaaggggctt----gaag-aactcag
2:c207170-203947               ccctt--cat-ggatcactgcctt-gccgt-ggcgaaggggctt----gaag-aactcag
4:c94738369-94735152           ccctt--cat-ggatcactgcctt-gccgt-ggcgaaggggctt----gaag-aactcag
4:c2142973-2139750             ccctt--cat-ggatcactgcctt-gccgt-ggcgaaggggctt----gaag-aactcag
6:c11703039-11699816           ccctt--cat-ggatcactgcctt-gccgt-ggcgaaggggctt----gaag-aactcag
9:46504719-46507942            ccctt--cat-ggatcactgcctt-gccgt-ggtgaaggggctt----gaag-aactcag
1:c28379228-28376012           ccctt--cat-ggatcactgcctt-gacgt-ggcgaaggggctt----gaag-aactcag
6:95540858-95544054            ------------------tgcctt-gacgt-ggcgaaggggctt----gaag-aactcag
2:c64945528-64942305           ccctt--cat-ggatcactgcctt-gccgt-ggcgaaggggctt----gaag-aactcag
2:40328012-40331236            ccctt--cat-ggatcactgcctt-gccgt-ggcgaaggggctt----gaag-aactcag
16:23655104-23658323           -cctt--cat-ggatcactgcctt-gccgt-ggcgaaggggctt----gaag-aactcag
2:96391200-96394417            ccctt--cat-ggatcactgcctt-gccgt-ggcgaaggggctt----gaag-aactcag
3:c81002190-80998994           -------------------------------ggcgaaggggctt----gaag-aactcag
18:171850-175073               ccctt--cat-ggatcactgcctt-gccgt-ggcgaaggggctt----gaag-aactcag
8:1301194-1304417              ccctt--cat-ggatcactgcctt-gccgt-ggcgaaggggctt----gaag-aactcag
3:104249321-104252393          ------------------------------------------------------------
14:c7746009-7742785            ccctt--cat-ggatcactgcctt-gccgt-ggcgaaggggctt----gaag-aactcag
1:c104802708-104799486         ccctt--cat-ggatcactgcctt-gccgt-ggcgaaggggctt----gaag-aactcag
5:c18542316-18539094           ccctt--cat-ggatcactgcctt-gccgt-ggcgaaggggctt----gaag-aactcag
11:c24862440-24859225          ccctt--cat-ggatcactgcctt-gccgt-ggcgaaggggctt----gaag-aactcag
3:95373815-95377016            -----------------------t-gccgt-ggcgaaggggctt----gaag-aactcag
7:34050115-34053337            ccctt--cat-ggatcactgcctt-gccgt-ggcgaaggggctt----gaag-aactcag
13:c15421861-15418639          ccctt--cat-ggatcactgcctt-gccgt-ggcgaaggggctt----gaag-aactcag
2:c55918978-55915755           ccctt--cat-ggatcactgcctt-gccgt-ggcgaaggggctt----gaag-aactcag
7:9870049-9873271              ccctt--cat-ggatcactgcctt-gccgt-ggcgaaggggctt----gaag-aactcag
10:3002211-3005433             ccctt--cat-ggatcactgcctt-gccgt-ggcgaaggggctt----gaag-aactcag
3:10238843-10242062            ccctt--cat-ggatcactgcctt-gccgt-ggcgaaggggctt----gaag-aactcag
4:95567882-95571101            ccctt--cat-ggatcactgcctt-gccgt-ggcgaaggggctt----gaag-aactcag
7:c5941714-5938499             --ctt--cat-ggatcactgcctt-gctgt-ggcgaaggggctt----gaag-aactcag
9:5869892-5873114              --ctt--cat-ggatcactgcctt-gccgt-ggcgaaggggctt----gaag-aactcag
15:c6378870-6375656            ccctt--cat-ggatcactgcctt-gccgt-ggcgaaggggctt----gaag-aactcag
7:30936012-30939231            ccctt--cat-ggatcactgcctt-gccgt-ggcgaaggggctt----gaag-aactcag
10:c72786108-72782886          ccctt--cat-ggatcactgcctt-gccgt-ggcgaaggggctt----gaag-aactcag
10:c9731216-9728216            ------------------------------------------------------------
11:c27771253-27768030          ccctt--cat-ggatcactgcctt-gccgt-ggcgaaggggctt----gaag-aactcag
11:9070450-9073540             ------------------------------------------------------------
7:39364691-39367911            ccctt--cat-ggatcactgcctt-gccgt-ggcgaaggggctt----gaag-aactcag
8:36970569-36973786            ccctt--cgt-ggatcactgcctt-gccgt-ggcgaaggggctt----gaag-aactcag
3:c32912609-32909389           ccctt--cat-ggatcactgcctt-gtcgt-ggcgaaggggctt----gaag-aactcag
1:21065933-21069148            ccctt--cat-ggatcactgcctt-gtcgt-ggcgaaggggctt----gaag-aactcag
3:c64503188-64500170           ccctt--cat-ggatcactgcctt-gccgt-ggcgaaggggctt----gaag-aactcag
2:85991341-85994568            ccctt--cat-ggatcactgcctt-gccgt-ggcgaaggggctt----gaag-aactcag
9:32312591-32315796            ccctt--cat-ggatcactgcctt-gccgt-ggcgaaggggctt----gaag-aactcag
13:46853175-46856402           ccctt--cat-ggatcactgcctt-gccgt-ggcgaaggggctt----gaag-aactcag
1:19135116-19138339            ccctt--cat-ggatcactgcctt-gccgt-ggcgaaggggctt----gaag-aactcag
2:c15338894-15335672           ccctt--cat-ggatcactgcctt-gccgt-ggcgaaggggctt----gaag-aactcag
4:c22105066-22101843           ccctt--cat-ggatcactgcctt-gccgt-ggcgaaggggctt----gaag-aactcag
2:117737025-117740248          ccctt--cat-ggatcactgcctt-gccgt-ggcgaaggggctt----gaag-aactcag
15:c19325887-19322664          ccctt--cat-ggatcactgcctt-gccgt-ggcgaaggggctt----gaag-aactcag
12:14278759-14281982           ccctt--cat-ggatcactgcctt-gccgt-ggcgaaggggctt----gaag-aactcag
11:39319591-39322813           ccctt--cat-ggatcactgcctt-gccgt-ggcgaaggggctt----gaag-aactcag
14:37186663-37189884           ccctt--cat-ggatcactgcctt-gccgt-ggcgaaggggctt----gaag-aactcag
2:c103573034-103569812         -cctt--cat-ggatcactgcctt-gccgt-ggcgaaggggctt----gaag-aactcag
15:27883977-27887201           ccctt--cat-ggatcactgcctt-gccgt-ggcgaaggggctt----gaag-aactcag
9:c47106141-47102918           ccctt--cat-ggatcactgcctt-gccgt-ggcgaaggggctt----gaag-aactcag
5:46142839-46146061            ccttt--cat-ggatcactgcctt-gccgt-ggcgaaggggctt----gaag-aactcag
17:c3079369-3076147            ccctt--cat-ggatcactgcctt-gccgt-ggcgaaggggctt----gaag-aactcag
10:c16118247-16115024          -cctt--cat-ggatcactgcctt-gccgt-ggcgaaggggctt----gaag-aactcag
3:62242852-62246074            ccctt--cat-ggatcactgcctt-gccgt-ggcgaaggggctt----gaag-aactcag
7:20854990-20858210            ccctt--cat-ggatcactgcctt-gccgt-ggcgaaggggctt----gaag-aactcag
1:c57740355-57737130           ccctt--cat-ggatcactgcctt-gccgt-ggcgaaggggctt----gaag-agctcag
8:c34984715-34981501           --ctt--cat-ggatcactgcctt-gccgt-ggcgaaggggctt----gaag-aactcag
5:2903937-2907156              ccctt--cat-ggatcactgcctt-gtcgt-ggcgaaggggctt----gaag-aactcag
14:c9032142-9029015            ccctt--cat-ggatcactgcctt-gccgt-ggcgaaggggctt----gaag-aactcag
3:106643128-106646351          ccctt--cat-ggatcactgcctt-gccgt-ggcgaaggggctt----gaag-aactcag
3:c111561301-111558077         ccctt--cat-ggatcactgcctt-gccgt-ggcgaaggggctt----gaag-aactcag
SIRZ01000202.1:3465-6689       ccctt--cat-ggatcactgcctt-gccgt-ggcgaaggggctt----gaag-aactcag
10:39103587-39106810           ccctt--cat-ggatcactgcctt-gccgt-ggcgaaggggctt----gaag-aactcag
3:c51283629-51280406           ccctt--cat-ggatcactgcctt-gccgt-ggcgaaggggctt----gaag-aactcag
11:15674002-15677225           ccctt--cat-ggatcactgcctt-gccgt-ggcgaaggggctt----gaag-aactcag
11:c29988742-29985519          ccctt--cat-ggatcactgcctt-gccgt-ggcgaaggggctt----gaag-aactcag
5:c3224908-3221688             ccctt--cat-ggatcactgcctt-gtcgt-ggcgaaggggctt----gaag-aactcag
7:86806744-86809964            ccctt--cat-ggatcactgcctt-gccgt-ggcgaaggggctt----gaag-aactcag
12:c16315882-16312659          ccctt--cat-ggatcactgcctt-gccgt-ggcgaaggggctt----gaag-aactcag
5:c45766236-45763014           ccctt--cat-ggatcactgcctt-gccgt-ggcgaaggggctt----gaag-aactcag
10:c7057562-7054339            ccctt--cat-ggatcactgcctt-gccgt-ggcgaaggggctt----gaag-aactcag
13:c43476602-43473380          --ctt--cat-ggatcactgcctt-gccgt-ggcgaaggggctt----gaagaaactcag
1:1316043-1319266              ccctt--cat-ggatcactgcctt-gccgt-ggcgaaggggctt----gaagaaactcag
5:c11870178-11866965           --ctt--cat-ggatcactgcctt-gccgt-ggcgaaggggctt----gaag-aactcag
Z:c29270793-29267570           ccctt--cat-ggatcactgcctt-gccgt-ggcgaaggggctt----gaag-aactcag
8:c86945516-86942301           ccctt--cat-ggatcactgcctt-gccgt-ggcgaaggggctt----gaag-aactcag
17:33985971-33989189           -cctt--cat-ggatcactgcctt-gccgt-ggcgaaggggctt----gaag-aactcag
8:22912440-22915565            ------------------------------------------------------------
10:c22998723-22995503          ccctt--cat-ggatcactgcctt-gccgt-ggcgaaggggctt----gaag-aactcag
10:c25144387-25141166          ---tt--catgggatcactgcctt-gccgt-ggcgaaggggctt----gaag-aactcag
6:48135508-48138723            -----------ggatcactgcctt-gccgt-ggcgaaggggctt----gaag-aactcag
1:c31415780-31412560           ---tt--cat-ggatcactgcctt-gccgt-ggcgaaggggctt----gaag-aactcag
13:6533735-6536937             ccctt--cat-ggatcactgcctt-gccgt-ggcgaaggggctt----gaag-aactcag
3:c27558309-27555089           ccctt--cat-ggatcactgcctt-gccgt-ggcgaaggggctt----gaag-aactcag
5:c1474692-1471486             ccctt--cat-ggatcactgcctt-gccgt-ggcgaaggggctt----gaag-aactcag
2:98266750-98269976            ccctt--cat-ggatcactgcctt-gccgt-ggcgaaggggctt----gaag-aactcag
17:38015009-38018232           ccctt--cat-ggatcactgcctt-gccgt-ggcgaaggggctt----gaag-aactcag
11:c61012368-61009155          ccctt--cat-ggatcactgcctt-gccgt-ggcgaaggggctt----gaag-aactcag
Z:c43322635-43319413           ccctt--cat-ggatcactgcctt-gccgt-ggcgaaggggctt----gaag-aactcag
9:42455257-42458479            ccctt--cat-ggatcactgcctt-gccgt-ggcgaaggggctt----gaag-aactcag
1:71135295-71138543            ccctt--cat-ggatcactgcctt-gccgt-ggcgaaggggctt----gaag-aactcag
1:c20621900-20618828           ------------------------------------------------------------
8:c90262309-90259085           ccctt--cat-ggatcactgcctt-gccgt-ggcgaaggggctt----gaag-aactcag
9:67144918-67148131            ccctt--tat-ggatcactgcctt-gccgt-ggcgaaggggctt----gaag-aactcag
4:103078874-103082091          ccctt--cat-ggatcactgcctt-gctgt-ggcgaaggggctt----gaag-aactcag
11:63209688-63212907           ccctt--cat-ggatcactgcctt-accgt-ggcgaaggggctt----gaag-aactcag
4:103469337-103472560          ccctt--cat-ggatcactgcctt-gccgt-ggcgaaggggctt----gaag-aactcag
8:c68282258-68279050           -----------------ctgcctt-gccgt-ggcaaaggggctt----gaag-aactcag
8:c46597520-46594308           ccctt--cat-ggatcactgcctt-gccgt-ggcgaaggggctt----gaag-aactcag
8:c90002768-89999550           ccctt--cat-ggatcactgcctt-gccgt-ggcgaaggggctt----gaag-aactcag
13:c29673381-29670352          ------------------------------------------------------------
9:39826628-39829854            ccctt--cat-ggatcactgcctt-gccgt-ggcgaaggggctt----gaag-aactcag
8:c870152-866931               ccctt--cat-ggatcactgcctt-gccgt-ggcgaaggggctt----gaag-aactcag
4:c106591363-106588148         ccctt--cat-ggatcactgcctt-gccgt-ggcgaaggggctt----gaag-aactcag
4:c106596294-106593088         ccctt--cat-ggatcactgcctt-gacgt-ggcgaaggggctt----gaag-aactcag
17:c34578361-34575138          ccctt--cat-ggatcactgcctt-gccgt-ggcgaaggggctt----gaag-aactcag
6:c4548926-4545711             ccctt--cat-ggatcactgcctt-gccgt-ggcgaaggggctt----gaag-aactcag
18:c8027911-8024689            ccctt--cat-ggatcactgcctt-gccat-ggcgaaggggctt----gaag-aacccag
8:c88339363-88336150           ccctt--cat-ggatcactgcctt-gccgt-ggcgaaggggctt----gaat-aactcag
10:c75321240-75318021          ccctt--cat-ggatcactgcctt-gccgt-ggcgaaggggctt----gaag-aactcag
6:c48827526-48824306           -cctt--cat-ggatcactgcctt-gccgt-ggcgaaggggctt----gaag-aactcag
3:35707710-35710909            ccctt--cat-ggatcactgcctt-gccgt-ggcaaaggggctt----gaag-aactcag
Z:c49421705-49418486           ccctt--cat-ggatcactgcctt-gccgt-ggcgaaggggctt----gaag-aactcag
1:c76237122-76233921           ccctt--cat-ggatcactgcctt-gccgt-ggcgaaggggctt----gaag-aactcag
5:c34153618-34150395           ccctt--cat-ggatcactgcctt-gccgt-ggcgaaggggctt----gaag-aactcag
4:71648671-71651879            ccctt--cat-ggatcactgcctt-gccgt-ggcgaaggggctt----gaag-aactcag
9:29037350-29040572            ccctt--cat-ggatctctgcctt-gccgt-ggtgaaggggctt----gaag-aactcag
1:36335191-36338391            ccctt--cat-ggatcactgcctt-gccgt-ggcgaaggggctt----gaag-aactcag
12:168440-171659               ccctt--cat-ggatcactgcctt-gacgt-ggcgaaggggctt----gaag-aactcag
7:74587456-74590672            ccctt--cat-ggatcactgcctt-gccat-ggcgaaggggctt----gaag-aactcag
2:2499200-2502422              ccctt-tcat-ggatcactgcctt-gccgt-ggcgaaggggcca----gaag-aactcag
15:c39046888-39043670          ccctt--cat-ggatcactgcctt-gtcgt-ggcgaaggggctt----gaag-aactcag
7:1590017-1593239              ccctt--cat-ggatcactgcctt-gccgt-ggcgaaggggctt----gaag-aactcag
14:c1392464-1389256            ccctt--cat-ggatcactgcctt-gccgt-ggcgaaggggctt----gaag-aactcag
17:c18436887-18433668          ccctt--cat-ggatcactgcctt-gccgt-ggtgaaggggctt----gaag-acctcag
8:616420-619637                --------atggaatcactgccttggccgt-ggcgaaggggctt----gaag-aactcag
4:c105523118-105519987         ------------------------------------------------------------
10:c16918488-16915482          ------------------------------------------------------------
10:c71922148-71918965          ccctt--cat-ggatcactgcctt-gccgt-ggcgaaggggctt----gaag-aactcag
9:520094-523330                -cctt--cat-ggatcactgcctt-gccgt-ggcgaaggggctt----gaag-aactcag
11:17348966-17352174           ----t--cat---------gtctt-gccgt-ggcgaaggggctt----gaag-aactcag
18:c6202686-6199624            ------------------------------------------------------------
Z:5604208-5607449              -cctt--cat-ggatcactgcctt-gccgt-ggcgaaggggctt----gaat-aactcag
5:28999229-29002459            -cctt--cat-ggatcactgcctt-gccgt-ggcgaaggggctt----gaat-aactcag
7:71170368-71173592            -cctt--cat-ggatcactgcctt-gccgt-ggcgaaggggctt----gaat-aactcag
9:31735810-31739034            ccctt--cat-ggatcactgcctt-gccgt-ggcgaaggggctt----gaat-aactcag
2:c82484591-82481368           -cctt--cat-ggatcactgcctt-gccgt-ggcgaaggggctt----gaat-aactcag
7:c37596760-37593537           -cctt--cat-ggatcactgcctt-gccgt-ggcgaaggggctt----gaat-aactcag
17:c16117733-16114510          -cctt--cat-ggatcactgcctt-gccat-ggcgaaggggctt----gaat-aactcag
Z:c6473315-6470092             -cctt--cat-ggatcactgcctt-gccgt-ggcgaaggggctt----gaat-aactcag
3:c306331-303121               -cctt--cat-ggatcactgcctt-gccgt-ggcgaaggggctt----gaat-aactcag
5:50541871-50545091            -cctt--cat-ggatcactgcctt-gccgt-ggcgaaggggctt----gaat-aactcag
5:c73844052-73840830           -cctt--cat-ggatcactgcctt-gccgt-ggcgaaggggctt----gaat-aactcag
14:17550561-17553781           -cctt--cat-ggatcactgcctt-gccgt-ggcgaaggggctt----gaat-aactcag
14:32872739-32875962           -cctt--cat-ggatcactgcctt-gccgt-ggcgaaggggctt----gaat-aactcag
8:c35186522-35183299           -cctt--cat-ggatcactgcctt-gccgt-ggcgaaggggctt----gaat-aactcag
9:15130128-15133347            -cctt--cat-ggatcactgcctt-gccgt-ggcgaaggggctt----gaat-aactcag
15:39482783-39486006           -cctt--cat-ggatcactgcctt-gccgt-ggcgaaggggctt----gaat-aactcag
9:c32710028-32706805           -cctt--cat-ggatcactgcctt-gccgt-ggcgaaggggctt----gaat-aactcag
2:39267316-39270536            -cctt--cat-ggatcactgcctt-gccgt-ggcgaaggggctt----gaat-aactcag
12:c29296078-29292855          -cctt--cat-ggatcactgcctt-gccgt-ggcgaaggggctt----gaat-aactcag
11:c8106003-8102785            -cctt--cat-ggatcactgcctt-gccgt-ggcgaaggggctt----gaat-aactcag
11:51780795-51784003           -cctt--cat-ggatcactgcctt-gccgt-ggcgaagggactt----gaat-aactcag
12:19617348-19620570           -cctt--cat-ggatcactgcctt-gccgt-ggcgaaggggctt----gaat-aactcag
14:16193641-16196863           -cctt--cat-ggatcactgcctt-gccgt-ggcgaaggggctt----gaat-aactcag
9:c26060699-26057478           -cctt--cat-ggatcactgcctt-gccgt-ggcgaaggggctt----gaat-aactcag
2:39212536-39215763            -cctt--cat-ggatcactgcctt-gccgt-ggcgaaggggctt----gaat-aactcag
1:c8985831-8982608             -cctt--ctt-ggatcactgcctt-gccgt-ggcgaaggggctt----gaat-aactcag
4:c23936053-23932830           -cctt--cat-ggatcactgcctt-gccgt-ggcgaaggggctt----gaat-aactcag
4:26403803-26407026            -cctt--cat-ggatcactgcctt-gccgt-ggcgaaggggctt----gaat-aactcag
13:48305757-48308980           -cctt--cat-ggatcactgcctt-gccgt-ggcgaaggggctt----gaat-aactcag
10:c4362648-4359425            -cctt--cat-ggatcactgcctt-gccgt-ggcgaaggggctt----gaat-aactcag
2:c50945208-50941986           -cctt--cat-ggatcactgcctt-gccgt-ggcgaaggggctt----gaat-aactcag
9:32266438-32269660            -cctt--cat-ggatcactgcctt-gccgt-ggcgaaggggctt----gaat-aactcag
13:c10618301-10615085          -cctt--cat-ggatcactgcctt-gccgt-ggcgaaggggctt----gaat-aactcag
12:c30547927-30544707          -cctt--cat-ggatcactgcctt-gccgt-ggcgaaggggctt----gaat-aactcag
6:20367148-20370368            -cctt--cat-ggatcactgcctt-gccgt-ggcgaaggggctt----gaat-aactcag
3:67863849-67867069            -cctt--cat-ggatcactgcctt-gccgt-ggcgaaggggctt----gaat-aactcag
9:12497364-12500585            -cctt--cat-ggatcactgcctt-gccgt-ggcgaaggggctt----gaat-aactcag
2:c35470901-35467678           -cctt--cat-ggatcactgcctt-gccgt-ggcgaaggggctt----gaat-aactcag
1:c40286207-40282988           -cctt--cat-ggatcactgcctt-gccat-ggcgaaggggctt----gaat-aactcag
5:70535187-70538405            -cctt--cat-ggatcactgcctt-gccgt-ggcgaaggggctt----gaat-aactcag
9:75909612-75912833            -cctt--cat-ggatcactgcctt-gccgt-ggcgaaggggctt----gaat-aactcag
5:c77306680-77303456           -cctt--cat-ggatcactgcctt-gccgt-ggcgaaggggctt----gaat-aactcag
2:96271498-96274709            -cctt--cat-ggatcactgcctt-gccgt-ggcgaaggggctt----gaat-aactcag
2:c14955818-14952600           -cctt--cat-ggatcactgcctt-gccgt-ggcgaaggggctt----gaat-aactcag
8:87885836-87889054            -cctt--cat-ggatcactgcctt-gccgt-ggcgaaggggctt----gaat-aactcag
1:c3862860-3859637             -cctt--cat-ggatcactgcctt-gccgt-ggcgaaggggctt----gaat-aactcag
4:c76441494-76438271           -cctt--cat-ggatcactgcctt-gccgt-ggcgaaggggctt----gaat-aactcag
5:82711653-82714876            -cctt--cat-ggatcactgcctt-gccgt-ggcgaaggggctt----gaat-aactcag
9:c39360304-39357083           -cctt--cat-ggatcactgcctt-gccgt-ggcgaaggggctt----gaat-aactcag
SIRZ01000409.1:c17120-13897    -cctt--cat-ggatcactgcctt-gccgt-ggcgaaggggctt----gaat-aactcag
7:c31927649-31924655           ------------------------------------------------------------
8:c5273785-5270562             -cctt--cat-ggatcactacctt-gccat-ggtgaaggggctt----aaat-aactcag
7:29692140-29695362            -cctt--cat-ggatcactgcctt-gccgt-ggcgaaggggctt----gaat-aactcag
Z:c48706699-48703477           -cctt--cat-ggatcactgcctt-gccgt-ggcgaaggggctt----gaat-aactcag
6:79179789-79183012            -cctt--cat-ggatcactgcctt-gccgt-ggcgaaggggctt----gaat-aactcag
13:c14502602-14499390          -cctt--cat-ggatcactgcctt-gccgt-ggcgaaggggctt----gaat-aactcag
11:28155536-28158759           -cctt--cat-ggatcactgcctt-gccgt-ggcgaaggggctt----gaat-aactcag
SIRZ01000278.1:c6332-3111      -cctt--cat-ggatcactgcctt-gccgt-ggcgaaggggctt----gaat-aactcag
10:58316003-58319226           -cctt--cat-ggatcactgcctt-gccat-ggcgaaggggctt----gaat-aactcag
13:39303814-39307023           -cctt--cat-ggatcactgcctt-gccgt-ggcgaaggggctt----gaat-aactcag
2:95284398-95287618            -cctt--cat-ggatcactgcctt-gccgt-ggcgaaggggctt----gaat-aactcag
1:c114587565-114584357         ---------------cactgcctt-gccgt-ggcgaaggggctt----gaat-aactcag
8:78797468-78800688            -cctt--cat-ggatcactgcctt-gccgt-ggcg---gggctt----gaat-aactcag
5:c100253882-100250662         -cctt--cat-ggatcactgcctt-gccgt-ggcgaaggggctt----gaat-aactcag
14:19561464-19564687           -cctt--cat-ggatcactgcctt-gccgt-ggcgaaggggctt----gaat-aactcag
1:c101591394-101588177         -cctt--cat-ggatcactgcctt-gccat-ggcgaaagggctt----gaat-aactcag
3:c69698839-69695614           -cctt--cat-ggatcactgcctt-gccgt-ggcgaaggggctt----gaat-aactcag
13:46081249-46084472           -cctt--cat-ggatcactgcctt-gccgt-ggcgaaggggctt----gaat-aactcag
6:36219268-36222485            -cctt--cat-ggctcactgcctt-gccgt-ggcgaaggggctt----gaat-aactcag
7:c20329271-20326058           -cctt--cat-ggatcactgcctt-gctgt-ggcgaaggggctt----gaat-aactcag
10:57834044-57837269           -cctt--cat-ggatcactgcctt-gccgt-ggcgaaggggctt----gaat-aactcag
1:c71252005-71248782           -cctt--cat-ggatcactgcctt-gccgt-ggcgaaggggctt----gaat-aactcag
1:c38835292-38832072           -cctt--cat-ggatcactgcctt-gccgt-ggcgaaggggctt----gaat-aactcag
10:c48256285-48253063          -cctt--cat-ggatcactgcctt-gccgt-ggcgaaggggctt----gaat-aactcag
12:46847844-46850852           ------------------------------------------------------------
9:34337120-34340343            -cctt--cat-ggatcactgcctt-gccgt-ggcgaaggggctt----gaat-aactcag
3:9030476-9033700              ccctt--cat-ggatcactgcctt-gccgt-ggcgaaggggctt----gaat-aactcag
4:c71810679-71807456           -cctt--cat-ggatcactgcctt-gccgt-ggtgaaggggctt----gaat-aactcag
Z:c43363647-43360425           ccctt--cat-ggatcactgcctt-gccgt-ggcaaaggggctt----gaat-aactcag
8:c67172710-67169504           ---------------cactgcctt-gccgt-ggcgaaggggctt----gaat-aactcag
8:1240001-1243223              -cctt--cat-ggatcactgcctt-gccgt-ggcgaaggggctt----gaat-aactcag
11:16532572-16535788           -cctt--cat-ggatcactgcctt-gccgt-ggcgaaggggctt----gaat-aactcag
7:91148183-91151406            -cctt--cat-ggatcactgcctt-gccgt-ggcgaaggggctt----gaat-aactcag
5:7571513-7574726              -cctt--cat-ggatcactgcctt-gccgt-ggcgaaggggctt----gaat-aactcag
11:c22435402-22432421          ------------------------------------------------------------
3:3515431-3518636              ----------------------tt-gccgt-ggcgaaggggctt----gaat-aactcag
9:c56239854-56236631           -cctt--cat-ggatcactgcctt-gccgt-ggcaaagaggctt----gaat-aactcag
2:c67518580-67515360           -cctt--cat-ggatcactgcctt-gccgt-ggcgaaggggctt----gaat-aactcag
1:c97282622-97279399           -cctt--cat-ggatcactgcctt-gccgt-ggcgaaggggctt----gaat-aactcag
1:22915798-22918821            ------------------------------------------------------------
14:c33400715-33397493          -cctt--cat-ggatcactgcctt-gccgt-ggcgaaggggctt----gaat-aactcag
13:13166911-13170128           -cctt--cat-ggatcactgcctt-gccgt-ggcgaaggggctt----gaat-aactcag
5:73456313-73459532            -cctt--cat-ggatcactgcctt-gccgt-ggcgaaggggctt----gaat-aactcag
11:c29243024-29239805          -cctt--cat-ggatcactgcctt-gccgt-ggcgaaggggctt----gaat-aactcag
4:36110926-36114146            -cctt--cat-ggatcactgcctt-gccgt-ggcgaaggggctt----gaag-aactcag
4:c94744310-94741089           -cctt--cat-ggatcactgcctt-gccgt-ggcgaaggggctt----gaat-aactcag
8:c17804728-17801513           ---tt--cat-ggatcactgcctt-gccgt-ggcgaaggggctt----gaat-aactcag
3:c111088262-111085042         -cctt--cat-ggatcactgcctt-gccgt-ggcgaaggggctt----gaat-aactcag
10:c70867818-70864595          -cctt--cat-ggatcactgcctt-gccgt-ggcgaaggggctt----gaat-aactcag
15:44188643-44191866           -cctt--cat-ggatcactgcctt-gccgt-ggcgaaggggctt----gaat-aactcag
6:40754054-40757274            -cctt--cat-ggatcactgcctt-gccgt-ggcgaaggggctt----gaat-aactcag
7:c12618741-12615520           -cctt--cat-ggatcactgcctt-gccgt-ggcgaaggggctt----gaat-aactcag
12:c25517723-25514508          -cctt--cat-ggatcactgcctt-gccgt-ggcgaaggggctt----gaat-aactcag
16:41043576-41046801           -cctt--cat-ggatcactgcctt-gccgt-ggcgaaggggctt----gaat-aactcag
11:c27590376-27587157          -cctt--cat-ggatcactgcctt-gccgt-ggcgaaggggctt----gaat-aactcag
5:c90353475-90350251           -cctt--cat-ggatcactgcctt-gccgt-ggcgaaggggctt----gaat-aactcag
9:c10390059-10386940           ------------------------------------------------------------
1:20383105-20386321            --ctt--cat-ggatcactgcctt-gccgt-ggcgaaggggctt----gaat-aactcag
4:c93623814-93620592           --ctt--cat-ggatcactgcctt-gccgt-ggcgaaggggctt----gaat-aactcag
3:c104809960-104806739         --ctt--cat-ggatcactgcctt-gccgt-ggcgaaggggctt----gaat-aactcag
4:24323780-24326996            --ctt--cat-ggatcactgcctt-gccgt-ggcgaaggggctt----gaat-aactcag
3:61221609-61224822            --ctt--cat-ggatcactgcctt-gccgt-ggcgaaggggctt----gaat-aactcag
2:c48339057-48335836           ccctt--cat-ggatcactgcctt-gccgt-ggcgaaggggctt----gaat-aactcag
15:c1770015-1766793            --ctt--cat-ggatcactgcctt-gccgt-ggcgaaggggctt----gaat-aactcag
7:53435628-53438854            -cctt--cat-ggatcactgcctt-gccgt-ggcgaaggggctt----gaat-aactcag
10:24946036-24949257           ccctt--cat-ggatcactgcctt-gccgt-ggcgaaggggctt----gaat-aactcag
7:54206109-54209331            --ctt--cat-ggatcactgcctt-gctgt-ggcgaaggggctt----gaat-aactcag
9:59794626-59797841            -cctt--cat-ggatcactgcctt-gccgt-ggcgaaggggctt----gaat-aactcag
5:c58058740-58055517           -cctt--cat-ggatcactgcctt-gccgt-ggcgaaggggctt----gaat-aactcag
7:c91962521-91959298           -cctt--cat-ggatcactgcctt-gccgt-ggcgaaggggctt----gaat-aactcag
15:c24837027-24833813          -cctt--cat-ggatcactgcctt-gccat-ggcgaaggggctt----gaat-aactcag
7:44398008-44401226            -cctt--cat-ggatgactgcctt-gccgt-ggcgaaggggctt----gaat-aactcag
14:13973299-13976522           -cctt--cat-ggatcactgcctt-gctgt-ggcgaaggggctt----gaat-aactcag
1:3940670-3943879              -cctt--cat-ggatcactgcctt-gccat-ggcgaaggggctt----gaat-aactcag
7:103876-107100                -cctt--cat-ggatcactgcctt-gccgt-ggcgaaggggctt----gaat-aactcag
6:c87528869-87525646           -cctt--cat-ggatcactgcctt-gctgt-ggcgaaggggctt----gaat-aactcag
11:63509177-63512392           -cctt--cat-ggatcactgcctt-gccgt-ggcgaaggggctt----gaat-aactcag
3:c14492876-14489652           -cctt--cat-ggatcactgcctt-gccgt-ggcgaaggggctt----gaat-aactcag
4:c93260175-93256959           -cctt--cat-ggatcactgcctt-gccgt-ggcgaaggggctt----gaat-aactcag
10:c31491604-31488381          ccctt--cat-ggatcactgcctt-gccgt-ggcgaaggggctt----gaat-aactcag
Z:50495354-50498570            -cctt--cat-ggatcactgcctt-gccgt-ggcgaaggggctt----gaat-aactcag
15:c43550784-43547604          ---------------------------------------ggctt----gaat-aactcag
16:c4506809-4503589            -cctt--cat-ggatcactgcctt-gccgt-ggcgaaggggctt----gaat-aactcag
2:c453755-450532               -cctt--cat-ggatcactgcctt-gccgt-ggcgaaggggctt----gaat-aactcag
18:6081695-6084820             ------------------------------------------------------------
10:69029840-69033052           ------------gatcactgcctt-gccgt-ggtgaaggggctt----gaat-aactcag
5:c93862460-93859237           -cctt--cat-ggatcactgcctt-gccgt-ggcgaaggggctt----gaat-aactcag
2:117883838-117887054          -cctt--cat-ggatcactgcctt-gccgt-ggtgaaggggctt----gaat-aactcag
1:c109697866-109694652         -cctt--cat-ggatcactgcctt-gccgt-ggcgaagaggctt----gaat-aactcag
8:c81892127-81888911           --------at-ggatcactgcctt-gccgt-ggcgaaggggctt----gaat-aactcag
3:c124953091-124949883         -cctt--cat-ggatcactgcctt-gccgt-ggcgaaggggctt----gaat-aactcag
8:80191797-80195018            -cctt--cat-ggatcactgcctt-gccgt-ggcgaaggggctt----gaat-aactcag
9:c1049274-1046051             -cctt--cat-ggatcactgcctt-gccgt-ggcgaaggggctt----gaat-aactcag
14:c47239050-47235847          --ctt--cat-ggatcactgcctt-gccgt-ggcgaaggggctt----gaat-aactcag
6:84088436-84091651            -cctt--cat-ggatcactgcctt-gccgt-ggcgaaggggctt----gaat-aactcag
3:c1168554-1165333             -cctt--cat-ggatcactgcctt-gccgt-ggcgaaggggcct----gaat-aactcag
3:c63394704-63391473           ccctt--cat-ggatcactgcctt-gccgt-ggcgaaggggctt----gaat-aactcag
7:36124920-36128139            ccctt--cat-ggatcactgcctt-gccgt-ggcgaaggggctt----gaat-aactcag
Z:6029703-6032925              ccctt--cat-ggatcactgcctt-gccgt-ggcgaaggggctt----gaat-aactcag
2:120604280-120607499          ccctt--cat-ggatcactgcctt-gccat-ggcaaaggggctt----gaat-aactcag
2:c65423403-65420335           ccctt--cat-ggatcactgcctt-gccgt-ggcgaaggggctt----gaat-aactcgg
2:c71079900-71076690           ---------------cactgtctt-gccgt-ggcgaaggggctt----gaat-aactcag
9:c311091-307903               ccctt--cat-ggatcactgcctt-gccgt-ggcgaaggggctt----gaat-aacttag
3:c29124898-29121671           ccctt--cat-ggatcactgcctt-gccat-ggcgaaggggctt----gaat-aactcag
5:c26829699-26826509           ---tt--cat-ggatcactgcctt-gccgt-ggcgaaggggctt----gaat-aactcag
Z:c41142346-41139124           ccctt--cat-ggatcactgcctt-gccgt-ggtgaaggggctt----gaat-aactcag
16:c219093-215882              ccctt--aat-ggatcactgcctg-gccat-ggcgaaggggctt----gaat-aactcag
11:c45731857-45728683          ----------------------tt-gctgt-ggcgaaggggctt----gaat-aactcag
13:17163734-17166958           ccctt--cat-ggatcactgcctt-gccgt-ggccaaggggctt----g-at-aacttgg
11:31658983-31662208           ccctt--cat-gggtcactgcctt-gctgt-ggcgaaggggctt----gaat-aacttgg
12:25702276-25705488           ccctt--cat-ggatcactgcctt-gccgt-ggcgaaggggctt----gaat-aacttgg
14:c1761490-1758389            ------------------------------------------------------------
5:94577418-94580630            ccctt--cat-ggatcactgcctt-gccgt-gacgaaggggctt----gaat-aactcag
9:62364698-62367909            ccctt--cat-tgatcactgcctt-gccgt-ggcaaaggggctt----gaat-aactcag
1:12159859-12163084            ccctt--cat-ggatcactgcctt-gccgt-ggcgaaggggctt----gaat-aactcag
2:126816644-126819858          ccctt--cat-ggatcactgcctt-gccgt-ggcgaaggggctt----gaat-aattcag
4:51173878-51177095            ccctt--cat-ggatcactgcctt-gccgt-ggcgaaggggctt----gaat-aactcag
17:c14921085-14917869          -cctt--cat-ggatcactgcctt-gccat-ggcgaaggggctt----gaat-aactcag
10:327946-331168               ccctt--cat-ggatcactgcctt-gccgt-ggtgaaggggctt----gaat-aactcag
SIRZ01000582.1:c19196-15974    -cctt--cat-ggatcactgcctt-gccgt-ggcgaaggggctt----gaat-aactcag
16:43457614-43460836           ccctt--cat-ggatcactgcctt-gccgt-ggcgaaggggctt----gaat-aactcag
4:14482418-14485510            ccctt--cat-ggatcactgcctt-gccgt-ggcgaaggggctt----aaat-aactcag
17:c41184311-41181120          ccctt-tcat-ggatcactgcctt-gctgt-ggcgaaggggctt----gaat-aactcgg
Z:c45474279-45471066           ccctt--cat-ggatcactgcctt-gccgt-ggcgaaggggctt----gaat-aattcag
7:58420906-58424134            ccctt--cat-ggatcactgcctt-gccgt-gatgaaggggctt----gaag-aactcag
2:c32667786-32664597           ccctt--cat-ggatcactgcctt-gccgt-ggcgaaggggctt----gaag-aactcag
9:72883127-72886350            ccctt--cat-ggatcactgcctt-gccgt-ggcaaaggggctt----gaat-aactcag
13:c44601296-44598087          ccctt--cat-ggatcactgcctt-gccgt-ggcgaaggggctt----gaag-aactcag
7:42036819-42040025            ccctt--cat-ggatcactgcctt-gccat-ggcgaaggggctt----gaag-aactcag
2:c20595522-20592304           ccctt--cat-ggatcactgcctt-gccgt-ggcgaaggggctt----gaat-aactcag
16:c43158799-43155575          ccctt--cat-ggatcactgcctt-gccat-ggcgaaggggctt----gaat-aactcag
4:c2620176-2617085             ------------------------------------------------------------
SIRZ01000185.1:c15314-12281    ------------------------------------------------------------
SIRZ01000065.1:9062-12282      ccctt--cat-ggatcactgcctt-gccgt-ggcgaaggggctt----gaag-aactcag
SIRZ01000246.1:1-3183          -------------------------------------------t----gaag-aactcag
4:c100655547-100652332         ccctt--cat-ggatcactgcctt-gccgt-ggcgaaggggctt----gaat-aactcag
Z:c49603583-49600369           ccctt--cat-ggatcactgcctt-gccgt-ggcgaaggggctt----gaat-aactcag
4:65476169-65479376            ccctt--cat-ggatcactgcctt-gccgt-ggcgaaggggctt----gaat-aactcag
11:50381382-50384587           ccctt--cat-ggatcactgcctt-gtcgt-ggcgaaggggctt----gaat-aactcag
5:c77625736-77622519           ccctt--cat-ggatcactacctt-gccgt-ggcgaaggggctt----gaag-aactcag
13:47040359-47043567           ccctt--cat-ggatcactgcctt-gctgt-ggcaaaggggctt----gaat-aactcag
2:c21090522-21087318           ccctt--cat-ggatcactgcctt-gccgt-ggcgaaggggctt----gaag-aactcag
1:20357071-20360276            -----------------ctgcctt-gccgt-ggcgaaggggctt----gaag-aactcag
13:31794136-31797354           -cctt--cat-ggctcactgcctt-gccgt-ggcgaaggggctt----gaat-aactcag
Z:32928272-32931496            ccctt--cat-ggatcactgcctt-gccgt-ggcgaaggggctt----gaat-aactcag
Z:32947139-32950161            ------------------------------------------------------------
1:50499135-50502359            ccctt--cat-ggatcactgcctt-gccgt-ggcgaaggggctt----gaat-aactcag
8:89566273-89569457            --ctt--cat-ggatcactgcctt-gccgt-ggcgaaggggctt----gaag-aactcag
1:c140146242-140143034         ccctt--cat-ggatcactgcctt-gccgt-ggcgaaggggctt----gaag-aactcag
1:c139487795-139484578         ccctt--cat-ggatcactgcctt-gccgt-ggcgaaggggctt----gaag-aactcag
7:73569974-73573165            ccctt--cat-ggatcactgcctt-gccgt-ggcgaaggggctt----gaat-aactcag
9:c15223804-15220607           ccctt--cat-ggatcactgcctt-gccgt-ggcgaaggggctt----gaat-aactcag
3:c36867325-36864107           ccctt--cat-ggatcactgcctt-gccgt-ggcgaaggggctt----gaat-aactcag
Z:c43109872-43106730           ccctt--cat-ggatcactgcctt-gccat-ggcgaaggggctt----gaat-aactcag
8:32610507-32613700            ccctt--cat-ggatcactgcctt-gctgt-ggcgaaggggctt----gaat-aactcag
11:c63028622-63025420          ccctt--cat-ggatcactgcctt-gccgt-ggcgaaggggctt----gaat-aactcag
18:c6552377-6549164            ccctt--cat-ggatcactgcctt-gccgt-ggcaaaggggctt----gaat-aacccag
10:c47343866-47340657          ccctt--cat-ggatcactgcctt-gccgt-ggctaaggggctt----gaat-aactcag
4:c105315416-105312205         ccctt--cat-ggatcactgcctt-gccgt-ggcgaaggggctt----gaat-aactcag
15:44257999-44261183           ccctt--cat-ggatcattgcctt-gctgt-ggcgaaggggcat----gaat-aactcag
8:29096313-29099287            ccctt--cat-ggatcactgcctt-gccat-ggtgaaggggctt----gaat-aactcgg
8:c13714033-13710849           ccctt--cat-ggatcactgccat-gccgt-ggcgaaggggttt----gaat-aactcag
15:c46054688-46051458          ccctt--cat-ggatcactgcctt-gccgt-ggcgaaggggctt----gaat-aactcag
18:778506-781696               ccctt--cat-ggatcactgcctt-gccgt-ggcgaaggggctt----gaat-aactcag
16:43051260-43054314           ccctt--cat-ggatcactgcctt-gctgt-ggagaaggggctt----gaat-aactcag
Z:33660195-33663429            -cctt--cat-ggatcactgcctt-gccgt-ggcgaaggggctt----gaat-aactcag
10:299636-302847               ccctt--cat-ggatcactgcctt-gccgt-ggtgaaggggctt----gaat-aa--cag
1:99520118-99523157            ------------------------------------------------------------
1:c136470224-136467216         ------------------------------------------------------------
1:56342922-56346079            ------------------------------------------------------------
7:52323566-52326746            ccctt--cat-ggatcactgcctt-gccgt-ggcgaaggggctt----gaat-aactcag
17:c42721380-42718271          ccctt--cat-ggatcactgcctt-gctgt-ggtgaaggggctt----gaat-aactcag
17:42316945-42320123           --ctt--cat-ggatcactgcctt-gccgt-ggcaaaggggctt----gaag-aactcag
7:89895075-89898293            ccctt--cat-ggatcactgcctt-gctgt-ggcgaaggggctt----gaat-aactcag
6:c33617440-33614205           ccctt--cat-ggatcactgcctt-gccgt-ggcgaaggggctt----gaat-aactccg
2:c120380260-120377056         ccctt--cat-ggatcactgcctt-gccgt-ggcgaaggggctt----gaag-aactcag
7:40025541-40028741            ccctt--cat-ggatcactgcctt-gccat-ggcaaaggggctt----gaat-aactcag
13:c44338179-44335176          ------------------------------------------------------------
13:c44383878-44380902          ------------------------------------------------------------
13:c44418922-44415948          ------------------------------------------------------------
5:c411976-409022               ------------------------------------------------------------
2:125772535-125775739          ccctt--cat-ggatcacttcctt-gccgt-ggcaaaggggctc----gaat-aactcag
5:c55622675-55619488           -----------------------------t-ggtgaaggggctt----gaat-aactcag
13:c44400505-44397534          ------------------------------------------------------------
17:4355015-4358193             ccctt--cat-ggatcactgcctt-gccgt-ggcgaaggggctt----aaat-aactcag
4:64599923-64603137            -cctt--cat-ggatca----ctt-gtcat-ggcaaaggggctt----gaat-aactcag
10:927762-930979               ccctt--cat-ggatcactgcctt-gccgt-ggcgaaggggctt----gaag-aactcag
SIRZ01000725.1:10904-13856     ------------------------------------------------------------
2:c55937328-55934114           ccctt--cat-ggatcactgcctt-gccgt-ggcgaaggggctt----gaag-aactcag
10:c9737178-9734201            ------------------------------------------------------------
                                                                                           

18:c6509493-6506069            -agaagctatg---ctatggc---gtgag-gccac-------cctcaacgtgaccgttgt
1:104787980-104791280          cagaagctatgaacctacgccgacgcacg-ggcaccaccaaccgccaatgaacacaagtc
8:c87632296-87629089           -agaagctatgaa-ctatgccat-gcagg-gccac---------ccaagactgacaggtc
13:47547143-47550382           -agaagctatgaa-ctacgccga-gcag--ggcac---------acaagatgaacaggtc
13:c1763861-1760624            -agaagctatgaa-ctacgccga-gcag--ggcac---------acaagatgaacaggtc
3:45143536-45146771            -agaagctatgaa-ctacgccga-gcag--ggcac---------acaagatgaacaggtc
4:63729610-63732828            -agaagctatgaa-ctacgccga-gcag--ggcac---------acaagatgaacaggtc
7:c41245621-41242392           -agaagctatgaa-ctacgccga-gcag--ggcac---------acaagatgaacaggtc
7:c83582076-83578849           -agaagctatgaa-ctacgccga-gcag--ggcac---------acaagatgaacaggtc
7:5988876-5992099              -agaagctatgaa-ctacgccga-gcag--ggcac---------acaagatgaacaggtc
4:c105906232-105903007         -agaagctatgaa-ctacgccga-gcag--ggcac---------acaagatgaacaggtc
4:c68834060-68830837           -agaagctatgaa-ctacgccga-gcag--ggcac---------acaagatgaacaggtc
11:44231319-44234300           ------------------------------------------------------------
2:69360154-69363377            -agaagctatgaa-ctacgccga-gcag--ggcac---------acaagatgaacaggtc
8:27854480-27857703            -agaagctatgaa-ctacgccga-gcag--ggcac---------acaagatgcacaggtc
5:c28948847-28945625           -agaagctatgaa-ctacgccga-gcag--ggcac---------acaagatgaacaggtc
15:c26497305-26494082          -agaagctatgaa-ctacgccga-gcag--ggcac---------acaagatgaacaggtc
12:28972228-28975450           -agaagctatgaa-ctacgccga-gcag--ggcac---------acaagatgaacaggtc
5:41071821-41075043            -agaagctatgaa-ctacgccga-gcag--ggcac---------acaagatgaacaggtc
4:62123262-62126466            -agaagctatgaa-ctacgccga-gcag--ggcac---------acaagatgaacaggtc
4:74638728-74641951            -agaagctatgaa-ctacgccga-gcag--ggcac---------acaagatgaacaggtc
2:13311-16534                  -agaagctatgaa-ctacgccga-gcag--ggcac---------acaagatgaacaggtc
1:26510035-26513258            -agaagctatgaa-ctacgccga-gcag--ggcac---------acaagatgaacaggtc
8:c35611267-35608043           -agaagctatgaa-ctacgccga-gcag--ggcac---------acaagatgaacaggtc
7:c14990570-14987347           -agaagctatgaa-ctacgccga-gcag--ggcac---------acaagatgaacaggtc
9:15623506-15626669            -----------aa-ctacgccga-gcag--ggcac---------acaagatgaacaggtc
Z:41491639-41494862            -agaagctatgaa-ctacgccga-gcag--ggcac---------acaagatgaacaggtc
14:c31325806-31322598          -agaagctatgaa-ctacgccga-gcag--ggcac---------acaagatgaacaggtc
10:71812016-71815238           -agaagctatgaa-ctacgccga-gcag--ggcac---------acaagatgaacaggtc
6:57051543-57054766            -agaagctatgaa-ctacgccga-gcag--ggcac---------acaagatgaacaggtc
3:116384060-116387282          -agaagctatgaa-ctacgccga-gcag--ggcac---------acaagatgaacaggtc
7:c7058843-7055619             -agaagctatgaa-ctacgccga-gcag--ggcac---------acaagatgaacaggtc
14:32317817-32321038           -agaagctatgaa-ctacgccga-gcag--ggcac---------acaagatgaacaggtc
5:52864668-52867891            -agaagctatgaa-ctacgccga-gcag--ggcac---------acaagatgaacaggtc
6:c50247890-50244670           -agaagctatgaa-ctacgccga-gcag--ggcac---------acaagatgaacaggtc
1:c1928486-1925266             -agaagctatgaa-ctacgccga-gcat--ggcac---------acaagatgaacaggtc
17:c19532627-19529406          -agaagctatgaa-ctacgccga-gcag--ggcac---------acaagatgaacaggtc
13:12890101-12893319           -agaagctatgaa-ctacgccga-gcag--ggcac---------acaagatgaacaggtc
15:455377-458596               -agaagctatgaa-ctacgccaa-gcag--ggcac---------acaagatggacaggtc
2:93806291-93809511            -agaagctatgaa-ctacgccga-gcag--ggcac---------acaagatgaacaggtc
14:c21562208-21558985          -agaagctatgaa-ctacgccga-gcag--ggcac---------acaagatgaacaggtc
15:31274030-31277252           -agaagctatgaa-ctacgccga-gcag--ggcac---------acaagatgaacaggtc
Z:48839017-48842234            -agaagctatgaa-ctacgccga-gcag--ggcac---------acaagatgaacaggtc
Z:c42563779-42560741           ------------------------------------------------------------
14:c8600085-8596864            -agaagctatgaa-ctacgccga-gcag--ggcac---------acaagatgaacaggtc
Z:c43989151-43985937           -agaagctatgaa-ctacgccga-gcag--ggcac---------acaagatgaacaggtc
8:20455910-20459127            -agaagctatgaa-ctacgccga-gcag--ggcac---------acaagatgaacaggtc
15:c41771942-41768722          -agaagctatgaa-ctacgccga-gcag--ggctc---------acaagatgaacaggtc
Z:c3232823-3229600             -ggaagctatgaa-ctacgccga-gcag--ggcac---------acaagatgaacaggtc
Z:c15919066-15915845           -agaagctatgaa-ctacgccaa-gcag--ggcac---------acaagatgaacaggtc
3:14575061-14578284            -agaagctatgaa-ctacgccaa-gcag--ggcac---------acaagatgaacaggtc
1:c83769278-83766058           -agaagctatgaa-ctatgccga-gcag--ggcac---------acaagatgaacaggtc
9:72747208-72750428            -agaagctatgaa-ctatgccga-gcag--ggcac---------acaagatgaacaggtc
4:c105882698-105879475         -agaagctatgaa-ctacgccaa-gcag--ggcac---------acaagatgaacaggtc
Z:35830890-35833985            ------------------------------------------------------------
1:c137500783-137497563         -agaagctatgaa-ctacgccga-gcag--ggcac---------acaagatgaacaggtc
4:c52654810-52651606           -agaagctatgaa-ctacgccga-gcag--ggcac---------acaagatgaacaggtc
7:4240345-4243564              -agaagctatgaa-ctacgccga-gcag--ggcac---------acaagatgaacaggtc
3:121466121-121469343          -agaagctatgaa-ctacgccga-gcag--ggcac---------acaagatgaacaggtc
2:c207170-203947               -agaagctatgaa-ctacgccga-gcag--ggcac---------acaagatgaacaggtc
4:c94738369-94735152           -agaagctatgaa-ctacgctga-gcag--ggcac---------acaagatgaacaggtc
4:c2142973-2139750             -agaagctattaa-ctacgccga-gcag--ggcac---------acaagatgaacaggtc
6:c11703039-11699816           -agaagctatgaa-ctacgccga-gcag--ggcac---------acaagatgaacaggtc
9:46504719-46507942            -agaagctatgaa-ctatgccga-gcag--ggcac---------acaagatgaacaggtc
1:c28379228-28376012           -agaagctatgaa-ctatgccaa-gcag--ggcac---------acaagatgaacaggtc
6:95540858-95544054            -agaagctatgaa-ctatgccga-gcag--ggcac---------acaagatgaacaggtc
2:c64945528-64942305           -agaagctatgaa-ctacgccga-gcag--ggcac---------acaagatgaacaggtc
2:40328012-40331236            -agaagctatgaa-ctatgccga-gcag--ggcac---------acaagatgaacaggtc
16:23655104-23658323           -agaagctatgaa-ctatgccga-gcag--ggcac---------acaagatgaacaggtc
2:96391200-96394417            -agaagctatgaa-ctatgccga-gcag--ggcac---------acaagatgaacaggtc
3:c81002190-80998994           -agaagctatgaa-ctatgccga-gcag--ggcac---------acaagatgaacaggtc
18:171850-175073               -agaagctatgaa-ctatgccga-gcag--ggcac---------acaagatgaacaggtc
8:1301194-1304417              -agaagctatgaa-ctacgccga-gcag--ggcac---------acaagatgaacaggtc
3:104249321-104252393          ------------------------------------------------------------
14:c7746009-7742785            -agaagctatgaa-ctacgccga-gcag--ggcac---------acaagatgaacaagtc
1:c104802708-104799486         -agaagctatgaa-ctacgccga-gcag--ggcac---------acaagatgaacaagtc
5:c18542316-18539094           -agaagctatgaa-ctacgccga-gcag--ggcac---------acaagatgaacaagtc
11:c24862440-24859225          -agaagctatgaa-ctacgccga-gcag--ggcac---------acaagatgaacaagtc
3:95373815-95377016            -agaaactatgaa-ctacgccga-gcag--ggcac---------acaagatgaacaagtc
7:34050115-34053337            -agaagctatgaa-ctacgccga-gcag--ggcac---------acaagatgaacaagtc
13:c15421861-15418639          -agaagctatgaa-ctacgccga-gcag--ggcac---------acaagatgaacaagtc
2:c55918978-55915755           -agaagctatgaa-ctacgccga-gcag--ggcac---------acaagatggacaagtc
7:9870049-9873271              -agaagctatgaa-ctacgccga-gcag--ggcac---------acaagatggacaagtc
10:3002211-3005433             -agaagctatgaa-ctacgccga-gcag--ggcac---------acaagatgaacaagtc
3:10238843-10242062            -agaagctatgaa-ctacgccga-gcag--ggcac---------acaagatgaacaagtc
4:95567882-95571101            -agaagctatgaa-ctacgccga-gcag--ggcac---------acaagatgaacaagtc
7:c5941714-5938499             -agaagctatgaa-ctacgccga-gcag--ggcac---------acaagatgaacaagtc
9:5869892-5873114              -agaagctatgaa-ctacgccga-gcag--ggcac---------acaagatgaacaagtc
15:c6378870-6375656            -agaagctatgaa-ctacgccga-gcag--ggcac---------acaagatgaacaagtc
7:30936012-30939231            -agaagctatgaa-ctacgccga-gcag--ggcac---------acaagatgaacaagtc
10:c72786108-72782886          -agaagctatgaa-ctacgccga-gcag--ggcac---------acaagatgaacaggtc
10:c9731216-9728216            ------------------------------------------------------------
11:c27771253-27768030          -agaagctatcaa-ctatgccga-gcag--ggcac---------acaagatgaacaggtc
11:9070450-9073540             ------------------------------------------------------------
7:39364691-39367911            -agaagctatgaa-ctatgccga-gcag--ggcac---------acaagatgaacaggtc
8:36970569-36973786            -agaagcgatgaa-ctacgccga-gcag--ggcac---------acaagatgaacaggtc
3:c32912609-32909389           -agaagctatgaa-ctacgccga-gcag--ggcac---------acaagatgaacaggtc
1:21065933-21069148            -agaagctatgaa-ctacgccga-gcag--ggcac---------acaagatgaacaggtc
3:c64503188-64500170           -agaagctatgaa-ctacgccga-gcag--ggcac---------acaagatgaacaggtc
2:85991341-85994568            -agaagctatgaa-ttacgccga-gcag--ggcac---------acaagatgaacaggtc
9:32312591-32315796            -agaagctatgaa-ctacgccga-gcag--ggcac---------acaagatgaacaggcc
13:46853175-46856402           -agaagctatgaa-ctatgccga-gcag--ggcac---------acaagatgaacaggtc
1:19135116-19138339            -agaagctatgaa-ctacgccga-gcag--ggcac---------acaagatgaacaggtc
2:c15338894-15335672           -agaagctatgaa-ctacgccga-gcag--ggcac---------acaagatgaacaggtc
4:c22105066-22101843           -agaagctatgaa-cgatgccga-gcag--ggcac---------acaagatgaacaggtc
2:117737025-117740248          -agaagctatgaa-ctatgccga-gcag--ggcac---------acaagatgaacaggtc
15:c19325887-19322664          -agaagctatgaa-ctatgccga-gcag--ggcac---------acaagatgaacaggtc
12:14278759-14281982           -agaagctatgaa-ctatgccga-gcag--ggcac---------acaagatgaacaggtc
11:39319591-39322813           -agaagctatgaa-ctatgccga-gcag--ggcac---------acaagatgaacaggtc
14:37186663-37189884           -agaagctatgaa-ctatgccga-gcag--ggcac---------acaagatgaacaggtc
2:c103573034-103569812         -agaagctatgaa-ctatgccga-gcag--ggcac---------acaagatgaacaggtc
15:27883977-27887201           -agaagctatgaa-ctatgccga-gcag--ggcac---------acaagatgaacaggtc
9:c47106141-47102918           -agaagctatgaa-ctatgccga-gcag--ggcac---------acaagatgaacaggtc
5:46142839-46146061            -agaagctatgaa-ctatgccga-gcag--ggcac---------acaagatgaacaggtc
17:c3079369-3076147            -agaagctatgaa-ctatgccga-gcag--ggcac---------acaagatgaacaggtc
10:c16118247-16115024          -agaagctatgaa-ctatgccga-gcag--ggcac---------acaagatgaacaggtc
3:62242852-62246074            -agaagctatgaa-ctatgccga-gcag--ggcgc---------acaagatgaacaggtc
7:20854990-20858210            -agaagctatgaa-ctatgccga-gcag--ggcac---------acaagatgaacaggtc
1:c57740355-57737130           -agaagctatgaa-ctatgccga-gcag--ggcac---------acaagatgaacaggtc
8:c34984715-34981501           -agaagctatgaa-ctacgccga-gcag--ggcac---------acaagatgaacaggtc
5:2903937-2907156              -agaagctatgaa-ctatgccga-gcag--ggcac---------acaagatgaacaggtc
14:c9032142-9029015            -agaagctatgaa-ctatgccga-gcag--ggcac---------acaagatgaacaggtc
3:106643128-106646351          -agaagctatgaa-ctatgccga-gcag--ggcac---------acaagatgaacaggtc
3:c111561301-111558077         -agaagctatgaa-ctatgccga-gcag--ggcac---------acaagatgaacaggtc
SIRZ01000202.1:3465-6689       -agaagctatgaa-ctatgccga-gcag--ggcac---------acaagatgaacaggtc
10:39103587-39106810           -agaagctatgaa-ctatgccga-gcag--ggcac---------acaagatgaacaggtc
3:c51283629-51280406           -agaagctatgaa-ctatgccga-gcag--ggcac---------acaagatgaacaggtc
11:15674002-15677225           -agaagctatgaa-ctatgccga-gcag--ggcac---------acaagatgaacaggtc
11:c29988742-29985519          -agaagctatgaa-ctatgccga-gcag--ggcac---------acaagatgaacaggtc
5:c3224908-3221688             -agaagctatgaa-ctatgccga-gcag--ggcac---------acaagatgaacaggtc
7:86806744-86809964            -agaagctatgaa-ctatgccga-gcag--ggcac---------acaagatgaacaggtc
12:c16315882-16312659          -agaagctatgaa-ctatgccga-gcag--ggcac---------acaagttgaacaggtc
5:c45766236-45763014           -agaagctatgaa-ctatgccga-gcag--ggcac---------acaagatgaacaggtc
10:c7057562-7054339            -agaagctatgaa-ctatgccga-gcag--ggcac---------acaagttgaacaggtc
13:c43476602-43473380          -agaagctatgaa-ctatgccga-gcag--ggcac---------acaagacgaacaggtc
1:1316043-1319266              -agaagctatgaa-ctatgccga-gcag--ggcac---------acaagacgaacaggtc
5:c11870178-11866965           -agaagctatgaa-ctatgccga-gcag--ggcac---------acaagatgaacaggtc
Z:c29270793-29267570           -agaagctatgaa-ctatgccga-gcag--ggcac---------acaagatgaacaggtc
8:c86945516-86942301           -agaagctatgaa-ctatgccga-gcag--ggcac---------acaagatgaacagatc
17:33985971-33989189           -agaagctatgaa-ctatgccga-gcag--ggcac---------acaagatgaacaggtc
8:22912440-22915565            ------------------------------------------------------------
10:c22998723-22995503          -agaagctatgaa-ctatgccga-gcag--ggcac---------acaagatgaacaggtc
10:c25144387-25141166          -agaagctatgaa-ctatgccga-gcag--ggcac---------acaagatgaacaggtc
6:48135508-48138723            -agaagctatgaa-ctatgccga-gcag--ggcac---------acaagatgaacaggtc
1:c31415780-31412560           -agaagctatgaa-ctatgccga-gcag--ggcac---------acaagatgaacaggtc
13:6533735-6536937             -agaagctatgaa-ctatgccga-gcag--ggcac---------acaagatgaacaggtc
3:c27558309-27555089           -agaagctatgaa-ctatgccga-gcag--ggcac---------acaagatgaacaggtc
5:c1474692-1471486             -agaagctatgaa-ctacgccga-gcag--ggcac---------acaagatgaacaggtc
2:98266750-98269976            -agaagctatgaa-ctatgccga-gcag--ggcac---------acaagatgaacaggtc
17:38015009-38018232           -agaagctatgaa-ctacgccga-gcag--ggcac---------acaagatgaacaggtc
11:c61012368-61009155          -agaagctatgaa-ctacgccga-gcag--ggcac---------acaagatgaacaggtc
Z:c43322635-43319413           -agaagctatgaa-ctacgccga-gcag--ggcac---------acaagatgaacaggtc
9:42455257-42458479            -agaagctatgaa-ctatgccga-gcag--ggcac---------acaagatgaacaggtc
1:71135295-71138543            -agaagctatgaa-ctacgctga-gcag--ggcac---------acaagatgaacaggtc
1:c20621900-20618828           ------------------------------------------------------------
8:c90262309-90259085           -agaagctatgaa-ctacgccga-gcag--ggcac---------acaagatgaacaggtc
9:67144918-67148131            -agaagctatgaa-ctacgccga-gcag--ggcac---------acaagatgaacaggtc
4:103078874-103082091          -agaagctatgaa-ctacgccga-gcag--ggcac---------acaagatgaacaggtc
11:63209688-63212907           -agaagctatgaa-ctacgccga-gcag--ggcac---------acaagatgaacaggtc
4:103469337-103472560          -agaagctatgaa-ctacgccga-gcag--ggcac---------acaagatgaacaggtc
8:c68282258-68279050           -agaagctatgaa-ctacgccga-gcag--ggcac---------acaagatgaacaggtc
8:c46597520-46594308           -agaagctatgaa-ctacgccga-gcag--ggcac---------acaagatgaacaggtc
8:c90002768-89999550           -agaagctatgaa-ctacgccga-gcag--ggcac---------acaagatgaacaggtc
13:c29673381-29670352          ------------------------------------------------------------
9:39826628-39829854            -agaagctatgaa-ctacgccga-gcag--ggcac---------acaagatgaacaggtc
8:c870152-866931               -agaagctatgaa-ctatgccga-gcag--ggcac---------acaagatgaacaagtc
4:c106591363-106588148         -agaagctatgaa-ctacgccga-gcag--ggcac---------acaagatgaacaggtc
4:c106596294-106593088         -agaagctatgaa-ctacgccga-gcag--ggcac---------acaagatgaaca----
17:c34578361-34575138          -agaagctatgaa-ctatgccga-gcag--ggcac---------acaagatgaacaggtc
6:c4548926-4545711             -agaagctatgaa-ctatgccga-gcag--ggcac---------acaagatgaacaggtc
18:c8027911-8024689            -agaagctatgaa-ctacgccga-gcag--ggcac---------acaagatgaacaagtc
8:c88339363-88336150           -agaagctatgaa-ctacgccga-gaag--ggcac---------acaagatgaacaggtc
10:c75321240-75318021          -agaagctatgaa-ctacgccga-gcag--ggcac---------acaagatgaacaggtc
6:c48827526-48824306           -agaagctatgaa-ctacgccaa-gcag--ggcac---------acaagatgaacaggtc
3:35707710-35710909            -agaagctatgag-ctatgccga-gcag--ggcac---------ccaagatggacaggtc
Z:c49421705-49418486           -agaagctatgaa-ctacgctga-gcag--ggcac---------acaagatgaacaagtc
1:c76237122-76233921           -agaagctatgaa-ctatgccga-gcag--ggcac---------acaagatgaacaggtc
5:c34153618-34150395           -agaagctatgaa-ctacgccga-gcag--ggcac---------acaagatgaacaggtc
4:71648671-71651879            -agaagctatgaa-ctacaccga-gcag--ggcac---------acaagatgaacaggtc
9:29037350-29040572            -agaagctatgaa-ctacgccga-gcag--ggcac---------acaagatgaacaggtc
1:36335191-36338391            -agaagctatgaa-ctacgccga-gcag--ggcac---------acaagatgaacaggtc
12:168440-171659               -agaagctatgaa-ctacgccga-gcag--ggcac---------acaagatgaacaggtc
7:74587456-74590672            -agaagctatgaa-ctacgccga-gcag--ggcac---------acaagatgaacaggtc
2:2499200-2502422              -agaagctatgaa-ctacgccga-gcag--ggcac---------acaagatgaacaggtc
15:c39046888-39043670          -agaagctatgaa-ctacgccga-gcag--ggcac---------acaagatgaacaggtc
7:1590017-1593239              -agaagctatgaa-ctatgctga-gcag--ggcac---------acaagatgaacaggtc
14:c1392464-1389256            -agaagctatgaa-ctatgccga-gcag--ggcac---------acaagatgaacaggtc
17:c18436887-18433668          -agaagctatgaa-ctacaccga-gtag--ggcac---------acaagatgaacaggtc
8:616420-619637                -agaagctatgaa-ctatgccga-gcag--ggcac---------acaagatgaacaggtc
4:c105523118-105519987         ---------------------------------------------------------gtc
10:c16918488-16915482          ------------------------------------------------------------
10:c71922148-71918965          -agaagctatgaa-ctacgctga-gcag--ggcac---------acaagatgaacaggtc
9:520094-523330                -agaagctgtgaa-ctacgccga-gcag--ggcac---------acaagatgaacaggtc
11:17348966-17352174           -agaagctatgaa-ctatgccga-gcag--ggcac---------acaagatgaacaggtc
18:c6202686-6199624            ------------------------------------------------------------
Z:5604208-5607449              -agaagctatgag-ctatgccgt-gcagg-gccac---------ccaagatggacaggtc
5:28999229-29002459            -agaagctatgag-ctatgctgt-gcagg-gccac---------ccaagatggacaggtc
7:71170368-71173592            -agaagctatgag-ctatgctgt-gcagg-gccac---------ccaagatggacaggtc
9:31735810-31739034            -agaagctatgag-ctatgctgt-gcagg-gccac---------ccaagatggacaggtc
2:c82484591-82481368           -agaagctatgag-ctatgccgt-gcagg-gccac---------ccaagatggacaggtc
7:c37596760-37593537           -agaagctatgag-ctatgccgt-gcagg-gccac---------ccaagatggacaggtc
17:c16117733-16114510          -agaagctatgag-ctatgccgt-gcagg-gccac---------ccaagatggacaggtc
Z:c6473315-6470092             -agaagctatgag-ctatgccgt-gcagg-gtcac---------ccaacatggacaggtc
3:c306331-303121               -agaagctatgag-ctatgccgt-gcagg-gccac---------ccaagatggacaggtc
5:50541871-50545091            -agaagctatgag-ctatgccgt-gcagg-gccac---------ccaagatggacaggtc
5:c73844052-73840830           -agaagctatgag-ctatgccgt-gcagg-gccac---------ccaagatggacaggtc
14:17550561-17553781           -agaagctatgag-ctatgccgt-gcagg-gccac---------ccaagatggacaggtc
14:32872739-32875962           -agaagctatgag-ctatgccgt-gcagg-gccac---------ccaagatggacaggtc
8:c35186522-35183299           -agaagctatgag-ctatgccgt-gcagg-gccac---------ccaagatggacaggtc
9:15130128-15133347            -agaagctatgag-ctatgccgt-gcagg-gccac---------ccaagatggacaggtc
15:39482783-39486006           -agaagctatgag-ctatgccgt-gcagg-gccac---------ccaagatggacaggtc
9:c32710028-32706805           -agaagctatgag-ctatgctgt-gcagg-gccac---------ccaagatggacaggtc
2:39267316-39270536            -agaagctatgag-ctatgccgt-gcagg-gccac---------ccaagatggacaggtc
12:c29296078-29292855          -agaagctatgag-ctatgccat-gcagg-gtcac---------ccaagatggacaggtc
11:c8106003-8102785            -agaagctatgag-ctatgccgt-gcagg-gccac---------ccaagatggacaggtc
11:51780795-51784003           -agaagctatgag-ctatgccat-gcagg-gccac---------ccaagatggacaggtc
12:19617348-19620570           -agaagctatgag-ctatgccgt-gcagg-gccac---------ccaagatggacaggtc
14:16193641-16196863           -agaagctatgag-ctatgccgt-gcagg-gccac---------ccaagatggacaggtc
9:c26060699-26057478           -agaagctatgag-ctatgccgt-gcagg-gccac---------ccaagatggacaggtc
2:39212536-39215763            -agaagctatgag-ctatgccgt-gcagg-gccac---------ccaagatggacaggtc
1:c8985831-8982608             -agaagctatgag-ctatgccgt-gcagt-gccac---------ccaagatggacaggtc
4:c23936053-23932830           -agaagctatgag-ctatgccgt-gcagg-gccac---------ccaagatggacaggtc
4:26403803-26407026            -agaagctatgag-ctatgccgt-gcagg-gccac---------ccaagatggacaggtc
13:48305757-48308980           -agaagctatgag-ctatgccgt-gcagg-gccac---------ccaagatggacaggtc
10:c4362648-4359425            -agaagctatgag-ctatgccgt-gcagg-gccac---------ccaagatggacaggtc
2:c50945208-50941986           -agaagctatgag-ctatgccgt-gcagg-gccac---------ccaagatggacaggtc
9:32266438-32269660            -agaagctatgag-ctatgccgt-gcagg-gccac---------ccaagatggacaggtc
13:c10618301-10615085          -agaagctatgag-ctatgccgt-gcagg-gccac---------ccaagatggacaggtc
12:c30547927-30544707          -agaagctatgag-ctatgccgt-gcagg-gccac---------ccaagatggacaggtc
6:20367148-20370368            -agaagctatgag-ctatgccgt-gcagg-gccac---------ccaagatggacaggtc
3:67863849-67867069            -agaagctatgag-ctatgccgt-gcagg-gccac---------ccaagatggacaggtc
9:12497364-12500585            -agaagctatgag-ctatgccgt-gcagg-gccac---------ccaagatggacaggtc
2:c35470901-35467678           -agaagctatgag-ctatgccgt-gcagg-gccac---------ccaagatggacaggtc
1:c40286207-40282988           -agaagctatgag-ctatgccgt-gcagg-gccac---------ccaagatggacaggtc
5:70535187-70538405            -agaagctatgag-ctatgccgt-gcagg-gccac---------ccaagatggacaggtc
9:75909612-75912833            -agaagctatgag-ctatgccgt-gcagg-gccac---------ccaagatggacaggtc
5:c77306680-77303456           -agaagctatgag-ctatgccat-gcagg-gccac---------ccaagatggacaggtc
2:96271498-96274709            -agaagctatgag-ctatgccgt-gcagg-gccac---------ccaagatggacaggtc
2:c14955818-14952600           -agaagctatgag-ctatgccgt-gcagg-gccac---------ccaagatggacaggtc
8:87885836-87889054            -agaagctatgag-ctatgccgt-gcagg-gccac---------ccaagatggacaggtc
1:c3862860-3859637             -agaagctatgag-ctatgccgt-gcagg-gccac---------ccaagatggacaggtc
4:c76441494-76438271           -agaagctatgag-ctatgccgt-gcagg-gccac---------ccaagatggacaggtc
5:82711653-82714876            -agaagctatgag-ctatgccgt-gcagg-gccac---------ccaagatggacaggtc
9:c39360304-39357083           -agaagctatgag-ctatgccgt-gcagg-gccac---------ccaagatggacaggtc
SIRZ01000409.1:c17120-13897    -agaagctatgag-ctatgccgt-gcagg-gccac---------ccaagatggacaggtc
7:c31927649-31924655           ------------------------------------------------------------
8:c5273785-5270562             -agaagctgtgag-ctatgccgt-gcagg-gccac---------ccaagatggacaggtc
7:29692140-29695362            -agaagctatgag-ctatgccgt-gcagg-gccac---------ccaagatggacaggtc
Z:c48706699-48703477           -agaagctatgag-ctatgccgt-gcagg-gccac---------ccaagatggacaggtc
6:79179789-79183012            -agaagctatgag-ctatgccgt-gcagg-gccac---------ccaagatggacaggtc
13:c14502602-14499390          -agaagctatgag-ctatgccgt-gcagg-gccac---------ccaagatggacaggtc
11:28155536-28158759           -agaagctatgag-ctatgccgt-gcagg-gccac---------ccaagatggacaggtc
SIRZ01000278.1:c6332-3111      -agaagctatgag-ctatgccgt-gcagg-gccac---------ccaagatggacaggtc
10:58316003-58319226           -agaagctatgag-ctatgccgt-gcagg-gccac---------ccaagatggacaggtc
13:39303814-39307023           -agaagctatgag-ctatgccgt-gcagg-gccac---------ccaagatggacaggtc
2:95284398-95287618            -agaagctatgag-ctatgccgt-gcagg-gccac---------ccaagatggacaggtc
1:c114587565-114584357         -agaagctatgag-ctatgccgt-gcagg-gccac---------ccaagatggacaggtc
8:78797468-78800688            -agaagctatgag-ctatgccgt-gcagg-gccac---------ccaagatggacaggtc
5:c100253882-100250662         -agaagctatgag-ccatgccgt-gcagg-gccac---------ccaagatggacaggtc
14:19561464-19564687           -agaagctatgag-ctatgccgt-gcagg-gccac---------ccaagatggacaggtc
1:c101591394-101588177         -agaagctatgag-ctatgccgt-gcagg-gccac---------ccaagatggacaggtc
3:c69698839-69695614           -agaagctatgag-ctatgccgt-gcagg-gccac---------ccaagatggacaggtc
13:46081249-46084472           -agaagctatgag-ctatgccgt-gcagg-gccac---------ccaagatggacaggtc
6:36219268-36222485            -agaagctatgag-ctatgccgt-gcagg-gccac---------ccaagatggacaggtc
7:c20329271-20326058           -aggagctatgag-ctatgccgt-gcagg-gccac---------ccaagatgaacaggtc
10:57834044-57837269           -agaagctatgag-ctatgccgt-gcagg-gccac---------ccaagatggacaggtc
1:c71252005-71248782           -agaagctatgag-ctatgccgt-gcagg-gccac---------ccaagatggacaggtc
1:c38835292-38832072           -agaagctatgag-ctatgccgt-gcagg-gccac---------ccaagatggacaggtc
10:c48256285-48253063          -agaagctatgag-ctatgccgt-gcagg-gccac---------ccaagatggacaggtc
12:46847844-46850852           ------------------------------------------------------------
9:34337120-34340343            -agaagctatgag-ctatgccgt-gcagg-gccac---------ccaagatggacaggtc
3:9030476-9033700              -agaagctatgag-ctatgccgt-gcagg-gccac---------ccaagatggacaggtc
4:c71810679-71807456           -agaagctatgag-ctatgccat-tcagg-gccac---------ccaagatggacaggtc
Z:c43363647-43360425           -agaagctatgag-ctatgccat-gcagg-gccac---------ccaagatggacaggtc
8:c67172710-67169504           -agaagctatgag-ctatgccgt-gcagg-gccac---------ccaagatgggcaggtc
8:1240001-1243223              -agaagctatgag-ctatgccgt-gcagg-gccac---------ccaagatggacaggtc
11:16532572-16535788           -agaagctatgag-ctatgccgt-gcagg-gccac---------ccaagatggacaggtc
7:91148183-91151406            -agaagctatgag-ctatgccgt-gcagg-gccac---------ccaagatggacaggtc
5:7571513-7574726              -agaagctatgag-ctatgccgt-gcagg-gccac---------ccaagatggacaggtc
11:c22435402-22432421          ------------------------------------------------------------
3:3515431-3518636              -agaagctatgag-ctatgccgt-gcagg-gccac---------ccaagatggacaggtc
9:c56239854-56236631           -agaagctatgag-ctatgccgt-gcagg-gccac---------ccaagatggacaggtc
2:c67518580-67515360           -agaagctatgag-ctatgccgt-gcagg-gccac---------ccaagatggacaggtc
1:c97282622-97279399           -agaagctatgag-ctatgccgt-gcagg-gccac---------ccaagatggacaggtc
1:22915798-22918821            ------------------------------------------------------------
14:c33400715-33397493          -agaagctatgag-ctatgccgt-gcagg-gccac---------ccaagatggacaggtc
13:13166911-13170128           -agaagctatgag-ctatgccgt-gcagg-gccac---------ccaagatggacaggtc
5:73456313-73459532            -agaagctatgag-ctatgccgt-gcagg-gccac---------ccaagatggacaggtc
11:c29243024-29239805          -agaagctatgag-ctatgccgt-gcagg-gccac---------ccaagatggacaggtc
4:36110926-36114146            -agaagctatgag-ctatgccat-gcagg-gccac---------ccaagatggacaggtc
4:c94744310-94741089           -agaagctatgag-ctatgccgt-gcagg-gccac---------ccaagatggacaggtc
8:c17804728-17801513           -agaagctatgag-ctatgccgt-gcagg-gccac---------ccaagatggacaggtc
3:c111088262-111085042         -agaagctatgag-ctatgccgt-gcagg-gccac---------ccaagatggacaggtc
10:c70867818-70864595          -agaagctatgag-ctatgccgt-gcagg-gccac---------ccaagatggacaggtc
15:44188643-44191866           -agaagctatgag-ctatgccgt-gcagg-gccac---------ccaagatggacaggtc
6:40754054-40757274            -agaagctatgag-ctatgccgt-gcagg-gccac---------ccaagatggacaggtc
7:c12618741-12615520           -agaagctatgag-ctatgccgt-gcagg-gccac---------ccaagatggacaggtc
12:c25517723-25514508          -agaagctatgag-ctatgctgt-gcagg-gccac---------ccaagatggacaggtc
16:41043576-41046801           -agaagctatgag-ctatgccgt-gcagg-gccac---------ccaagatggacaggtc
11:c27590376-27587157          -agaagctatgag-ctatgccgt-gcagg-gccac---------ccaagatggacaggtc
5:c90353475-90350251           -agaagctatgag-ctatgccgt-gcagg-gccac---------ccaagatggacaggtc
9:c10390059-10386940           ------------------------------------------------------------
1:20383105-20386321            -agaagctatgag-ctatgccgt-gcagg-gccac---------ccaagatggacaggtc
4:c93623814-93620592           -agaagctatgag-ctatgccgt-gcagg-gccac---------ccaagatggacaggtc
3:c104809960-104806739         -agaagctatgag-ctatgccgt-gcagg-gccac---------ccaagatggacaggtc
4:24323780-24326996            -agaagctatgag-ctatgccgt-gcagg-gccac---------ccaagatggacaggtc
3:61221609-61224822            -agaagctatgag-ctatgccgt-gcagg-gccac---------ccaagatggacaggtc
2:c48339057-48335836           -agaagctatgag-ctatgccgt-gcagg-gccac---------ccaagatggacaggtc
15:c1770015-1766793            -agaagctatgag-ctatgccgt-gcagg-gccac---------ccaagatggacaggtc
7:53435628-53438854            -agaagctatgag-ctatgccgt-gcagg-gccac---------ccaagatggacaggtc
10:24946036-24949257           -agaagctatgag-ctatgccgt-gcagg-gccac---------ccaagatggacaggtc
7:54206109-54209331            -agaagctatgag-ctatgccgt-gcagg-gccac---------ccaagatggacaggtc
9:59794626-59797841            -agaagctttgag-ctatgccgt-gcagg-gccac---------ccaagatggacaggtc
5:c58058740-58055517           -agaagctatgag-ctatgccgt-gcagg-gccac---------ccaagatggacaggtc
7:c91962521-91959298           -agaagctatgag-ctatgccgt-gcagg-gccac---------ccaagatggacaggtc
15:c24837027-24833813          -agaagctatgag-ctatgccgt-gcagg-gccac---------ccaagatgcacaggtc
7:44398008-44401226            -agaagctatgag-ctatgccgt-gcagg-gccac---------ccaagatggacaggtc
14:13973299-13976522           -agaagctatgag-ctatgccgt-gcagg-gccac---------ccaagatggacaggtc
1:3940670-3943879              -agaagctatgag-ctatgccgt-gcagg-gccac---------ccaagatggacaggtc
7:103876-107100                -agaagctatgag-ctatgccgt-gcagg-gccac---------ccaagatgggcaggtc
6:c87528869-87525646           -agaagctatgag-ctatgccgt-gcagg-gccac---------ccaagatggacaggtc
11:63509177-63512392           -agaagctatgag-ctatgccgt-gcagg-gccac---------ccaagatggacaggtc
3:c14492876-14489652           -agaagctatgag-ctatgccat-gcagg-gccac---------ccaagatgggcaggtc
4:c93260175-93256959           -agaagctatgag-ctatgccgt-gcagg-gccac---------ccaagatggacaggtc
10:c31491604-31488381          -agaagctatgag-ctatgccgt-gcagg-gccac---------ccaagatggacaggtc
Z:50495354-50498570            -agaagctatgag-ctatgccgt-gcagg-gccac---------ccaagatggacaggtc
15:c43550784-43547604          -agaagctatgag-ctatgccgt-gcagg-gccac---------ccaagatggacaggtc
16:c4506809-4503589            -agaagctatgag-ctatgccgt-gcagg-gccac---------ccaagatggacaggtc
2:c453755-450532               -agaagctatgag-ctatgccgt-gcagg-gccac---------ccaagatggacaggtc
18:6081695-6084820             ------------------------------------------------------------
10:69029840-69033052           -agaagctatgag-ctatgccgt-gcagg-gccac---------ccaagatggacaggtc
5:c93862460-93859237           -agaagctatgag-ctatgccat-gcagg-gccac---------ccaagatggacaggtc
2:117883838-117887054          -agaagctatgag-ctatgccgt-gcagg-gccac---------ccaagatggacaggtc
1:c109697866-109694652         -agaagctatgag-ctatgccgt-gcagg-gccac---------ccaagatggacaggtc
8:c81892127-81888911           -agaagctatgag-ctatgcctt-gcagg-gccac---------ccaagatggacaggtc
3:c124953091-124949883         -agaagctatgaa-ctatgccgt-gcagg-gccac---------ccaagatggacaggtc
8:80191797-80195018            -agaagctatgag-ctatgccgt-gcagg-gccac---------ccaagatggacaggtc
9:c1049274-1046051             -agaagctatgag-ctatgccgt-gcagg-gccac---------ccaagatggacaggtc
14:c47239050-47235847          -agaagctatgag-ctatgccgt-gcagg-gccac---------ccaagatggacaggtc
6:84088436-84091651            -agaagctatgag-ctatgccgt-gcagg-gccac---------ccaagatggacaggtc
3:c1168554-1165333             -agaagctatgag-ctatgccgt-gcagg-gccac---------ccaagatggacaggtc
3:c63394704-63391473           -agaagctatgag-ctatgccgt-gcaggagccac---------ccaagatggacaggtc
7:36124920-36128139            -agaagctatgag-ctatgccgt-gcagg-gccac---------ccaagatggacaggtc
Z:6029703-6032925              -agaagctatgag-ctatgccgt-gcagg-gccac---------ccaagatggacaggtc
2:120604280-120607499          -agaagctatgag-ctatgccgt-gcagg-gccac---------ccaagatggacaggtc
2:c65423403-65420335           -agaagctatgag-ctatgccat-gcagg-gccac---------caaagatggacaggtc
2:c71079900-71076690           -agaagctatgag-ctatgccgt-gcagg-gccac---------ccaagatggacaggtc
9:c311091-307903               -agaagctatgag-ctatgctat-gcagg-gccac---------ccaagatggacaggtc
3:c29124898-29121671           -agaagctatgag-ctatgccgt-gcagg-gccac---------ccaagatggacaggtc
5:c26829699-26826509           -agaagctatgaa-ctatgccgt-gcagg-gccac---------ccaagatggacaggtc
Z:c41142346-41139124           -agaagctatgag-ctatgccgt-gcagg-gccac---------ccaagatggacaggtc
16:c219093-215882              -agaagctatgag-ctatgctgt-gcagg-gccac---------ccaagatggacaggtc
11:c45731857-45728683          -agaagctatgag-ctatgccgt-gcagg-gccac---------ccaagatggacaggtc
13:17163734-17166958           -agaagctatgag-ctatgccat-gcagg-gccac---------ccaagatggacaggtc
11:31658983-31662208           -agaagctatgag-ctatgctgt-gcagg-gccac---------ccaagatggacaggtc
12:25702276-25705488           -agaagctatgag-ctatgccgt-gcagg-gccac---------ccaagatggacaggtc
14:c1761490-1758389            ------------------------------------------------------------
5:94577418-94580630            -aaaagctatgag-ctacgccgt-gcagg-gccac---------ccaagatggacaggtc
9:62364698-62367909            -agaagctatgag-ctatgccgt-gcagg-gccac---------ccaagttggacaggtc
1:12159859-12163084            -agaagctatgag-ctatgctgt-gcagg-gccac---------ccaagatggacaggtc
2:126816644-126819858          -agaagctctgag-ctatgctgt-gcagg-gccac---------ccaagatggacaggtc
4:51173878-51177095            -a-aagctatgag-ctatgccat-gcagg-gccac---------ccaagattgacaggtc
17:c14921085-14917869          -agaagctatgag-ctatgccgt-gcagg-gccac---------ccaagatggacaggtc
10:327946-331168               -agaagctatgag-ctatgccgt-gcagg-gccac---------ccaagatgga-aggtc
SIRZ01000582.1:c19196-15974    -agaagctatgag-ctatgccga-gcagg-gacac---------ccaagatggacaggtc
16:43457614-43460836           -agaagctatgag-ctatgccgt-gcagg-gccac---------ccaagatggacaggtc
4:14482418-14485510            -agaagctatgag-ctatgccgt-gcagg-gccac---------ccaagatggacaggtc
17:c41184311-41181120          -agaagctatgag-ctatgccgt-gcagg-gccac---------ccaagatggacaggtc
Z:c45474279-45471066           -agaagctatgag-ctatgccga-gcagg-g-cac---------ccaagataaacaggtc
7:58420906-58424134            -agaagctatgaa-ctatgccaa-gcagg-g-cac---------ccaagatgagcaggtc
2:c32667786-32664597           -agaacctatgaa-ctatgccga-gcagg-g-cac---------ccaagatgaacaggtc
9:72883127-72886350            -agaagctatgaa-ctatgctga-gcagg-g-cac---------ccaagatgaacaggtc
13:c44601296-44598087          -agaagctatgaa-ctatgccga-gcagg-g-cac---------ccaagatgaacaggtc
7:42036819-42040025            -agaagctatgaa-ctatgccga-gcagg-a-aac---------ccaagatgaacaggtc
2:c20595522-20592304           -agaagctatgaa-ctatgccga-gcagg-g-cac---------ccaagatgaacaggtc
16:c43158799-43155575          -agaagctatgag-ctatgccgt-gcagg-gccac---------ccaagatggacaggtc
4:c2620176-2617085             ------------------------------------------------------------
SIRZ01000185.1:c15314-12281    ------------------------------------------------------------
SIRZ01000065.1:9062-12282      -agaagctatgaa-ctatgccga-gcagg-g-cac---------ccaagatgaacaggtc
SIRZ01000246.1:1-3183          -agaagctatgaa-ctatgccga-gcagg-g-cac---------ccaagatgaacaggtc
4:c100655547-100652332         -agaagctatgaa-ctatgccga-gcagg-g-cac---------ccaagatgaacaggtc
Z:c49603583-49600369           -agaagctatgaa-ctatgccaa-ggagg-g-cac---------acaagatggacaggtc
4:65476169-65479376            -agaagctatgaa-ctatgccga-gcagg-c-cac---------ccaagatgaacaggtc
11:50381382-50384587           -agaagctatgaa-ctatgccga-acagg-g-cac---------ccaagatcaacaggtc
5:c77625736-77622519           -agaagctatgaa-ctatgccga-gcagg-g-cac---------ccaagatgaacaggtc
13:47040359-47043567           -agaagctatgaa-ctatgccga-gcagg-g-cac---------ccaagatgaacaggtc
2:c21090522-21087318           -agaagctatgaa-ctatgccca-gcagg-g-cac---------ccaagatgtacaggtc
1:20357071-20360276            -agaagctatgaa-ctatgccga-gcagg-g-cac---------ccaagatgaacaggtc
13:31794136-31797354           -agaagctatgaa-ctatgccga-gcagg-g-tac---------ccaagatgaacaggtc
Z:32928272-32931496            -agaagctatgaa-ctatgccaa-gcagg-g-cac---------ccaagatgaacaggtc
Z:32947139-32950161            ------------------------------------------------------------
1:50499135-50502359            -ggaagctatgaa-ctacgccga-gcagg-g-cac---------ccaagatgaacaggtc
8:89566273-89569457            -agaagctatgaa-ctatgccaa-gcagg-g-cac---------ccaagatgaacaggtc
1:c140146242-140143034         -agaagctatgaa-ctatgccga-gcagg-a-cac---------ccaagatgaacaggtc
1:c139487795-139484578         -agaagctatgaa-ctatgccaa-gcagg-g-cac---------ccaagatgaacaggtc
7:73569974-73573165            -agaagctatgaa-ctatgccga-tcagg-g-cac---------ccaagatgaacaggtc
9:c15223804-15220607           -agaagctatgaa-ctacgccga-gcagg-gccac---------ccaagatgaaca-gtc
3:c36867325-36864107           -agaagatatgag-ctatgccgt-gcagg-gccac---------ccaagatggacaggtc
Z:c43109872-43106730           -aggagctatgag-ctatgcctt-gcaag-gccac---------ccaagatgaacaggtc
8:32610507-32613700            -agaagctatgag-ctatgccgt-gcagg-gccac---------ccaagatggacaggtc
11:c63028622-63025420          -agaagctatggg-ctatgctgt-gcagg-gccac---------ccaagatggacaggtc
18:c6552377-6549164            -agaagctatgag-ctatggcgt-gcagg-gccac---------ccaagatggacaggtc
10:c47343866-47340657          -agaagctatgag-ctatgccgt-gcagg-gccac---------ccaagatggacaggtc
4:c105315416-105312205         -agaagctatgag-ctatgccgt-gcagg-gccac---------ccaagatgaacaggtc
15:44257999-44261183           -agaagctatgag-ctatgccgt-gcagg-gccac---------ccaagatggacaggtc
8:29096313-29099287            -agaagctatga------------gcagg-gccac---------ccaagatggacaggtc
8:c13714033-13710849           -agaagctatgag-ctatgccgt-gcagg-gccac---------ccaagatggacaggtc
15:c46054688-46051458          -agaagctatgaa-ccatgccaa-gcagg-gacac---------ccaagatagataggtc
18:778506-781696               -agaagctatgag-ctataccgt-gcagg-gccac---------ccaagatggacaggtc
16:43051260-43054314           -agaagctatgag-ctatgccgt-gcagg-gccac---------ccaagatggacaggtc
Z:33660195-33663429            -agaagctatgag-ctatgccgt-gcagg-gccac---------ccaagatggacaggtc
10:299636-302847               -agaagctatgaa-ctatgtcat-gcag--ggcac---------ccaagatgaacaggtc
1:99520118-99523157            ------------------------------------------------------------
1:c136470224-136467216         ------------------------------------------------------------
1:56342922-56346079            ----agctatgag-ctatgccgt-gcaga-gccac---------ccaagatggacaggtc
7:52323566-52326746            -agaagctatgag-ctatgccgt-gcagg-gccac---------ccaagatggacaggtc
17:c42721380-42718271          -agaagctatgag-ctatgccgt-gcggg-gccac---------ccaagatggacaggtc
17:42316945-42320123           -agaagccatgaa-caatgccga-ggag--ggcac---------ccaagatgaacaggtc
7:89895075-89898293            -agaagctatgag-ctatgccgt-gcagg-gccac---------cgaagatggacaggtc
6:c33617440-33614205           -agaagctatgag-ctatgccgt-gcagg-gccac---------ccaagatggacaggtc
2:c120380260-120377056         -agaagctatgaa-ctatgccga-gcag--ggcac---------ccaagatgaacaggtc
7:40025541-40028741            -agaagctatgaa-ctatgccgt-gcag--ggcac---------ccaagatggacaggtc
13:c44338179-44335176          ------------------------------------------------------------
13:c44383878-44380902          ------------------------------------------------------------
13:c44418922-44415948          ------------------------------------------------------------
5:c411976-409022               ------------------------------------------------------------
2:125772535-125775739          -agaagctatgaa-ctataccga-gcag--ggcac---------ccaagatggacaggtc
5:c55622675-55619488           -agaagctatgag-ctatgccgt-gcagg-gccac---------ccaacatggacaggtc
13:c44400505-44397534          ------------------------------------------------------------
17:4355015-4358193             -agaagctatgag-ctatgccgt-gcagg-gccac---------ccaagatggacaggtc
4:64599923-64603137            -agaagctatgca-ctatgtcgt-gcagg-gccac---------ccaagatggac-ggtc
10:927762-930979               -agaagctatgaa-ctacgccga-gcag--ggcac---------acaagatggacaggtc
SIRZ01000725.1:10904-13856     ------------------------------------------------------------
2:c55937328-55934114           -agaagctatgaa-ctacgccga-gcag--ggcac---------acaagatggacaagtc
10:c9737178-9734201            ------------------------------------------------------------
                                                                                           

18:c6509493-6506069            c-atgaggggaga-atttgacc-aaacgtgatccacctggagcagaaaaccggggc----
1:104787980-104791280          cactagtggagac-gtttgacccaaacctgctgcactccacctggcagcaggcaacccgg
8:c87632296-87629089           --aaggtggagag-ttttgacc-aaatgtgatccacctggagcaggaaccagca------
13:47547143-47550382           --atagtggagag-tttcgacc-aaacgtgatccacctggaggaggaaccggca------
13:c1763861-1760624            --atagtggagag-tttcgacc-aaacgtgatccacctggaggaggaaccggca------
3:45143536-45146771            --atagtggagag-ttttgacc-aaacgtgatccacctggaggaggaaccggca------
4:63729610-63732828            --atagtggagag-ttttgacc-aaacgtgatccacctggaggaggaaccggca------
7:c41245621-41242392           --atagtggagag-ttttgacc-aaacgtgatccacctggaggaggaaccggca------
7:c83582076-83578849           --atagtggagag-tttcgacc-aaacgtgatccacctggaggaggaaccggca------
7:5988876-5992099              --atagtggagag-tttcgaccaaaacgtgatccacctggaggaggaaccggca------
4:c105906232-105903007         --atagtggagag-tttggacc-aaacgtgatccacctggaggaggaaccggca------
4:c68834060-68830837           --atagtggagag-tttcgacc-aaacgtgatccacctggaggaggaaccggca------
11:44231319-44234300           ------------------------------------------------------------
2:69360154-69363377            --atagtggagag-tttggacc-aaacgtgatccacctggaggaggaaccggca------
8:27854480-27857703            --atagtggagag-tttggacc-aaacgtgatccacctggaggaggaaccggca------
5:c28948847-28945625           --atagtggagag-tttggacc-aaacgtgatccacctggaggaggaaccggca------
15:c26497305-26494082          --atagtggagag-tttggacc-aaacgtgatccacctggaggaggaaccggca------
12:28972228-28975450           --atagtggagag-tttggacc-aaacgtgatccacctggaggaggaaccggca------
5:41071821-41075043            --atagtggagag-tttggacc-aaacgtgatccacctggaggaggaaccggca------
4:62123262-62126466            --atagtggagag-tttggacc-aaacgtgatccacctggaggaggaaccggca------
4:74638728-74641951            --atagtggagag-tttcgacc-aaacgtgatccacctggaggaggaaccggca------
2:13311-16534                  --atagtggagag-tttcgacc-aaatgtgatccacctggaggaggaaccggca------
1:26510035-26513258            --atagtggagag-ttttgacc-aaacgtgatccacctggagcaggaactggca------
8:c35611267-35608043           --atagtggagag-tttggacc-aaacgtgatccacctggaggaggaaccggca------
7:c14990570-14987347           --atagtggagag-tttggacc-aaacgtgatccacctggaggaggaactggca------
9:15623506-15626669            --atagtggagag-tttcgacc-aaacatgatccacctggaggaggaaccggca------
Z:41491639-41494862            --atagtggagag-tttcgacc-aaacgtgatccacctggaggaggaaccggca------
14:c31325806-31322598          --atagtggagag-tttcgacc-aaacgtgatccacctggaggaggaaccggca------
10:71812016-71815238           --atagtggagag-tttcgacc-aaacgtgatccacctggaggaggaaccggca------
6:57051543-57054766            --atagtggagag-ttttgacc-aaacgtgatccacctggagcaggaaccggca------
3:116384060-116387282          --atagtggagag-ttttgacc-aaacgtgatccacctggagcaggaaccggca------
7:c7058843-7055619             --atagtggagag-tttcgacc-aaacgtgatccacctggaggaggaaccggca------
14:32317817-32321038           --atagtggagag-tttcgacc-aaacgtgatccacctggaggaggaaccggca------
5:52864668-52867891            --atagtggagag-tttggacc-aaaagtgatccacctggaggaggaaccggca------
6:c50247890-50244670           --atagtggagag-tttggacc-aaacgtgatccacctggaggaggaaccggca------
1:c1928486-1925266             --atagtggagag-tttcgacc-aaacgtgatccacctggaggaggaaccggca------
17:c19532627-19529406          --atagtggagag-tttcgacc-aaacgtgatccacctggaggaggaaccggca------
13:12890101-12893319           --atagtggagag-tttcgacc-aaacgtgatccacctggaggaggaaccggca------
15:455377-458596               --atagtggagag-tttcgacc-aaacgtgatccacctggagcaggaaccggca------
2:93806291-93809511            --atagtggagag-tttggacc-aaacgtgatccacctggaggaggaaccggca------
14:c21562208-21558985          --atagtggagag-tttcgacc-aaacgtgatccacctggaggaggaaccggca------
15:31274030-31277252           --atagtggagag-tttcgacc-aaacgtgatccacctggaggaggaaccggca------
Z:48839017-48842234            --atagtggagag-ttttgacc-aaatgtgatccacctggaggaggaaccggca------
Z:c42563779-42560741           ------------------------------------------------------------
14:c8600085-8596864            --atagtggagag-tttcgacc-aaacgtgatccacctggaggaggaaccggca------
Z:c43989151-43985937           --atagtggagag-tttggacc-aaacgtgatccacctggaggaggaaccggca------
8:20455910-20459127            --atagtggagag-tttcgacc-aaacgtgatccacctggaggaggaaccggca------
15:c41771942-41768722          --atagtggagag-tttcgacc-aaacgtgatccacctggaggaggaaccggca------
Z:c3232823-3229600             --atagtggagag-tttggacc-aaacgtgatccacctggaggaggaaccggca------
Z:c15919066-15915845           --atagtggagag-tttggacc-aaacgtgatccacctggaggaggaaccggca------
3:14575061-14578284            --atagtggagag-tttggacc-aaacgtgatccacctggaggaggaaccggca------
1:c83769278-83766058           --atagtggagag-tttggacc-aaacgtgatccacctggaggaggaaccggca------
9:72747208-72750428            --atagtggagag-tttggacc-aaacgtgatccacctggaggaggaaccggca------
4:c105882698-105879475         --atagtggagag-ttttgacc-aaacgtgatccacctggagcaggaaccggca------
Z:35830890-35833985            -----------------------------------cctggaggaggaaccggca------
1:c137500783-137497563         --atagtggagag-ttttgacc-aaacgtgatccacctggagcaggaaccggca------
4:c52654810-52651606           --atagtggagag-tttggacc-aaacgtgatccacctggaggaggaaccggca------
7:4240345-4243564              --atagtggagag-tttggacc-aaacgtgatccacctggaggaggaaccggca------
3:121466121-121469343          --atagtggagag-tttcgacc-aaacgtgatccacctggaggaggaaccggca------
2:c207170-203947               --atagtggagag-tttcgacc-aaacgtgatccacctggaggaggaaccggca------
4:c94738369-94735152           --atagtggagag-tttcgacc-aaacgtgatccacctggaggaggaaccggca------
4:c2142973-2139750             --atagtggagag-ttttgacc-aaacgtgatccacctggaggaggaaccggca------
6:c11703039-11699816           --atagtggagag-ttttgacc-aaacgtgatccacctggaggaggaaccggca------
9:46504719-46507942            --atagtggagag-tttcgacc-aaacgtgatccacctggaggaggaaccggca------
1:c28379228-28376012           --atagtggagag-tttcgacc-aaacgtgatccacctggaggaggaaccggca------
6:95540858-95544054            --atagtggagag-tttcaacc-aaacgtgatccacctggaggaggaaccggca------
2:c64945528-64942305           --atagtggagag-tttcgacc-aaacgtgatccacctggaggaggaaccggca------
2:40328012-40331236            --atagtggagag-tttcaacc-aaacgtgatccacctggaggaggaaccggca------
16:23655104-23658323           --atagtggagag-tttcgacc-aaacgtgatccacctggaggaggaaccggca------
2:96391200-96394417            --atagtggagag-tttcgacc-aaacgtgatccacctggaggaggaaccggca------
3:c81002190-80998994           --atagtggagag-tttcgacc-aaacgtgatccacctggaggaggaaccggca------
18:171850-175073               --atagtggagag-tttcgacc-aaacgtgatccacctggaggaggaaccggca------
8:1301194-1304417              --atagtggagag-tttcgacc-aaacgtgatccacctggaggaggaaccggca------
3:104249321-104252393          ------------------------------------------------------------
14:c7746009-7742785            --atagtggagag-ttttgacc-aaacgtgatccacctggaggaggaaccggca------
1:c104802708-104799486         --atagtggagag-ttttgacc-aaatgtgatccacctggaggaggaaccggca------
5:c18542316-18539094           --atagtggagag-ttttgacc-aaacgtgatccacctggaggaggaaccggca------
11:c24862440-24859225          --atagtggagag-ttttgacc-aaacgtgatccacctggaggaggaaccggca------
3:95373815-95377016            --atagtggagag-ttttgacc-aaacgtgatccacctggaggaggaaccggca------
7:34050115-34053337            --atagtggagag-ttttgacc-aaatgtgatccacctggaggaggaactggca------
13:c15421861-15418639          --atagtggagag-ttttgacc-aaacgtgatccacctggaggaggaaccggca------
2:c55918978-55915755           --atagtggagag-ttttgacc-aaacgtgatccacctggaggaggaaccggca------
7:9870049-9873271              --atagtggagag-ttttgacc-aaacgtgatccacctggaggaggaaccggca------
10:3002211-3005433             --atagtggagag-ttttgacc-aaacgtgatccacctggaggaggaaccggca------
3:10238843-10242062            --atagtggagag-ttttgacc-aaacgtgatccacctggaggaggaaccggca------
4:95567882-95571101            --atagtggagag-ttttgacc-aaacgtgatccacctggaggaggaaccggca------
7:c5941714-5938499             --atagtggagag-ttttgacc-aaacgtgatccacctggaggaggaaccggca------
9:5869892-5873114              --atagtggagagtttttgacc-aaacgtgatccacctggaggaggaaccggca------
15:c6378870-6375656            --atagtggagag-ttttgacc-aaacgtgatccacctggaggaggaaccggca------
7:30936012-30939231            --atagtggagag-ttttgacc-aaacgtgatccacctggaggaggaaccggca------
10:c72786108-72782886          --atagtggagag-ttttgacc-aaacgtgatccacctggaggaggaaccggca------
10:c9731216-9728216            ------------------------------------------------------------
11:c27771253-27768030          --atagtggagag-ttttgacc-aaacgtgatccacctggaggaggaaccggca------
11:9070450-9073540             -----------------------------------cctgggggaggaaccggca------
7:39364691-39367911            --atagtggagag-ttttgacc-aaacgtgatccacctggaggaggaaccggca------
8:36970569-36973786            --atagtggagag-ttttgacc-aaacatgatccacctggaggaggaaccggca------
3:c32912609-32909389           --atagtggagag-tttcgacc-aaacgtgatccacctggaggaggaaccggca------
1:21065933-21069148            --atagtggagag-tttcgacc-aaacgtgatccacctggaggaggaaccggca------
3:c64503188-64500170           --atagtggagag-tttggacc-aaacgtgatccacctggaggaggaaccggca------
2:85991341-85994568            --atagtggagag-ttttgacc-aaacgtgatccacctagaggaggaaccggca------
9:32312591-32315796            --atagtggagag-ttttgacc-aaacgtgatccacctggaggaggaaccggca------
13:46853175-46856402           --atagtggagag-ttttgacc-aaacgtgatccacctggaggaggaaccggca------
1:19135116-19138339            --atagtggagag-ttttgacc-aaacgtgatccacctggaggaggaaccggca------
2:c15338894-15335672           --atagtggagag-ttttgacc-aaacgtgatccacctggaggaggaaccggca------
4:c22105066-22101843           --atagtggagag-ttttgacc-aaacgtgatccacctggaggaggaaccggca------
2:117737025-117740248          --atagtggagag-ttttgacc-aaacgtgatccacctggaggaggaaccggca------
15:c19325887-19322664          --atagtggagag-ttttgacc-aaacgtgatccacctggaggaggaaccggca------
12:14278759-14281982           --atagtggagag-ttttgacc-aaacgtgatccacctggaggaggaaccggca------
11:39319591-39322813           --atagtggagag-ttttgacc-aaacgtgatccacctggaggaggaaccggca------
14:37186663-37189884           --atagtggagag-ttttgacc-aaacgtgatccacctggaggaggaaccggca------
2:c103573034-103569812         --atagtggagag-ttttgacc-aaacgtgatccacctggaggaggaaccggca------
15:27883977-27887201           --atagtggagag-ttttgacc-aaacgtgatccacctggaggaggaaccggca------
9:c47106141-47102918           --atagtggagag-ttttgacc-aaacgtgatccacctggaggaggaaccggca------
5:46142839-46146061            --atagtggagag-ttttgacc-aaacgtgatccacctggaggaggaaccggca------
17:c3079369-3076147            --atagtggagag-ttttgacc-aaacgtgatccacctggaggaggaaccggca------
10:c16118247-16115024          --atagtggagag-ttttgacc-aaacgtgatccacctggaggaggaaccggca------
3:62242852-62246074            --atagtggagag-tttcgacc-aaacgtgatccacctggaggaggaaccggca------
7:20854990-20858210            --atagtggagag-ttttgacc-aaacgtgatccacctggaggaggaaccggca------
1:c57740355-57737130           --atagtggagag-ttttgacc-aaacgtgatccacctggaggaggaactggca------
8:c34984715-34981501           --atagtggagag-ttttgacc-aaacgtgatccacctggaggaggaaccggca------
5:2903937-2907156              --atagtggagag-ttttgacc-aaacgtgatccacctggaggaggaaccggca------
14:c9032142-9029015            --atagtggagag-ttttgacc-aaacgtgatccacctggaggaggaaccggca------
3:106643128-106646351          --atagtggagag-ttttgacc-aaacgtgatccacctggaggaggaaccggca------
3:c111561301-111558077         --atagtggagag-ttttgacc-aaacgtgatccacctggaggaggaaccggca------
SIRZ01000202.1:3465-6689       --atagtggagag-ttttgacc-aaacgtgatccacctggaggaggaaccggca------
10:39103587-39106810           --atagtggagag-ttttgacc-aaacgtgatccacctggaggaggaaccggca------
3:c51283629-51280406           --atagtggagag-ttttgacc-aaacgtgatccacctggaggaggaaccggca------
11:15674002-15677225           --atagtggagag-ttttgacc-aaacgtgatccacctggaggaggaaccggca------
11:c29988742-29985519          --atagtggagag-ttttgacc-aaacgtgatccacctggaggaggaaccggca------
5:c3224908-3221688             --atagtggagag-ttttgacc-aaacgtgatccacctggaggaggaaccggca------
7:86806744-86809964            --atagtggagag-ttttgacc-aaacgtgatccacctggaggaggaaccggca------
12:c16315882-16312659          --atagtggagag-ttttgacc-aaacgtgatccacctggaggaggaaccggca------
5:c45766236-45763014           --atagtggagag-ttttgacc-aaacgtgatccacctggaggaggaaccggca------
10:c7057562-7054339            --atagtggagag-ttttgacc-aaacgtgatccacctggaggaggaaccggca------
13:c43476602-43473380          --atagtggagag-ttttgacc-aaacgtgatccacctggaggaggaaccggca------
1:1316043-1319266              --atagtggagag-ttttgacc-aaacgtgatccacctggaggaggaactggca------
5:c11870178-11866965           --atagtggagag-ttttgacc-aaacgtgatccacctggaggaggaaccggca------
Z:c29270793-29267570           --atagtggagag-ttttgacc-aaacgtgatccacctggaggaggaaccggca------
8:c86945516-86942301           --atagtggagag-ttttgacc-aaacgtgatccacctggaggaggaaccggca------
17:33985971-33989189           --atagtggagaa-ttttgacc-aaacgtgatccacctggaggaggaaccggca------
8:22912440-22915565            -----gtggagag-ttttgacc-aaacgtgatccacctggaggaggaaccggca------
10:c22998723-22995503          --atagtggagag-ttttgacc-aaacgtgatccacctggaggaggaaccggca------
10:c25144387-25141166          --atagtggagag-ttttgacc-aaacgtgatccacctggaggaggaaccggca------
6:48135508-48138723            --atagtggagag-ttttgacc-aaacgtgatccacctggaggaggaaccggca------
1:c31415780-31412560           --atagtggagag-ttttgacc-aaacgtgatccacctggaggaggaaccggca------
13:6533735-6536937             --atagtggagag-ttttgacc-aaacgtgatccacctggaggaggaaccggca------
3:c27558309-27555089           --atagtggagag-ttttgacc-aaacgtgatccacctggaggaggaaccggca------
5:c1474692-1471486             --atagtggagag-ttttgacc-aaacgtgatccacctggaggaggaaccggca------
2:98266750-98269976            --atagtggagag-ttttgacc-aaacgtgatccacctggaggaggaaccggca------
17:38015009-38018232           --atagtggagag-ttttgacc-aaacgtgatccacctggagcaggaactggca------
11:c61012368-61009155          --atagtggagag-ttttgacc-aaacgtgatccacctggaggaggaactggca------
Z:c43322635-43319413           --atagtggagag-tttcgacc-aaacgtgatccacctggaggaggaaccagca------
9:42455257-42458479            --atagtggagag-ttttgacc-aaacgtgatccacctggaggaggaaccggca------
1:71135295-71138543            --atagtggagag-tttcgacc-aaacgtgatccacctggaggaggaaccggca------
1:c20621900-20618828           ------------------------------------------------------------
8:c90262309-90259085           --atagtggagag-tttcgacc-aaacgtgatccacctggaggaggaaccggca------
9:67144918-67148131            --atagtggagag-tttcgacc-aaacgtgatccacctggaggaggaaccggca------
4:103078874-103082091          --atagtggagag-tttcgacc-aaacgtgatccacctggaggaggaaccggca------
11:63209688-63212907           --atagtggagag-ttttgacc-aaacgtgatccacctggaggaggaaccggca------
4:103469337-103472560          --atagtggagag-tttcgacc-aaacgtgatccacctggaggaggaaccggca------
8:c68282258-68279050           --atagtggagag-tttcgacc-aaacgtgatccacctggaggaggaaccggca------
8:c46597520-46594308           --atagtggagag-tttcgacc-aaacgtgatccacctggaggaggaaccggca------
8:c90002768-89999550           --atagtggagag-ttttgacc-aaacgtgatccacctggaggaggaaccggca------
13:c29673381-29670352          ------------------------------------------------------------
9:39826628-39829854            --atagtggagag-ttttgacc-aaacgtgatccacctggaggaggaaccggca------
8:c870152-866931               --atagtggagag-ttttgacc-aaacgtgatccacctggaggaggaaccggca------
4:c106591363-106588148         --ataatggagag-tttggacc-aaacgtgatccacctggaggaggaaccggca------
4:c106596294-106593088         -------ggagag-tttcgacc-aaacgtgatccacctggaggaggaaccggca------
17:c34578361-34575138          --atagtggagag-ttttgacc-aaacgtgatccacctggaggaggaaccggca------
6:c4548926-4545711             --atagtggagag-ttttgacc-aaacgtggtccacctggaggaggaaccggca------
18:c8027911-8024689            --atagtggagag-ttttgacc-aaacgtgatccacctggaggtggaaccggca------
8:c88339363-88336150           --atagtggagag-ttttgacc-aaacgtgatccacctggagaaggaaccggca------
10:c75321240-75318021          --atagtggagag-tttggacc-aaacgtgatccacctggaggaggaaccggca------
6:c48827526-48824306           --atagtggagagttttggacc-aaatgtgatccacctggaggaggaaccggca------
3:35707710-35710909            --atagtggagag-ttttgacc-aaacgtgatccacctggagcaggaaccggca------
Z:c49421705-49418486           --atagtggagag-tttcgacc-aaacgtgatccacctggaggaggaaccggca------
1:c76237122-76233921           --atagtggagag-tttcgacc-aaatgtgatccacctggaggaggaaccggca------
5:c34153618-34150395           --atagtggagag-ttttgacc-aaacgtgatccacctggaggaggaaccggca------
4:71648671-71651879            --atagtggagag-tttggacc-aaacatgatccacctggaggaggaaccggca------
9:29037350-29040572            --atagtggagag-ttttgacc-aaatgtgatccacctggaggaggaaccggca------
1:36335191-36338391            --atagtggagag-ttttgacc-aaacgtgatccacctggaggaggaaccggca------
12:168440-171659               --atagtggagag-ttttgacc-aaatgtgatctacctggaggaggaaccggca------
7:74587456-74590672            --atagtggagag-ttttgacc-aaatgtgatccacctggaggaggaaccggca------
2:2499200-2502422              --atagtggagag-tttcgacc-aaacgtgatccacctggaggaggaaccggca------
15:c39046888-39043670          --atagtggagag-tttcgacc--aacgtgatccacctggaggaggaaccggca------
7:1590017-1593239              --atagtggagag-tttcgacc-aaacgtgatccacctggaggaggaaccagca------
14:c1392464-1389256            --atagtggagag-tttggacc-aaacgtgatccacctggaggaggaactggca------
17:c18436887-18433668          --atagtggagag-ttttgacc-aaacgtgatccacctggaggagcaaccggca------
8:616420-619637                --atagtggagag-ttttgacc-aaacgtgatccacctggaggaggaaccggca------
4:c105523118-105519987         --atagtggagag-ttttgacc-aaacgtgatccacctggaggaggaaccggca------
10:c16918488-16915482          ------------------------------------------------------------
10:c71922148-71918965          --atagtggagag-ttttgacc-aaacgt---------------------ggca------
9:520094-523330                --atagtggagag-tttcgacc-aaatgtgatccacctggaggaggaaccggca------
11:17348966-17352174           --atagtggagag-ttttgacc-aaacgtgatccacctggaggaggaaccggca------
18:c6202686-6199624            ------------------------------------------------------------
Z:5604208-5607449              --atagtggagag-ttttgacc-aaacgtgatccacctggagcaggaactggca------
5:28999229-29002459            --atagtggagag-ttttgacc-aaacgtgatccacctggagcaggaactggca------
7:71170368-71173592            --atagtggagag-ttttgacc-aaacgtgatccacctggagcaggaactggca------
9:31735810-31739034            --atagtggagag-ttttgacc-aaacgtgatccacctggagcaggaactggca------
2:c82484591-82481368           --atagtggagag-ttttgacc-aaacgtgatccacctggagcaggaactggca------
7:c37596760-37593537           --atagtggagag-ttttgacc-aaacgtgatccacctggagcaggaactggca------
17:c16117733-16114510          --atagtggagag-ttttgacc-aaatgtgatccacctggagcaggaactggca------
Z:c6473315-6470092             --atagtggagag-ttttgacc-aaacgtgatccacctggagcaggaactggca------
3:c306331-303121               --atagtggagag-ttttgacc-aaacgtgatccacctggagcaggaactggca------
5:50541871-50545091            --atagtggagag-ttttgacc-aaacgtgatccacctggagcaggaactggca------
5:c73844052-73840830           --atagtggagag-ttttgacc-aaacgtgatccacctggagcaggaactggca------
14:17550561-17553781           --atagtggagag-ttttgacc-aaacgtgatccacctggagcaggaactggca------
14:32872739-32875962           --atagtggagag-ttttgacc-aaacgtgatccacctggagcaggaactggca------
8:c35186522-35183299           --atagtggagag-ttttgacc-aaacgtgatccacctggagcaggaactggca------
9:15130128-15133347            --atagtggagag-ttttgacc-aaacgtgatccacctggagcaggaactggca------
15:39482783-39486006           --atagtggagag-ttttgacc-aaacgtgatccacctggagcaggacctggca------
9:c32710028-32706805           --atagtggagag-ttttgacc-aaacgtgatccacctgaagcaggacctggca------
2:39267316-39270536            --atagtggagag-ttttgacc-aaacgtgatccacctggagcaggaactggca------
12:c29296078-29292855          --atagtggagag-ttttgacc-aaacgtgatccacctggagcaggaactggca------
11:c8106003-8102785            --atagtggagag-ttttgacc-aaacgtgatccacctggagcaggaactggca------
11:51780795-51784003           --atagtggagag-ttttgacc-aaacgtgatccacctggagcaggaactggca------
12:19617348-19620570           --atagtggagag-ttttgacc-aaacgtgatccacctggagcaggaactggca------
14:16193641-16196863           --atagtggagag-ttctgacc-aaacgtgatccacctggagcaggaactggca------
9:c26060699-26057478           --atagtggagag-ttttgacc-aaacgtgatccacctggagcaggaactggca------
2:39212536-39215763            --atagtggagag-ttttgacc-aaacgtgatccacctggagcaggaactggca------
1:c8985831-8982608             --atagtggagag-ttttgacc-aaacgtgatccacctggagcaggaactggca------
4:c23936053-23932830           --atagtggagag-ttttgacc-aaacgtgatccacctggagcaggaactggca------
4:26403803-26407026            --atagtggagag-ttttgacc-aaacgtgatccacctggagcaggaactggca------
13:48305757-48308980           --atagtggagag-ttttgacc-aaacgtgatccacctggagcaggaactggca------
10:c4362648-4359425            --atagtggagag-ttttgacc-aaacgtgatccacctggagcaggaactggca------
2:c50945208-50941986           --atagtggagag-ttttgacc-aaacgtgatccacctggagcaggaactggca------
9:32266438-32269660            --atagtggagag-ttttgacc-aaacgtgatccacctggagcaggaactggca------
13:c10618301-10615085          --atagtggagag-ttttgacc-aaacgtgatccacctggagcaggaactggca------
12:c30547927-30544707          --atagtggagag-ttttgacc-aaacgtgatccacctggagcaggaactggca------
6:20367148-20370368            --atagtggagag-ttttgacc-aaacgtgatccacctggagcaggaactggca------
3:67863849-67867069            --atagtggagag-ttttgacc-aaacgtgatccacctggagcaggaactggca------
9:12497364-12500585            --atagtggagat-ttttgacc-aaacgtgatccacctggagcaggaactggca------
2:c35470901-35467678           --atagtggagag-ttttgacc-aaaggtgatccacctggagcaggaactggca------
1:c40286207-40282988           --atagtggagag-ttttgacc-aaacgtgatccacctggagcaggaactggca------
5:70535187-70538405            --atagtggagag-ttttgacc-aaacgtgatccacctggagcaggaactggca------
9:75909612-75912833            --atagtggagag-ttttgacc-aaacgtgatccacctggagcaggaactggca------
5:c77306680-77303456           --atagtggagag-ttttgacc-aaacgtgatccacctggagcaggaactggca------
2:96271498-96274709            --atagtggagag-ttttgacc-aaacgtgatccacctggagcaggaactggca------
2:c14955818-14952600           --atagtggagag-ttttgacc-aaacgtgatccacctggagcaggaactggca------
8:87885836-87889054            --atagtggagag-ttttgacc-aaacgtgatccacctggagcaggaactggca------
1:c3862860-3859637             --atagtggagag-ttttgacc-aaacgtgatccacctggagcaggaactggca------
4:c76441494-76438271           --atagtggagag-ttttgacc-aaacgtgatccacctggagcaggaactggca------
5:82711653-82714876            --atagtggagag-ttttgacc-aaacgtgatccacctggagcaggaactggca------
9:c39360304-39357083           --atagtggagag-ttttgacc-aaacgtgatccacctggagcaggaactggca------
SIRZ01000409.1:c17120-13897    --atagtggagag-ttttgacc-aaacgtgatccacctggagcaggaactggca------
7:c31927649-31924655           ------------------------------------------------------------
8:c5273785-5270562             --atagtggagag-ttttgacc-aaacgtgatccacctggagcaggaactggca------
7:29692140-29695362            --atagtggagag-ttttgacc-aaacgtgatccacctggagcaggaactggca------
Z:c48706699-48703477           --atagtggagag-ttttgacc-aaaagtgatccacctggagcaggaactggca------
6:79179789-79183012            --atagtggagag-ttttgacc-aaacgtgatccacctggagcaggaactggca------
13:c14502602-14499390          --atagtggagag-ttttgacc-aaacgtgatccacctggagcaggaactggca------
11:28155536-28158759           --atagtggagag-ttttgacc-aaacgtgatccacctggagcaggaactggca------
SIRZ01000278.1:c6332-3111      --atagtggagag-ttttgacc-aaacgtgatccacctggagcaggaactggca------
10:58316003-58319226           --aaagtggtgag-ttttgacc-aaacgtgatccacctggagcaggaactggca------
13:39303814-39307023           --atagtggagag-ttttgacc-aaacgtgatccacctggagcaggaactggca------
2:95284398-95287618            --atagtggagag-ttttgacc-aaacgtgatccacctggagcaggaactggca------
1:c114587565-114584357         --atagtggagag-ttttgacc-aaacgtgatccacctggagcaggaactggca------
8:78797468-78800688            --atagtggagag-ttttgacc-aaacgtgatccacctggagcaggaactggca------
5:c100253882-100250662         --atagtggagag-ttttgacc-aaacgtgatccacctggagcaggaactggca------
14:19561464-19564687           --atagtggagag-ttctgacc-aaacgtgatccacctggagcaggaactggca------
1:c101591394-101588177         --atagtggagag-ttttgacc-aaacgtgatccacctggagcaggaactggca------
3:c69698839-69695614           --atagtggagag-ttttgacc-aaacgtgatccacctggagcaggaactggca------
13:46081249-46084472           --atagtggagag-ttttgacc-aaacgtgatccacctggagcaggaactggca------
6:36219268-36222485            --atagtggagag-ttttgacc-aaatgtgatccacctggagcaggaactggca------
7:c20329271-20326058           --atagtggagag-ttttgacc-aaacgtgatccacctggagcaggaactggca------
10:57834044-57837269           --atagtggagag-ttttgacc-aaacgtgatccacctggagcaggaactggca------
1:c71252005-71248782           --atagtggagag-ttttgacc-aaacgtgatccacctggagcaggaactggca------
1:c38835292-38832072           --atagtggagag-ttttgacc-aaacgtgatccacctggagcaggaactggca------
10:c48256285-48253063          --atagtggagag-ttttgacc-aaacgtgatccacctggagcaggaactggca------
12:46847844-46850852           ------------------------------------------------------------
9:34337120-34340343            --atagtggagag-ttttgacc-aaacgtgatccacctggagcaggaactggca------
3:9030476-9033700              --atagtggagag-ttttgacc-aaacgtgatccacctggagcaggaactggca------
4:c71810679-71807456           --atagtggagag-ttttgacc-aaacgtgatccacctggagcaggaactggca------
Z:c43363647-43360425           --atagtggagag-ttttgacc-aaaagtgatccacctggagcaggaactggca------
8:c67172710-67169504           --atagtggagag-ttttgacc-aaacgtgatccacctggagcaggaactggca------
8:1240001-1243223              --atagtggagag-ttttgacc-aaacgtgatccacctggagcaggaactggca------
11:16532572-16535788           --atagtggagag-ttttgacc-aaacgtgatccacctggagcaggaactggca------
7:91148183-91151406            --atagtggagag-ttttgacc-aaacgtgatccacctggagcaggaactggca------
5:7571513-7574726              --atagtggaggg-ttttgacc-agacatgatccacctggagcaggaactggca------
11:c22435402-22432421          ------------------------------------------------------------
3:3515431-3518636              --atagtggagag-ttttgacc-aaacgtgatccacctggagcaggaactggca------
9:c56239854-56236631           --atagtggagag-ttttgacc-aaacgtgatccacctggagcaggaactggca------
2:c67518580-67515360           --atagtggagag-ttttgacc-aaacgtgatccacctggagcaggaactgcca------
1:c97282622-97279399           --atagtggagag-ttttgacc-aaacgtgatccacctggagcaggaactggca------
1:22915798-22918821            ------------------------------------------------------------
14:c33400715-33397493          --atagtggagag-ttttgact-aaacgtgatccacctggagcaggaactggca------
13:13166911-13170128           --atagtggagag-ttttgact-aaacgtgatccacctggagcaggaactggca------
5:73456313-73459532            --atagtggagag-ttttgacc-aaacgtgatccacctggagcaggaactggca------
11:c29243024-29239805          --atagtggagag-ttttgacc-aaacgtgatccacctggagcaggaactggca------
4:36110926-36114146            --atagtggagag-ttttgacc-aaacgtgatccacctggagcaggaactggca------
4:c94744310-94741089           --atagtggagag-ttttgacc-aaacgtgatccacctggagcaggaactggca------
8:c17804728-17801513           --atagtggagag-ttttgacc-aaacgtgatccacctggagcaggaactggca------
3:c111088262-111085042         --atagtggagag-ttttgacg-aaacgtgatccacctggagcaggaactggca------
10:c70867818-70864595          --atagtggagag-ttttgacc-aaacgtgatccacctgcagcaggaactggca------
15:44188643-44191866           --atagtggagag-ttttgacc-aaacgtgatccacctggagcaggaactggca------
6:40754054-40757274            --atagtggagag-ttttgacc-aaacgtgatccacctggagcaggaactggca------
7:c12618741-12615520           --atagtggagag-ttttgacc-aaacgtgatccacctggagcaggaactggca------
12:c25517723-25514508          --atagtggagag-ttttgacc-aaacgtgatccacctggagcaggaactggca------
16:41043576-41046801           --atagtggagag-ttttgacc-aaacgtgatccacctggagcaggaactggca------
11:c27590376-27587157          --atagtggagag-ttttgacc-aaacgtgatccacctggagcaggaactggca------
5:c90353475-90350251           --atagtggagag-ttttgacc-aaacgtgatccacctggagcaggacctggca------
9:c10390059-10386940           -------ggagag-ttttgacc-aaacgtgatccacctggagcaggacctggca------
1:20383105-20386321            --atagtggagag-ttttgacc-aaacgtgatccacctggagcaggacctggca------
4:c93623814-93620592           --atagtggagag-ttttgacc-aaatgtgatccacctggagcaggaaccggca------
3:c104809960-104806739         --atagtggagag-ttttgacc-aaatgtgatccacctggagcaggaaccggca------
4:24323780-24326996            --atagtggagag-ttttgacc-aaatgtgatccacctggagcaggaaccggca------
3:61221609-61224822            --atagtggagag-ttttgacc-aaatgtgatccacctggagcaggaaccggca------
2:c48339057-48335836           --atagtggagag-ttttgacc-aaatgtgatccacctggagcaggaaccggca------
15:c1770015-1766793            --atagtggagag-ttttgacc-aaacgtgatccacctggagcaggaaccggca------
7:53435628-53438854            --atagtggagag-ttttgacc-aaacgtgatccacctggagcaggaactggca------
10:24946036-24949257           --atagtggagag-ttttgacc-aaacgtgatccacgtggagcaggaactggca------
7:54206109-54209331            --atagtggagag-ttttgacc-aaacgtgatccacctggagcaggaactggca------
9:59794626-59797841            --atagtggagag-ttttgacc-aaacgtgatccacctggagcaggaactggca------
5:c58058740-58055517           --atagtggagag-ttttgacc-aaacgtgatccacctggagcaggaactggca------
7:c91962521-91959298           --atagtggagag-ttttgacc-aaacgtgatccacctggagcaggaactggca------
15:c24837027-24833813          --gtagtggagag-ttttgacc-aaacgtgatccacctggagcaggaactggca------
7:44398008-44401226            --atagtggagag-ttttgacc-aaacgtgatccacctggagcaggaactggca------
14:13973299-13976522           --atagtggagag-ttttgacc-aaacgtgatccacctggagcaggaaccggca------
1:3940670-3943879              --atagtggagag-ttttgacc-aaatgtgatccacctggagcaggaaccggca------
7:103876-107100                --atagtggagag-ttttgacc-aaacgtgatccacctggagcaggaactggca------
6:c87528869-87525646           --atagtggagag-ttttgacc-aaacgtgatccacctggagcaggaaatggca------
11:63509177-63512392           --atagtggagag-ttttgacc-aaacgtgatccacctggagcaggaactggca------
3:c14492876-14489652           --atagtggagag-ttttgacc-aaatgtgatccacctggagcaggaactggca------
4:c93260175-93256959           --atagtggagag-ttttgacc-aaacgtgatccacctggagcaggaactggca------
10:c31491604-31488381          --atagtggagag-ttttgacc-aaacgtgatccacctggagcaggaactggca------
Z:50495354-50498570            --atagtggagag-ttttgacc-aaacgtgatccacctggagcaggaactggca------
15:c43550784-43547604          --atagtggagag-ttttgacc-aaacgtgatccacctggagcaggaactggca------
16:c4506809-4503589            --atagtggagag-ttttgacc-aaacgtgatccacctggagcaggaactggca------
2:c453755-450532               --atagtggagag-ttttgacc-aaacatgatccacctggagcaggaactggca------
18:6081695-6084820             -----gtggagag-ttttgacc-aaacgtgatccacctggagcaggaactggca------
10:69029840-69033052           --atagtggagag-ttttgacc-aaatgtgatccacctggagcaggaaccggca------
5:c93862460-93859237           --atagtggagag-ttttgatc-aaacgtgatccacctggagcaggaactggca------
2:117883838-117887054          --atagtggagag-ttttgacc-aaacgtgatccacctggagcaggaactggca------
1:c109697866-109694652         --atagtggagag-ttttgacc-aaatgtgatccacctggagcaggaactggca------
8:c81892127-81888911           --atagtggagag-ttttgacc-aaacgtgatccacctggaggaggaactggca------
3:c124953091-124949883         --atagtggagag-ttttgacc-aaacgtgatccacctggagcaggaaccggca------
8:80191797-80195018            --atagtggagag-ttttgacc-aaacgtgatccacctggagcaggaaccggca------
9:c1049274-1046051             --atagtggagag-ttttgacc-aaacgtgatccacctggaggaggaaccggca------
14:c47239050-47235847          --atagtggagag-ttttgacc-aaatgtgatccacctggagcaggaaccggca------
6:84088436-84091651            --atagtggagag-ttttgacc-aaacatgatccacctggagcaggaaccggca------
3:c1168554-1165333             --atagtggagag-ttttgacc-aaacgtgatccacctggagcaggaaccggca------
3:c63394704-63391473           --atagtggagag-ttttgacc-aaacgtgatccacctggagcaggaactggca------
7:36124920-36128139            --atagtggagag-ttttgacc-aaacatgatccacctggagcaggaactggca------
Z:6029703-6032925              --atagtggagag-ttttgacc-aaacgtgatccacctggagcaggaaccggca------
2:120604280-120607499          --atagtgaagag-ttttgacc-aaacgtgatccacctggagcaggaaccggca------
2:c65423403-65420335           --atagtggagag-ttttgacc-aaatgtgatccacctggaggaggaaccggca------
2:c71079900-71076690           --atagtggagag-ttttgacc-aaacgtgatccacctggagcaggaaccggca------
9:c311091-307903               --atagtggagag-atttgacc-aaacgtgatccacctggagcaggaactggca------
3:c29124898-29121671           --atagtggagag-ttttgacc-aaacgtgatccacctggagcaggaaccggca------
5:c26829699-26826509           --atagtggagag-ttttgacc-aaacgtgatccacctggagcaggaaccggca------
Z:c41142346-41139124           --atagtggagag-ttttgacc-aaacgtgatccacctggagcaggaaccagca------
16:c219093-215882              --atagtggagag-ttttgacc-aaacgtgatccacctgcagcaggaaccggca------
11:c45731857-45728683          --atagtggagag-ttttgacc-aaacgtgatccacctggagcaggaaccagca------
13:17163734-17166958           --atagtggagag-ttttgacc-aaacat-atccacctggaggaggaaccggca------
11:31658983-31662208           --atagtggagag-ttttgacc-aaacgtgatccacctggagcaggaaccggca------
12:25702276-25705488           --atagtggagag-ttttgacc-aaacgtgatccacctggagcaggaaccggca------
14:c1761490-1758389            ------------------------------atccacctggagcaggaaccggca------
5:94577418-94580630            --atagtggagag-ttttgacc-aaacgtgatccacctggagcaggaaccggca------
9:62364698-62367909            --atagtggagag-ttttgacc-aaacgtgatccacctggagcaggaaccagca------
1:12159859-12163084            --atagtggagag-ttttgacc-aaacgtgatccacttggaggaggaaccgtca------
2:126816644-126819858          --atagtggagag-ttttgacc-aaatgtgatcgacctggagcaggaaccggca------
4:51173878-51177095            --atagtggagag-ttttgacc-aaacgtgatccacctggagcaggaaccagca------
17:c14921085-14917869          --atagtggagag-ttttgacc-aaacgtaatccacctggagcaggaactggca------
10:327946-331168               --atagtggagag-ttttgacc-aaacgtgatccacctggagcaggaaccagca------
SIRZ01000582.1:c19196-15974    --atagtggagag-ttttgacc-aaacgtgatccacctggagcaggaaccggta------
16:43457614-43460836           --atagtggagag-ttttgacc-aaacgtgatccacctggagcaggaaccggca------
4:14482418-14485510            --atagtggagag-ttttgacc-aaacgtgatccacctggagcaggaactggca------
17:c41184311-41181120          --atagtggagag-ttttgacc-aaacgtgatccacctggagcaggaaccggca------
Z:c45474279-45471066           --atagtggagag-ttttgacc-aaacgtgatccacctggagcaggaaccggca------
7:58420906-58424134            --atagtggagag-ttttgacc-aaacgtgatccacctggaggaggaaccggca------
2:c32667786-32664597           --atagtggagag-ttttgacc-aaacgtgatccacctggaggaggaaccggca------
9:72883127-72886350            --atagtggagag-tttggacc-aaacgtgatccacctggaggaggaacccgca------
13:c44601296-44598087          --atattggagag-ttt-----------tgatccacctggaggaggaaccggca------
7:42036819-42040025            --atagtggagag-ttttgacc-aaacgtgatccacctggaggaggaaccggca------
2:c20595522-20592304           --atagtggagag-ttttgacc-aaacgtgatccacctggagcaggaaccagca------
16:c43158799-43155575          --atagtggagag-ttttgacc-aaacatgatccacctggaggaggaaccggca------
4:c2620176-2617085             ----------------------------------acctggagtaggaaccggca------
SIRZ01000185.1:c15314-12281    ------------------------------------------------------------
SIRZ01000065.1:9062-12282      --atagtggagag-ttttgacc-aaacgtgatccacctggaggaggaaccggca------
SIRZ01000246.1:1-3183          --atagtggagag-ttttgacc-aaacgtgatccacctggaggaggaaccggca------
4:c100655547-100652332         --atagtggagag-ttttgacc-aaacgtgatccacctggaggaggaaccggca------
Z:c49603583-49600369           --atagtggagag-ttttgacc-aaacgtgatccacctggaggaggaaccggca------
4:65476169-65479376            --atagtggagag-ttttgacc-aaacgtgatccacctggaggaggaaccggca------
11:50381382-50384587           --atagtggagag-ttttgacc-aaacgtgatccacctggaggaggaaccggca------
5:c77625736-77622519           --atagtggagag-ttttgacc-aaacgtgatccacctggaggaggaaccggca------
13:47040359-47043567           --ataatggagag-ttttgacc-aaacgtgatccacctggaggaggaaccggca------
2:c21090522-21087318           --atagtggagag-ttttgacc-aaacgtgatccacctggaggaggaaccagca------
1:20357071-20360276            --atagtggagag-ttt-gacc-aaacgtgatccacctagaagaggaaccggca------
13:31794136-31797354           --atagtggagag-ttttgacc-aaatgtgatccacctggaggaggaactggca------
Z:32928272-32931496            --atagtggagag-ttttgacc-aaacgtgatccacctggaggaggaactggca------
Z:32947139-32950161            ------------------------------------------------------------
1:50499135-50502359            --atagtggagag-ttttgacc-aaacgtgatccacctggaggaggaactggca------
8:89566273-89569457            --atagtggagag-ttttgacc-aaacgtgatccacctggaggaggaactggca------
1:c140146242-140143034         --atagtggagag-ttttgacc-aaacgtgaaccacctggaggaggaactggca------
1:c139487795-139484578         --ataatggagag-ttttgaca-aaacgtgatcctcctggaggaggaaccggca------
7:73569974-73573165            --atagtggagag-ttttgacc-aaacgtgatccacctggaggaggaaccggca------
9:c15223804-15220607           --atagtggagag-ttttgacc-aaacgtgatccacctggagcaggaaccggca------
3:c36867325-36864107           --gtagcggagag-ttttgacc-aaatgtgatccacctggagcaggaaccagca------
Z:c43109872-43106730           --gtagtggagag-ttttgacc-aaacgtgatccacctggagcaggaagcggca------
8:32610507-32613700            --atagtggagag-ttttgacc-aaatgtgatccacctggagcaggaaccggca------
11:c63028622-63025420          --atagtggagag-ttttgacc-aaacgtgatccacctggagcaggaaccggca------
18:c6552377-6549164            --ataggggagag-ttttgacc-aaacgtgatccacctggagcaggaaccggca------
10:c47343866-47340657          --atagtggagag-ttttgacc-aaacgtgatccacctggagcaggaaccggca------
4:c105315416-105312205         --atagtggagag-ttttgacc-aaacgtgatccacctggagcaggaaccggca------
15:44257999-44261183           --atagtggagag-tttcgacc-aaacgtgatccacctggaggaggaaccggca------
8:29096313-29099287            --atagtggagag-ttttgacc-aaatgtgatccacttggagcaggaaccggca------
8:c13714033-13710849           --atagtggagag-ttttgacc-aaacgtgatccacctggagcaggaaccggca------
15:c46054688-46051458          --atagtggagag-ttttgacc-aaacgtgatccacctggagcaggaactggca------
18:778506-781696               --atagtggagag-ttttgacc-aagcgtgatccacctggagcaggaaccggca------
16:43051260-43054314           --atagtggagag-ttttgacc-aaacgtgatccacctggagcaggaactggca------
Z:33660195-33663429            --atagtggagag-ttttgacc-aaacgtgatccacctggagcaggaaccggca------
10:299636-302847               --atagtggagag-ttttgacc-aaacgtgatccacctggagcaggaactggca------
1:99520118-99523157            ------------------------------------------------------------
1:c136470224-136467216         ------------------------------------------------------------
1:56342922-56346079            --atagtggagag-ttttgacc-aaacgtgatccacctggagcaggaaccggca------
7:52323566-52326746            --atagtgaagag-ttttgacc-aaacgtgatccacctggaggaggaactggca------
17:c42721380-42718271          --atagtggagag-ttttgacc-aaacgtgatccacctggagcaggaaccggca------
17:42316945-42320123           --atagtggagag-ttttgacc-aaacatgatccacctggagcaggaaccggca------
7:89895075-89898293            --atagtggagag-ttttgacc-aaaagtgatccacctggaggaggaaccggca------
6:c33617440-33614205           --atagtggagag-ttttgacc-aaacatgatccacctggagcaggaactggca------
2:c120380260-120377056         --atagaggagag-ttttgacc-aaatgtgatccacctggaggaggaaccggca------
7:40025541-40028741            --atagtggagag-ttttgacc-aaacgtgatccacctggagcaggaaccggca------
13:c44338179-44335176          ------------------------------------------------------------
13:c44383878-44380902          ------------------------------------------------------------
13:c44418922-44415948          ------------------------------------------------------------
5:c411976-409022               ------------------------------------------------------------
2:125772535-125775739          --atggtggagag-ttttgacc-aaacgtgatccacctggaggaggaaccggca------
5:c55622675-55619488           --ataggggagag-ttttgacc-aaacgtgatccacctggagcaggaactggca------
13:c44400505-44397534          ------------------------------------------------------------
17:4355015-4358193             --atagtggagag-ttttgacc-aaacgtgatccacctggagcaggaaccggca------
4:64599923-64603137            --atagtggagag-ttttgact-aaacgtgatccacctggagcaggaactggca------
10:927762-930979               --atagtggagag-ttttgacc-aaacgtgatccacctggaggaggaaccggga------
SIRZ01000725.1:10904-13856     ------------------------------------------------------------
2:c55937328-55934114           --atagtggagag-ttttgacc-aaacgtgatccacctggaggaggaaccggca------
10:c9737178-9734201            ------------------------------------------------------------
                                                                                           

18:c6509493-6506069            --aagtccacttcc--gtatccctgcca----agaacacgtc-tggacaaagg-------
1:104787980-104791280          caacagccactcac--gtatcctgcccacacgacaaactcccatggacacaag-----ac
8:c87632296-87629089           ----agccattcca--gtatccctgcta----agaaaattccatggacaaaga-------
13:47547143-47550382           ----agccactcca--gtatccttgcca----agaaaactccatggacaaaga-------
13:c1763861-1760624            ----agccactcca--gtatccttgcca----agaaaactccatggacaaaga-------
3:45143536-45146771            ----agccactcca--gtatccttgcca----agaaaactccatggacaaaga-------
4:63729610-63732828            ----agccactcca--gtatccttgcca----agaaaactccatggataaaga-------
7:c41245621-41242392           ----agccactcca--gtatccttgcca----agaaaactccatggacaaaga-------
7:c83582076-83578849           ----agccactcca--gtatctttgcca----agaaaactccatggacaaaga-------
7:5988876-5992099              ----agccactcca--gtatctttgcca----agaaaactccatggacaaaga-------
4:c105906232-105903007         ----agccactcca--gtatccttgcca----agaaaactccatggacaaaga-------
4:c68834060-68830837           ----agccactcca--gtatccttgcca----agaaaactccatggacaaaga-------
11:44231319-44234300           ------------------------------------------------------------
2:69360154-69363377            ----agccactcca--gtatccttgcca----agaaaactccatggacaaaga-------
8:27854480-27857703            ----agccactcca--gtatccttgcca----agaaaactccatggacaaaga-------
5:c28948847-28945625           ----agccactcca--gtatccttgcca----agaaaactccatggacaaaga-------
15:c26497305-26494082          ----agccactcca--gtatccttgcca----agaaaactccatggacaaaga-------
12:28972228-28975450           ----agccactcca--gtatccttgcca----agaaaactccatggacaaaga-------
5:41071821-41075043            ----agccactcca--gtatccttgcca----agaaaactccatggacaaaga-------
4:62123262-62126466            ----agccactcca--gtatccttgcca----agaaaactccatggacaaaga-------
4:74638728-74641951            ----agccactcca--gtatccttgcca----agaaaactccatggacaaaga-------
2:13311-16534                  ----agccactcca--gtatccttgcca----agaaaactccatggacaaaga-------
1:26510035-26513258            ----agccactcca--gtatctctgcca----agaaaactccatggacaaaga-------
8:c35611267-35608043           ----agccactcca--gtatccttgcca----agaaaactccatggacaaaga-------
7:c14990570-14987347           ----agccactcca--gtatccttgcca----agaaaactccatggacaaaga-------
9:15623506-15626669            ----agccactcca--gtatccttgcca----agaaaactccatggacaaaga-------
Z:41491639-41494862            ----agccactcca--gtatccttgcca----agaaaactccatggagaaaga-------
14:c31325806-31322598          ----agccacgcca--gtatccttgcca----agaaaactccatggacaaaga-------
10:71812016-71815238           ----agccactcca--gtatccttgcca----agaaaactccatggacaaaga-------
6:57051543-57054766            ----agccactcca--gtatccctgcca----agaaaactccatggacaaaga-------
3:116384060-116387282          ----agccactcca--gtatccctgcca----agaaaactccatggacaaaga-------
7:c7058843-7055619             ----agccactcca--gtatccttgcca----agaaaactccatggacaaaga-------
14:32317817-32321038           ----agccactcca--gtatccttgcca----agaaaactccatggacaaaga-------
5:52864668-52867891            ----agccactcca--gtatccttgcca----agaaaactccatggacaaaga-------
6:c50247890-50244670           ----agccactcca--gtatccttgcca----agaaaactccatggacaaaga-------
1:c1928486-1925266             ----agccactcca--gtatccttgcca----agaaaactccatggacaaaga-------
17:c19532627-19529406          ----agccactcca--gtatccttgcca----agaaaactccatggacaaaga-------
13:12890101-12893319           ----agccactcca--gtatccttgcca----agaaaactccacggacaaaga-------
15:455377-458596               ----agccactcca--gtatccctgcca----agaaaactccatggacaaaga-------
2:93806291-93809511            ----agccactcca--gtatccttgcca----agaaaactccatggacaaaga-------
14:c21562208-21558985          ----agccactcca--gtatccttgcca----agaaaactccatggacaaaga-------
15:31274030-31277252           ----agccactcca--gtatccttgcca----agaaaactccatggacaaaga-------
Z:48839017-48842234            ----agccactcca--gtatccttgcca----agaaaactccatggacaaaga-------
Z:c42563779-42560741           -------------------------------------------------aaga-------
14:c8600085-8596864            ----agccactcca--gtatccttgcca----agaaaactccatggacaaaga-------
Z:c43989151-43985937           ----agccactcca--gtatccttgcca----agaaaactccatggacaaaga-------
8:20455910-20459127            ----agccactcca--gtatccttgcca----agaaaactccatggacaaaga-------
15:c41771942-41768722          ----agccactcca--gtatccttgcca----agaaaactccatggacaaaga-------
Z:c3232823-3229600             ----agccactcca--gtatccttgcca----agaaaactccatggacaaaga-------
Z:c15919066-15915845           ----aaccactcca--gtatccttgcca----agaaaactccatggacaaaga-------
3:14575061-14578284            ----aaccactcca--gtatccttgcca----agaaaactccatggacaaata-------
1:c83769278-83766058           ----agccactcca--gtatccttgcca----agaaaactccatggacaaaga-------
9:72747208-72750428            ----agccactcca--gtatccttgcca----agaaaactccatggacaaaga-------
4:c105882698-105879475         ----agccactcca--gtatccctgcca----agaaaactccatggacaaaga-------
Z:35830890-35833985            ----agccactcca--gtatccttgcca----agaaaactccatggacaaaga-------
1:c137500783-137497563         ----agccactcca--gtatccctgcca----agaaaactccatggacaaaga-------
4:c52654810-52651606           ----agccactcca--gtatccttgcca----agaaaactccatggacaaaga-------
7:4240345-4243564              ----agccacttca--gtatccttgcca----agaaaactccatggacaaaga-------
3:121466121-121469343          ----agccactcca--gtatccttgcca----agaaaactccatggacaaaga-------
2:c207170-203947               ----agccactcca--gtaaccttgcca----agaaaactccatggacaaaga-------
4:c94738369-94735152           ----agccactcca--gtatccttgcca----agaaaactccatggacaaaga-------
4:c2142973-2139750             ----agccactcca--gtatccttgcca----agaaaactccatggacaaaga-------
6:c11703039-11699816           ----agccactcca--gtatccttgcca----agaaaactccatggacaaaga-------
9:46504719-46507942            ----agccactcca--gtatccctgcca----agaaaactccatggacaaaaa-------
1:c28379228-28376012           ----agccactcca--gtatccttgcca----agaaaactccatggacaaaga-------
6:95540858-95544054            ----agccactcca--gtatccttgcca----agaaaactccatggacaaaga-------
2:c64945528-64942305           ----agccactcca--gtatccttgcca----agaaaactccatggacaaaga-------
2:40328012-40331236            ----agccactcca--gtatccttgcca----agaaaactccatggacaaaga-------
16:23655104-23658323           ----agccactcca--gtatcctcgcca----agaaaactccatggacaaaga-------
2:96391200-96394417            ----agccactcca--gtatccttgcca----agaaaactccatggacaaaga-------
3:c81002190-80998994           ----agccactcca--gtatccttgcca----agaaaactccatggacaaaga-------
18:171850-175073               ----agccactcca--gtatccttgcca----agaaaactccatggacaaaga-------
8:1301194-1304417              ----agccactcca--gtatccttgcca----ataaaactccatggacaaaga-------
3:104249321-104252393          ---------ctcca--gtatccttgcca----agaaaactccatggacaaaga-------
14:c7746009-7742785            ----agccactcca--gtatcc-tgcca----agaaaactccatggacaaaga-------
1:c104802708-104799486         ----agccactcca--gtatcc-tgcca----agaaaactccatggacaaaga-------
5:c18542316-18539094           ----agccactcca--gtatcc-tgcca----agaaaactccatggacaaaga-------
11:c24862440-24859225          ----agccactcca--gtatcc-tgcca----agaaaactccatggacaaaga-------
3:95373815-95377016            ----agccactcca--gtatcc-tgcca----agaaaactccatggacaaaga-------
7:34050115-34053337            ----agccactcca--gtatcc-tgcca----agaaaactccatggacaaaga-------
13:c15421861-15418639          ----agccactcca--gtatcc-tgcca----agaaaactccatggacaaaga-------
2:c55918978-55915755           ----agccactcca--gtatcc-tgcca----agaaaactccatggacaaaga-------
7:9870049-9873271              ----agccactcca--gtatcc-tgcca----agaaaactccatggacaaaga-------
10:3002211-3005433             ----agccactcca--gtatcc-tgcca----agaaaactccatggacaaaga-------
3:10238843-10242062            ----agccactcca--gtatcc-tgcca----agaaaactccatggacaaaga-------
4:95567882-95571101            ----agccactcca--gtatcc-tgcca----agaaaactccatggacaaaga-------
7:c5941714-5938499             ----agccactcca--gtatcc-tgcca----agaaaactccatggac-aaga-------
9:5869892-5873114              ----agccactcca--gtatcc-tgcca----agaaaactccatggacaaaga-------
15:c6378870-6375656            ----agccactcca--gtatcc-tgcca----agaaaactccatggacaaaga-------
7:30936012-30939231            ----agccactcca--gtatcc-tgcca----agaaaactccatggacaaaga-------
10:c72786108-72782886          ----agccactcca--gtatccttgcca----agaaaactccatggacaaaga-------
10:c9731216-9728216            ------------------------------------------------------------
11:c27771253-27768030          ----agccactcca--gtatccttgcca----agaaaactccatggacaaaga-------
11:9070450-9073540             ----agccactcca--gtatccttgcca----agaaaactccatggacaaaga-------
7:39364691-39367911            ----agccactcca--gtatccttgcca----agaaaactccatggacaaaga-------
8:36970569-36973786            ----agccactcca--gtatccttgcca----agaaaactccatggacaaaga-------
3:c32912609-32909389           ----agccactcca--gtatccctgcca----agaaaactccatggacaaaga-------
1:21065933-21069148            ----agccactcca--gtatccctgcca----agaaaactccatggacaaaga-------
3:c64503188-64500170           ----agccactcta--gtatccttgcca----agaaaactccatggacaaaga-------
2:85991341-85994568            ----agccactcca--gtatccttgcca----agaaaactccatggacaaaga-------
9:32312591-32315796            ----agccactcca--gtatccttgcca----agaaaactccatggacaaaga-------
13:46853175-46856402           ----agccactcca--gtatccttgcca----agaaaactccatggacaaaga-------
1:19135116-19138339            ----agccactcca--gtatccttgcca----agaaaactccatggacaaaga-------
2:c15338894-15335672           ----agccactcca--gtatccttgcca----agaaaactccatggacaaaga-------
4:c22105066-22101843           ----agccactcca--gtatccttgcca----agaaaactccatggacaaaga-------
2:117737025-117740248          ----agccactcca--gtatccttgcca----agaaaactccatggacaaaga-------
15:c19325887-19322664          ----agccactcca--gtatccttgcca----agaaaactccatggacaaaga-------
12:14278759-14281982           ----agccactcca--gtatccttgcca----agaaaactccatggacaaaga-------
11:39319591-39322813           ----agccactcca--gtatccttgcca----agaaaactccatggacaaaga-------
14:37186663-37189884           ----agccactcca--gtatccttgcca----agaaaactccatggacaaaga-------
2:c103573034-103569812         ----agccactcca--gtatccttgcca----agaaaactccatggacaaaga-------
15:27883977-27887201           ----agccactcca--gtatccttgcca----agaaaactccatggacaaaga-------
9:c47106141-47102918           ----agccactcca--gtatccttgcca----agaaaactccatggacaaaga-------
5:46142839-46146061            ----agccactcca--gtatccttgcca----agaaaactccatggacaaaga-------
17:c3079369-3076147            ----agccactcca--gtatccttgcca----agaaaactccatggacaaaga-------
10:c16118247-16115024          ----agccactcca--gtatccttgcca----agaaagctccatggacaaaga-------
3:62242852-62246074            ----agccactcca--gtatccttgcca----agaaaactccatggacaaaga-------
7:20854990-20858210            ----agccactcca--gtatccttgcca----agaaaactccatggacaaaga-------
1:c57740355-57737130           ----agccactcca--gtatccttgcca----agaaaactccatggacaaaga-------
8:c34984715-34981501           ----agccactcca--gtatccttgcca----agaaaactccatggacaaaga-------
5:2903937-2907156              ----agccactcca--gtatccttgcca----aggaaactccatggacaaaga-------
14:c9032142-9029015            ----agccactcca--gtatccttgcca----agaaaactccatggacaaaga-------
3:106643128-106646351          ----agccactcca--gtatccttgcca----agaaaactccatggacaaaga-------
3:c111561301-111558077         ----agccactcca--gtatccttgcca----agaaaactccatggacaaaga-------
SIRZ01000202.1:3465-6689       ----agccactcca--gtatccttgcca----agaaaactccatggacaaaga-------
10:39103587-39106810           ----agccactcca--gtatccttgcca----agaaaactccatggacaaaga-------
3:c51283629-51280406           ----agccactcca--gtatccttgcca----agaaaactccacggacaaaga-------
11:15674002-15677225           ----agccactcca--gtatccttgcca----agaaaactccatggacaaaga-------
11:c29988742-29985519          ----agccactcca--gtatccttgcca----agaaaactccatggacaaaga-------
5:c3224908-3221688             ----agccactcca--gtatccttgcca----aggaaactccatggacaaaga-------
7:86806744-86809964            ----agccactcca--gtatccttgcca----agaaaactccatggacaaaga-------
12:c16315882-16312659          ----agccactcca--gtatccttgcca----agaaaactccatggacaaaga-------
5:c45766236-45763014           ----agccactcca--gtatccttgcca----agaaaactccatggacaaaga-------
10:c7057562-7054339            ----agccactcca--gtatccttgcca----agaaaactccatggacaaaga-------
13:c43476602-43473380          ----agccactcca--gtatccttgcca----agaaaactccatggacaaaga-------
1:1316043-1319266              ----agccactcca--gtatccctgcca----agaaaactccatggacaaaga-------
5:c11870178-11866965           ----agccactcca--gtatccttgcca----agaaaactccatggacaaaga-------
Z:c29270793-29267570           ----agccactcca--gtatccttgcca----agaaaactccatggacaaaga-------
8:c86945516-86942301           ----agccactcca--gtatccttgcca----agaaaactccatggacaaaga-------
17:33985971-33989189           ----agccactcca--gtatccttgcca----agaaaactccatggacaaaga-------
8:22912440-22915565            ----agccactcca--gtatccttgcca----agaaaactccatggacaaaga-------
10:c22998723-22995503          ----agccactcca--gtatccttgcca----agaaaactccatggacaaaga-------
10:c25144387-25141166          ----agccactcca--gtatccttgcca----agaaaactccatggacaaaga-------
6:48135508-48138723            ----agccactcca--gtatccttgcca----agaaaactccatggacaaaga-------
1:c31415780-31412560           ----agccactcca--gtatccttgcca----agaaaactccatggacaaaga-------
13:6533735-6536937             ----agccactcca--gtatccttgcca----agaaaactccatggacaaaga-------
3:c27558309-27555089           ----agccactcca--gtatccttgcca----agaaaactccatgggcaaaga-------
5:c1474692-1471486             ----agccactcca--gtatccttgcca----agaaaactccatggacaaaga-------
2:98266750-98269976            ----aaccactcca--gtatccttgcca----agaaaactccatggacaaaga-------
17:38015009-38018232           ----agccactcca--gtatccttgcca----agaaaactccatggacaaaga-------
11:c61012368-61009155          ----agccactcca--gtatccttgcca----agaaaactccatggacaaaga-------
Z:c43322635-43319413           ----agccactcca--gtatccttgcca----agaaaactccatggacacaga-------
9:42455257-42458479            ----agccactcca--gtatccttgcca----agaaaactccatggacaaaga-------
1:71135295-71138543            ----aaccactcca--gtatccttgcca----agaaaactccatgaacaaaga-------
1:c20621900-20618828           --------actcca--gtatccttgcca----agaaaactccatggacaaaga-------
8:c90262309-90259085           ----agccactcca--gtatctttgcca----agaaaactccatggacaaaga-------
9:67144918-67148131            ----agccactcca--gtatctttgcca----agaaaactccatggacaaaga-------
4:103078874-103082091          ----agccactcca--gtatctttgcca----agaaaactccatggacaaaga-------
11:63209688-63212907           ----agccactcca--gtatccttgcca----agaaaactccatggacaaaga-------
4:103469337-103472560          ----agccactcca--gtatctttgcca----agaaaactccatggacaaaga-------
8:c68282258-68279050           ----agccactcca--gtatctttgcca----agaaaactccatggacaaaga-------
8:c46597520-46594308           ----agccactcca--gtatctttgcca----agaaaactccatggacaaaga-------
8:c90002768-89999550           ----agccactcca--gtatccttgcca----agaaaactccatagacaaaga-------
13:c29673381-29670352          ------------------------------------------------------------
9:39826628-39829854            ----agccactcca--gtatccttgcca----agaaaactccatggacaaaga-------
8:c870152-866931               ----agccactcca--gtctccctgcca----agaaaactccatggacaaaga-------
4:c106591363-106588148         ----agccactcca--gtatccttgcca----agaaaactccatggacaaaga-------
4:c106596294-106593088         ----agccactcca--gtatctttgcca----agaaaactccatggacaaaga-------
17:c34578361-34575138          ----agccactcca--gtatccttgcca----agaaaactccatggacaaaga-------
6:c4548926-4545711             ----agccactcca--gtatccttgcca----agaaaactccatggacaaaga-------
18:c8027911-8024689            ----agccaatcca--gtatccctgcca----agaaaactccatggacaaaga-------
8:c88339363-88336150           ----agccactcca--gtatccttgcca----agaaaactccatggacaaaga-------
10:c75321240-75318021          ----agccactcca--gtatccttgcca----agaaaactccatggacaaaga-------
6:c48827526-48824306           ----agccactcca--ggatccttgcca----agaaaactccatggacaaaga-------
3:35707710-35710909            ----agccactcca--gtatccttgcca----agaaaactccatggacaaaga-------
Z:c49421705-49418486           ----agccactcca--gtatccttgcca----agaaaactccatggacaaaga-------
1:c76237122-76233921           ----agccactcca--gtatccttgcca----agaaaactccatggacaaaga-------
5:c34153618-34150395           ----agccactcca--gtatcattgcca----agaaaactccatggacaaaga-------
4:71648671-71651879            ----agccactcca--gtatccttgcca----agaaaactccatggacaaaga-------
9:29037350-29040572            ----agccactcca--gtatccttgcca----agaaaactccatggacaaaga-------
1:36335191-36338391            ----agccactcca--gtatccttgcca----agaaaactccatggacaaaga-------
12:168440-171659               ----agccacttca--gtatccttgcca----agaaaactccatggacaaaga-------
7:74587456-74590672            ----agccactcca--gtatccttgcca----agaaaactccatggacaaaga-------
2:2499200-2502422              ----agccactcca--gtaaccttgcca----agaaaactccatggacaaaga-------
15:c39046888-39043670          ----agccactcca--gtatccctgcca----agaaaactctatggacaaaga-------
7:1590017-1593239              ----agccactcca--gtatccctgcca----agaaaactccatggacaaaga-------
14:c1392464-1389256            ----agccactcca--gtatccttgcca----agaaaactccatggacaaaga-------
17:c18436887-18433668          ----agccactcca--gtatcattgcca----agaaaactccatggacaaaga-------
8:616420-619637                ----agccactcca--gtatccttgcca----agaaaactccatggacaaaga-------
4:c105523118-105519987         ----agccactcca--gtatccttgcca----agaaaactccatggacaaaga-------
10:c16918488-16915482          ------------------------------------------------------------
10:c71922148-71918965          ----agccactcca--gtatccttgcca----agaaaactccatggacaaaga-------
9:520094-523330                ----agccactcca--gtatccttgcca----agaaaactccatagacaaaga-------
11:17348966-17352174           ----agccactcca--gtatccttgcca----agaaaactccatggacaaaga-------
18:c6202686-6199624            ------------------atccttgcca----agaaaactccatggacaaaga-------
Z:5604208-5607449              ----agccactcca--gtatccctgcca----agaaaactccatggacaaaga-------
5:28999229-29002459            ----agccactcca--gtatccctgcca----agaaaactccatggacaaaga-------
7:71170368-71173592            ----agccactcca--gtatccctgcca----agaaaactccatggacaaaga-------
9:31735810-31739034            ----agccactcca--gtatccctgcca----agaaaactccatggacaaaga-------
2:c82484591-82481368           ----agccactcca--gtatccctgcca----agaaaactccatggacaaaga-------
7:c37596760-37593537           ----agccactcca--gtatccctgcca----agaaaactccatggacaaaga-------
17:c16117733-16114510          ----agccactcca--gtatccctgcca----agaaaactccatggacaaaga-------
Z:c6473315-6470092             ----agccactcca--gtatccctgcca----agaaaactccatggacaaaga-------
3:c306331-303121               ----agccactcca--gtatccctgcca----agaaaactccatggacaaaga-------
5:50541871-50545091            ----agccactcca--gtatccctgcca----agaaaactccatggacaaaga-------
5:c73844052-73840830           ----agccactcca--gtatccctgcca----agaaaactccatggacaaaga-------
14:17550561-17553781           ----agccactcca--gtatccctgcca----agaaaactccatggacaaaga-------
14:32872739-32875962           ----agccactcca--gtatccttgcca----agaaaactccatggacaaaga-------
8:c35186522-35183299           ----agccactcca--gtatccctgcca----agaaaactccatggacaaaga-------
9:15130128-15133347            ----agccactcca--gtatccctgcca----agaaaactccatggacaaaga-------
15:39482783-39486006           ----agccactcca--gtatccctgcca----agaaaactccatggacaaaga-------
9:c32710028-32706805           ----agccactcca--gtatccctgcca----agaaaactccatggacaaaga-------
2:39267316-39270536            ----agctactcca--gtatccctgcca----agaaaactccatggacaaaga-------
12:c29296078-29292855          ----agccactcca--gtatccctgcca----agaaaactccatggacaaaga-------
11:c8106003-8102785            ----agccactcca--gtatccctgcca----agaaaactccatggacaaaga-------
11:51780795-51784003           ----agccactcca--gtatccctgcca----agaaaactccatggacaaaga-------
12:19617348-19620570           ----agccactcca--gtatccctgcca----agaaaactccatggacaaaga-------
14:16193641-16196863           ----agccactcca--gtatccctgcca----agaaaactccatggacaaaga-------
9:c26060699-26057478           ----agccactcca--gtatccctgcca----agaaaactccatggacaaaga-------
2:39212536-39215763            ----agccactcca--gtatccctgcca----agaaaactccatggacaaaga-------
1:c8985831-8982608             ----agccactcca--gtatccctgcca----agaaaactccatggacaaaga-------
4:c23936053-23932830           ----agccactcca--gtatccctgcca----agaaaactccatggacaaaga-------
4:26403803-26407026            ----agccactcca--gtatccctgcca----agaaaactccatggacaaaga-------
13:48305757-48308980           ----agccactcca--gtatccctgcca----agaaaactccatggacaaaga-------
10:c4362648-4359425            ----agccactcca--gtatccctgcca----agaaaactccatggacaaaga-------
2:c50945208-50941986           ----agccactcca--gtatccctgcca----agaaaactccatggacaaaga-------
9:32266438-32269660            ----agccactcca--gtatccctgcca----agaaaactccatggacaaaga-------
13:c10618301-10615085          ----agccactcca--gtatccctgcca----agaaaactccatggacaaaga-------
12:c30547927-30544707          ----agccactcca--gtatccctgcca----agaaaactccatggacaaaga-------
6:20367148-20370368            ----agccactcca--gtatccctgcca----agaaaactccatggacaaaga-------
3:67863849-67867069            ----agccactcca--gtatccctgcca----agaaaactccatggacaaaga-------
9:12497364-12500585            ----agccactcca--gtatccctgcca----agaaaactccatggacaaaga-------
2:c35470901-35467678           ----agccactcca--gtatccctgcca----agaaaactccatggacaaaga-------
1:c40286207-40282988           ----agccactcca--gtatccctgcca----agaaaactccatggacaaaga-------
5:70535187-70538405            ----agccactcca--gtatccctgcca----agaaaactccatggacaaaga-------
9:75909612-75912833            ----agccactcca--gtatccctgcca----agaaaactccatggacaaaga-------
5:c77306680-77303456           ----agccactcca--gtatccctgcca----agaaaactccatggacaaaga-------
2:96271498-96274709            ----agccactcca--gtatccctgcca----agaaaactccatggacaaaga-------
2:c14955818-14952600           ----agccactcca--gtatccctgcca----agaaaactccatggacaaaga-------
8:87885836-87889054            ----agccactcca--gtatccctgcca----agaaaactccatggacaaaga-------
1:c3862860-3859637             ----agccactcca--gtatccctgcca----agaaaactccatggacaaaga-------
4:c76441494-76438271           ----agccactcca--gtatccctgcca----agaaaactccatggacaaaga-------
5:82711653-82714876            ----agccactcca--gtatccctgcca----agaaaactccatggacaaaga-------
9:c39360304-39357083           ----agccactcca--gtatccctgcca----agaaaactccatggacaaaga-------
SIRZ01000409.1:c17120-13897    ----agccactcca--gtatccctgcca----agaaaactccatggacaaaga-------
7:c31927649-31924655           ------------------------------------------------------------
8:c5273785-5270562             ----agccactcca--gtatccctgcca----agaaaactccatggacaaaga-------
7:29692140-29695362            ----agccactcca--gtatccctgcca----agaaaactccatggacaaaga-------
Z:c48706699-48703477           ----agccactcca--gtatccctgcca----agaaaactccatggacaaaga-------
6:79179789-79183012            ----agccactcca--gtatccctgcca----agaaaactccatggacaaaga-------
13:c14502602-14499390          ----agccactcca--gtatccctgcca----agaaaactccatggacaaaga-------
11:28155536-28158759           ----agccactcca--gtatccctgcca----agaaaactccatggacaaaga-------
SIRZ01000278.1:c6332-3111      ----agccactcca--gtatccctgcca----ag-aaactccatggacaaaga-------
10:58316003-58319226           ----agccactcca--gtatccctgcca----agaaaactccatggacaaaga-------
13:39303814-39307023           ----agccactcca--gtatccctgcca----agaaaactccatggacaaaga-------
2:95284398-95287618            ----agccactcca--gtatccctgcca----agaaaactccatggacaaaga-------
1:c114587565-114584357         ----agccactcca--gtatccctgcca----agaaaactccatggacaaaga-------
8:78797468-78800688            ----agccactcca--gtatccctgcca----agaaaactccatggacaaaga-------
5:c100253882-100250662         ----agccactcca--gtatccctgcca----agaaaactccatggacaaaga-------
14:19561464-19564687           ----agccactcca--gtatccctgcca----agaaaactccatggacaaaga-------
1:c101591394-101588177         ----agccactcca--gtatccctgcca----agaaaactccatggacaaaga-------
3:c69698839-69695614           ----agccactcca--gtatccctgcca----agaaaactcaatggacaaaga-------
13:46081249-46084472           ----agccactcca--gtatccctgcca----agaaaactccatggacaaaga-------
6:36219268-36222485            ----agccactcca--gtatccctgcca----agaaaactccatggacaaaga-------
7:c20329271-20326058           ----agccactcca--gtatccctgcca----agaaaactccatggacaaaga-------
10:57834044-57837269           ----ggccactcca--gtatccctgcca----agaaaacgccatggacaaaga-------
1:c71252005-71248782           ----agccactcca--gtatccctgcca----agaaaactccatggacaaaga-------
1:c38835292-38832072           ----agccactcca--gtatccctgcca----agaaaactccatggacaaaga-------
10:c48256285-48253063          ----agccactcca--gtatccctgcca----agaaaactccatggataaaga-------
12:46847844-46850852           ------------------------------------------------------------
9:34337120-34340343            ----agccactcca--gtatccctgcca----agaaaactccatggataaaga-------
3:9030476-9033700              ----agccactcca--gtatccctgcca----agaaaactccatggacaaaga-------
4:c71810679-71807456           ----agccactcca--gtatccctgcca----agaaaactccatggacaaaga-------
Z:c43363647-43360425           ----agccactcca--gtatccctgcca----agaaaactccatggacaaaga-------
8:c67172710-67169504           ----agccactcca--gtatccctgcca----agaaaactccatggacaaaga-------
8:1240001-1243223              ----agccactcca--gtatccctgcca----agaaaactccatggacaaaga-------
11:16532572-16535788           ----agccactcca--gtatccctgcca----agaaaactccatggacaaaga-------
7:91148183-91151406            ----agccactcca--gtatccctgcca----agaaaactccatggacaaaga-------
5:7571513-7574726              ----agccactcca--gtatccctgcca----agaaaactccatggacaaaga-------
11:c22435402-22432421          ------------------------------------------------------------
3:3515431-3518636              ----agccactcca--gtatccctgcca----agaaaactccatggacaaaga-------
9:c56239854-56236631           ----agccactcca--gtattcctgcca----agaaaactccatggacaaaga-------
2:c67518580-67515360           ----agccactcca--gtattcctgcca----agaaaactccatggacaaaga-------
1:c97282622-97279399           ----agccactcca--gtatccctgcca----agaaaactccatggacaaaga-------
1:22915798-22918821            ------------------------------------------------------------
14:c33400715-33397493          ----agccactcca--gtatccctgcca----agaaaactccatggacaaaga-------
13:13166911-13170128           ----agccactcca--gtatccctgcca----agaaaactccatggacaaaga-------
5:73456313-73459532            ----agccactcca--gtatccctgcca----agaaaactccatggacaaaga-------
11:c29243024-29239805          ----agccactcca--gtatccctgcca----agaaaactccatggacaaaga-------
4:36110926-36114146            ----agccactcca--gtatccctgcca----agaaaactccatggacaaaga-------
4:c94744310-94741089           ----agccactcca--gtatccctgcca----agaaaactccatggacaaaga-------
8:c17804728-17801513           ----agccactaca--gtatccctgcca----agaaaactccatggacaaaga-------
3:c111088262-111085042         ----agccactcca--gtatccctgcca----agaaaactccatggacaaaga-------
10:c70867818-70864595          ----agccactcca--gtatccctgcca----agaaaactccatggacaaaga-------
15:44188643-44191866           ----agccactcca--gtatccctgcca----agaaaactccatggacaaaga-------
6:40754054-40757274            ----agccactcca--gtatccctgcca----agaaaactccatggacaaaga-------
7:c12618741-12615520           ----agccactcca--gtatccctgcca----agaaaactccatggacaaaga-------
12:c25517723-25514508          ----agccactcca--gtatccctgcca----agaaaactccatggacaaaga-------
16:41043576-41046801           ----agccactcca--gtatccctgcca----agaaaactccatggacaaaga-------
11:c27590376-27587157          ----agccactcca--gtatccctgcca----agaaaactccatggacaaaga-------
5:c90353475-90350251           ----agccactcca--gtatccctgcca----agaaaactccatggacaaaga-------
9:c10390059-10386940           ----agccactcca--gtatccctgcca----agaaaactccatggacaaaga-------
1:20383105-20386321            ----agccactcca--gtatccctgcca----agaaaactccatggacaaaga-------
4:c93623814-93620592           ----agccactcca--gtatccctgcca----agaaaactccatggacaaaga-------
3:c104809960-104806739         ----agccactcca--gtatccctgcca----agaaaactccatggacaaaga-------
4:24323780-24326996            ----agccactcca--gtatccctgcca----agaaaactccatggacaaaga-------
3:61221609-61224822            ----agccactcca--gtatccctgcca----agaaaactccatggacaaaga-------
2:c48339057-48335836           ----agccactcca--gtatccctgcca----agaaaactccatggacaaaga-------
15:c1770015-1766793            ----agccactcca--gtatccctgcca----agaaaactccatggacaaaga-------
7:53435628-53438854            ----agccactcca--gtatccctgcca----agaaaactccatggacaaaga-------
10:24946036-24949257           ----agccactcca--gtatccctgcca----agaaaactccatggacaaaga-------
7:54206109-54209331            ----agccactcca--gtatccctgcca----agaaaactccatggacaaaga-------
9:59794626-59797841            ----agccactcca--gtatccctgcca----agaaaactccatggacaaaga-------
5:c58058740-58055517           ----agccactcca--gtatccctgcca----agaaaactccatggacaaaga-------
7:c91962521-91959298           ----agccactcca--gtatccctgcca----agaaaactccatggacaaaga-------
15:c24837027-24833813          ----agccactcca--gtatccctgcca----agaaaactccatggacaaaga-------
7:44398008-44401226            ----agccactcca--gtatccctgcca----agaaaactccatggacaaaga-------
14:13973299-13976522           ----agccactcca--gtatccctgcca----agaaaactccatggacaaaga-------
1:3940670-3943879              ----agccactcca--gtatccctgcca----agaaaactccatggacaaaga-------
7:103876-107100                ----agccactcca--gtatccctgcca----agaaaactccatggacaaaga-------
6:c87528869-87525646           ----agccactcca--gtatctctgcca----agaaaactccatggacaaaga-------
11:63509177-63512392           ----agccactcca--gtatccctgcca----agaaaactccatggacaaaga-------
3:c14492876-14489652           ----agccactcca--gtatccctgcca----agaaaactccatggacaaaaa-------
4:c93260175-93256959           ----agccactcca--gtatccctgcca----agaaaactccatggacaaaga-------
10:c31491604-31488381          ----agccactcca--gtatccctgcca----agaaaactccatggacaaaga-------
Z:50495354-50498570            ----agccactcca--gtatccctgcca----agaaaactccatggacaaaga-------
15:c43550784-43547604          ----agccactcca--gtatccctgcca----agaaaactccatggacaaaga-------
16:c4506809-4503589            ----agccactcca--gtatccctgcca----agaaaactccatggacaaaga-------
2:c453755-450532               ----agccactcca--gtatccctgcca----agaaaactccatggacaaaga-------
18:6081695-6084820             ----agccactcca--gtatccctgcca----agaaaactccatggacaaaga-------
10:69029840-69033052           ----agccactcca--gtatccctgcca----agaaaactccatggacaaaga-------
5:c93862460-93859237           ----agccactcca--gtatccctgcca----agaaaactccatggacaaaga-------
2:117883838-117887054          ----agccactcca--gtatccctgcca----agaaaactccatggacaaaga-------
1:c109697866-109694652         ----agccactcca--gtatccctgcca----agaaaactccatggacaaaga-------
8:c81892127-81888911           ----agccactcca--gtatccctgcca----agaaaactccatggacaaaga-------
3:c124953091-124949883         ----agccactcca--gtatccctgcca----agaaaactccatggacaaaga-------
8:80191797-80195018            ----agccactcca--gtatccctgcca----agaaaactccatggacaaaga-------
9:c1049274-1046051             ----agccactcca--gtatccttgcca----agaaaactcaat-gataaaga-------
14:c47239050-47235847          ----agccactcca--gtatccctgcca----agaaaactccatggacaaaga-------
6:84088436-84091651            ----agctactcca--gtatccctgcca----agaaaactccatggacaaaga-------
3:c1168554-1165333             ----agccactcca--gtatccctgcca----agaaaactccatggacaaaga-------
3:c63394704-63391473           ----agccactcca--gtatccctgcca----agaaaactccatggacgaaga-------
7:36124920-36128139            ----agccactcca--gtatccctgcca----agaaaactccatggacaaaga-------
Z:6029703-6032925              ----agccactcca--gtatccctgcca----agaaaactccatggacaaaga-------
2:120604280-120607499          ----agccactcca--gtatccctgcca----agaaaactccatggacaaaga-------
2:c65423403-65420335           ----agccactcca--gtatccctgcca----agaaaactccatggacaaaga-------
2:c71079900-71076690           ----agccactcca--gtatccctgcca----agaaaactccatggacaaaga-------
9:c311091-307903               ----agccactcca--gtatccctgcca----agaaaactccatggacaaaga-------
3:c29124898-29121671           ----agccactcca--gtatccctgcca----agaaaactccacggacaaaga-------
5:c26829699-26826509           ----agccactcca--gtattcctgcca----agaaaactccatggacaaaga-------
Z:c41142346-41139124           ----agctgctcca--gtatccctgcca----agaaaactccatggacaaaga-------
16:c219093-215882              ----agccactcca--gtatccctgcca----agaaaactccatggacaaaga-------
11:c45731857-45728683          ----agccactcca--gtatccctgcca----agaaaattccatggacaaaga-------
13:17163734-17166958           ----agccactcca--gtatccctgcca----agaaaactccatggacaaaga-------
11:31658983-31662208           ----agccactcca--gtatccctgcca----agaaaactccatggacaaaga-------
12:25702276-25705488           ----agccactcca--gtatccctgcca----agaaaactccatggacaaaga-------
14:c1761490-1758389            ----agccactcca--gtatccctgcca----agaaaactccatggacaaaga-------
5:94577418-94580630            ----agccactcca--gtatccctgcca----agaaaactccatggacataga-------
9:62364698-62367909            ----agccactcca--gtatccctgcca----agaaaactccatggacaaagg-------
1:12159859-12163084            ----agccactcca--gtatccctgcca----agaaaactccatggacaaagg-------
2:126816644-126819858          ----agccactcca--gtatccctgcca----agaaaaccccatggacaaaga-------
4:51173878-51177095            ----agccactcca--gtatccctgcca----agaaaactccatggacaaagg-------
17:c14921085-14917869          ----agccactcca--gtatccctgcca----agaaaactccatggacaaaga-------
10:327946-331168               ----agccactccagtgtatccctgcca----agaaaactccatggacaaaga-------
SIRZ01000582.1:c19196-15974    ----agccactcca--gtatccctgcca----agaaaactccatggacaaaga-------
16:43457614-43460836           ----agccactcca--gtatccctgcca----agaaaactccatggacaaaga-------
4:14482418-14485510            ----agccactcca--gtatccctgcca----agaaaactccatggacaaaga-------
17:c41184311-41181120          ----agccactcct--gtatccctgcca----agaaaactccatggacaaaga-------
Z:c45474279-45471066           ----agccactcca--gtttccctgcca----agaaaactccatggacaaaga-------
7:58420906-58424134            ----agccactcca--gtatccctgcca----agaaaactccatggacaaaga-------
2:c32667786-32664597           ----agccactcca--gtatccctgcca----agaaaactccatggacaaaga-------
9:72883127-72886350            ----agccactcca--gtatccctgcca----agaaaactccatggacaaaga-------
13:c44601296-44598087          ----agccactcca--gtatctctgcca----agaaaactccatggacaaaga-------
7:42036819-42040025            ----agccactcca--gtatccctgcca----agaaaactccatggacaaaaa-------
2:c20595522-20592304           ----agccactcca--gtatccctgcca----agaaaactccatggacaaaga-------
16:c43158799-43155575          ----agccactcca--gtatccctgcca----agaaaactccatggacaaaga-------
4:c2620176-2617085             ----agccactcca--gtatccctgcca----agaaaactccatggacaaaga-------
SIRZ01000185.1:c15314-12281    ------------------------------------------------------------
SIRZ01000065.1:9062-12282      ----agccactcca--gtatccctgcca----agaaaactccatggacaaaga-------
SIRZ01000246.1:1-3183          ----agccactcca--gtatccctgcca----agaaaactccatggacaaaga-------
4:c100655547-100652332         ----agccactcca--gtatccctgcca----agaaaactccatggacaaaga-------
Z:c49603583-49600369           ----agccacacca--gtatccctgcca----agaaaactccatggacaaaga-------
4:65476169-65479376            ----agccactcca--gtatccctgcca----agaaaactccatggacaaaga-------
11:50381382-50384587           ----agccactcca--gtatccctgcca----agaaaactccatggacaaaga-------
5:c77625736-77622519           ----agccactcca--gtatccctgcca----agaaaactccatggacaaaga-------
13:47040359-47043567           ----agccactcca--gtatccctgcca----agaaaactccatggacaaaga-------
2:c21090522-21087318           ----agccactcca--gtatccctgcca----agaaaactccatggacaaaga-------
1:20357071-20360276            ----agccactcca--gtacccctgcca----agaaaactccatggacaaaga-------
13:31794136-31797354           ----agccactcca--gtatccctgcca----agaaaactccatgaacaaaga-------
Z:32928272-32931496            ----agccactcca--gtatccctgcca----agaaaactccatggacaaaga-------
Z:32947139-32950161            ------------------------------------------------------------
1:50499135-50502359            ----agccactcca--gtatccctgcca----agaaaactccatggacaaaga-------
8:89566273-89569457            ----agccactcca--gtatccctgcca----agaaaactccatggacatataagaaaac
1:c140146242-140143034         ----agccactcca--gtatccctgcca----agaaaactccatggacaaaga-------
1:c139487795-139484578         ----agccactcca--gtattcctgcca----agaaaactccatggacaaaga-------
7:73569974-73573165            ----agccactcca--gtatccctgcca----agaaaactcaatggacaaaga-------
9:c15223804-15220607           ----agccactcca--gtatccctgcca----agaaaactccatggacaaaga-------
3:c36867325-36864107           ----agccactcca--gtatccctgcca----agaaaactcaatggacaaaga-------
Z:c43109872-43106730           ----agccactcca--gtatccctgcca----agaaaactccatggacaaaga-------
8:32610507-32613700            ----agccactcca--gtatccctgcca----agaaaactccagggacaaagg-------
11:c63028622-63025420          ----agccactcca--gtatccctgcca----agaaaactccatggacaaaga-------
18:c6552377-6549164            ----agccactcca--gtatccctgcca----agaaaactccatggacaaagg-------
10:c47343866-47340657          ----agccactcca--gtatccctgcca----agaaaactccgtggacaaaga-------
4:c105315416-105312205         ----agccactcca--gtatccctgcca----agaaaactccatggacaaaga-------
15:44257999-44261183           ----agccacccca--gtatccctgcca----agaaaacaccatggacaaaga-------
8:29096313-29099287            ----agccactcca--gtatccttgcca----agaaaactccatggacaaaga-------
8:c13714033-13710849           ----agccactcca--gtatccctgcca----agaaaaccccatggacaaaga-------
15:c46054688-46051458          ----agccactcca--gtatccctgcca----agaaaactccacggacaaaga-------
18:778506-781696               ----agccactcca--gtatccctgcca----agaaaactccatggacatagg-------
16:43051260-43054314           ----agccactcca--gtgtccctgcca----agaaaactccatggacaaagg-------
Z:33660195-33663429            ----agccactcca--gtatccctgcca----agaaaactccatggacaaaga-------
10:299636-302847               ----agccactccagtgtatccctgcca----agaaaactccatggacaaaga-------
1:99520118-99523157            ------------------------------------------------------------
1:c136470224-136467216         ------------------------------------------------------------
1:56342922-56346079            ----agccactcca--gtatccctgcca----agaaaactccattgacaaaga-------
7:52323566-52326746            ----agccactcca--gtatccctgcca----agaaaactccctggacaaaga-------
17:c42721380-42718271          ----agccactcca--gtatccctgcca----agaaaactccatggacaaaga-------
17:42316945-42320123           ----agccactcca--gtatccttgcca----ataaaactccatggacaaaga-------
7:89895075-89898293            ----agccactcca--gtatccctgcca----agaaaactccatggacaaaga-------
6:c33617440-33614205           ----agccactcca--gtatccctgcca----agaaaactcaatggacaaaga-------
2:c120380260-120377056         ----agccactcca--gtatcactgcca----agaaaactccatggacaaaca-------
7:40025541-40028741            ----agccactcca--gtatccctacca----agaaaactccatggacaaaga-------
13:c44338179-44335176          ------------------------------------------------------------
13:c44383878-44380902          ------------------------------------------------------------
13:c44418922-44415948          ------------------------------------------------------------
5:c411976-409022               ------------------------------------------------------------
2:125772535-125775739          ----agccactcca--gtatacctgcca----agaaaactccatggacaaaga-------
5:c55622675-55619488           ----agccactcca--gtatccctgcca----agaaaactccatggacaaaga-------
13:c44400505-44397534          ------------------------------------------------------------
17:4355015-4358193             ----agccactcca--gtatccctgcca----agaaaactccatggacaaaga-------
4:64599923-64603137            ----agccacttca--gtatccctgcca----agaaaactccatggacaaaga-------
10:927762-930979               ----agccactcca--gtatccttgcca----agaaaactccatggacaaaga-------
SIRZ01000725.1:10904-13856     ------------------------------------------------------------
2:c55937328-55934114           ----agccactcca--gtatcc-tgcca----agaaaactccatggacaaaga-------
10:c9737178-9734201            ------------------------------------------------------------
                                                                                           

18:c6509493-6506069            cacgaggacgatataaaagtttatgacgctg---agatgagcccggtcaggtggatagtg
1:104787980-104791280          aacagccatcataaaaagt-ttatgacgctgcgaagatgagcccccaggttcggaaggcg
8:c87632296-87629089           --aagcaggcatataaaag-ttatgacgctg-gaagatgagcccctcaggtcagaaggcg
13:47547143-47550382           --caacaggcatataaaag-ttatgacgctg-gaagatgagcccctcaggtcagaaggcg
13:c1763861-1760624            --caacaggcatataaaag-ttatgacgctg-gaagatgagcccctcaggtcggaaggcg
3:45143536-45146771            --caacaggcatataaaag-ttatgacgctg-gaagatgagcccctcaggtcggaaggcg
4:63729610-63732828            --caacaggcatataaaag-ttatgacgctg-gaagatgagcccctcaggtcggaaggcg
7:c41245621-41242392           --caacaggcatataaaag-ttatgacgctg-gaagatgagcccctcaggtcggaaggtg
7:c83582076-83578849           --caacaggcatataaaag-ttatgacgctg-gaagatgagcccctcaggtcggaaggtg
7:5988876-5992099              --caacaggcatataaaag-ttatgacgctg-gaagatgagcccctcaggtcggaaggcg
4:c105906232-105903007         --caacaggcatataaaag-ttatgacgctg-gaagatgagcccctcaggtcggaaggcg
4:c68834060-68830837           --caacaggcatataaaag-ttatgacgctg-gaagatgagcccctcaggtcggaaggcg
11:44231319-44234300           ---------------------------------------------------------gcg
2:69360154-69363377            --caacaggcatataaaag-ttatgacgctg-gaagatgagcccctcaggtcggaaggcg
8:27854480-27857703            --caacaggcatataaaag-ttatgacgctg-gaagatgagcccctcaggtcggaaggcg
5:c28948847-28945625           --caacaggcatataaaag-ttatgacgctg-gaagatgagcccctcaggtcggaaggcg
15:c26497305-26494082          --caacaggcatataaaag-ttatgacgctg-gaagatgagcccctcaggtcggaaggcg
12:28972228-28975450           --caacaggcatataaaag-ttatgacgctg-gaagatgagcccctcaggtcggaaggcg
5:41071821-41075043            --caacaggcatataaaag-ttatgacgctg-gaagatgagcccctcaggtcggaaggcg
4:62123262-62126466            --caacaggcatataaaag-ttatgacgctg-gaagatgagcccctcaggtcggaaggcg
4:74638728-74641951            --caacaggcatataaaag-ttatgacgctg-gaagatgagcccctcaggtcggaaggcg
2:13311-16534                  --caacaggcatataaaag-ttatgacgctg-gaagatgagcccctcaggtcggaaggcg
1:26510035-26513258            --caacaggcatataaaag-ttatgacgctg-gaagatgagcccctcaggtcggaaggcg
8:c35611267-35608043           --caacaagcatataaaag-ttatgacgctg-gaagatgagcccctcaggtcggaaggcg
7:c14990570-14987347           --caacaggcatataaaag-ttatgacgctg-gaagatgagcccctcaggtcggaaggcg
9:15623506-15626669            --caacaggcatataaaag-ttatgacgctg-gaagatgagcccctcaggtcggaaggcg
Z:41491639-41494862            --caacaggcatataaaag-ttatgacgctg-gaagatgagcccctcaggtcggaaggcg
14:c31325806-31322598          --caacaggcatataaaag-ttatgacgctg-gaagatgagcccctcaggtcggaaggcg
10:71812016-71815238           --caacaggcatataaaag-ttatgacgctg-gaagatgagcccctcaggttggaaggcg
6:57051543-57054766            --caacaggcatataaaag-ttatgacgctg-gaagatgagcccctcaggtcggaaggcg
3:116384060-116387282          --caacaggcatataaaag-ttatgacgctg-gaagatgagcccctcaggtcggaaggtg
7:c7058843-7055619             --caacaggcatataaaag-ctatgacgctg-gaagatgagcccctcaggtcagaaggcg
14:32317817-32321038           --caacaggcatataaaag-ttatgacgctg-gaagatgagcccctcaggtcggaaggcg
5:52864668-52867891            --caacaggcatataaaag-ttatgacgctg-gaagatgagcccctcaggtcggaaggca
6:c50247890-50244670           --caacaggcatataaaag-ttatgacgctg-gaagatgagcccctcaggtcggaaggca
1:c1928486-1925266             --caacaggcatataaaag-ttatgacgctg-gaagatgagcccctcaggtcagaaggcg
17:c19532627-19529406          --caacaggcatataaaag-ttatgacgctg-gaagatgagcccctcaggtcggaaggcg
13:12890101-12893319           --caacaggcatataaaag-ttatgacgctg-gaagatgagcccctcaggtcggaaggcg
15:455377-458596               --caacaggcatataaaag-ttatgacgctg-gaagatgagcccctcaggttggaaggcg
2:93806291-93809511            --caacaggcatataaaag-ttatgacgctg-gaagatgagcccctcaggtcggaaggcg
14:c21562208-21558985          --caacaggcatataaaag-ttatgacgctg-gaagatgagcccctcaggtcggaaggcg
15:31274030-31277252           --caacaggcatataaaag-ttatgacgctg-gaagatgagcccctcaggtcggaaggcg
Z:48839017-48842234            --caacaggcatataaaag-ttatgacgctg-gaagatgagtccctcaggtcggaaggcg
Z:c42563779-42560741           --caacaggcatataaaag-ttatgacgctg-gaagatgagcccctcaggtcggaaggcg
14:c8600085-8596864            --caacaggcatataaaag-ttatgacgctg-gaagatgagcccctcaggtcggaaggcg
Z:c43989151-43985937           --caacaggcatataaaag-ttatgacgctg-gaagatgagcccctcaggtcggaaggcg
8:20455910-20459127            --caacaggcatataaaag-ttatgacgctg-gaagatgagcccctcaggtcggaaggcg
15:c41771942-41768722          --caacaggcatataaaag-ttatgacgctg-gaagatgagcccctcaggtcagaaggcg
Z:c3232823-3229600             --caacaggcatataaaag-ttatgacgctg-gaagatgagcccctcaggtcggaaggcg
Z:c15919066-15915845           --caacaggcatataaaag-ttatgacgctg-gaagatgagcccctcaggtcggaaggcg
3:14575061-14578284            --caacaggcatataaaag-ttatgacgctg-gaagatgagcccctcaggtcggaaggcg
1:c83769278-83766058           --caacaggcatataaaag-ttatgacgctg-gaagatgagcccctcaggtcggaaggcg
9:72747208-72750428            --caacaggcatataaaag-ttatgacgctg-gaagatgagcccctcaggtcggaaggcg
4:c105882698-105879475         --caacaggcatataaaag-ttatgacgctg-gaagatgagcccctcaggtcggaaggcg
Z:35830890-35833985            --caacaggcatataaaag-ttatgacgctg-gaagatgagcccctcaggtcggaaggcg
1:c137500783-137497563         --caacaggcatataaaag-ttatgacgctg-gaagatgagcccctcaggtcggaaggcg
4:c52654810-52651606           --caacaggcatataaaag-ttatgacgctg-gaagatgagcccctcaggtcggaaggtg
7:4240345-4243564              --caacaggcatataaaag-ttatgacgctg-gaagatgagcccctcaggtcggaaggcg
3:121466121-121469343          --caacaggcatataaaag-ttatgacgctg-gaagatgagcccctcaggtcggaaggcg
2:c207170-203947               --taacaggtatataaaag-ttatgacgctg-gaagatgagcccctcaggtcggaaggcg
4:c94738369-94735152           --caacaggcatataaaag-ttatgacgctg-gaagatgagcccctcaggtcggaaggcg
4:c2142973-2139750             --caacaggcatataaaat-ttatgacgctg-gaagatgagcccctcaggtcggaaggcg
6:c11703039-11699816           --caacaggcatataaaag-ttatgacgctg-gaagatgagcccctcaggtcggaaggcg
9:46504719-46507942            --caacaggcatataaaag-ttatgacgctg-gaagatgagcccctcaggttggaaggca
1:c28379228-28376012           --caacaggcatataaaag-ttatgacgctg-gaagatgagcccctcaggtcggaaggcg
6:95540858-95544054            --caacaggcatataaaag-ttatgacgctg-gaagatgagcccctcaggtcggaaggcg
2:c64945528-64942305           --cagcaggcatataaaag-ttatgacgctg-gaagatgagcccctcaggtcggaaggcg
2:40328012-40331236            --caacaggcatataaaag-ttatgacgctg-gaagatgagcccctcaggtcggaaggcg
16:23655104-23658323           --caacaggcatataaaag-ttatgacgctg-gaagatgagcccctcaggtcggaaggcg
2:96391200-96394417            --caacaggcatataaaag-ttatgacgctg-gaagatgagcccctcaggtcggaaggcg
3:c81002190-80998994           --caacaggcatataaaag-ttatgactctg-gaagatgagcccctcaggtcggaaggcg
18:171850-175073               --caacaggcatataaaag-ttatgacgctg-gaagatgagcccctcaggtcggaaggcg
8:1301194-1304417              --caacaggcatataaaag-ttatgacgctg-gaagatgagcccctcaggtcggaaggcg
3:104249321-104252393          --caacaggcatataaaag-ttatgacgctg-gaagatgagcccctcaggtcggaaggcg
14:c7746009-7742785            --caacaggcatataaaag-ttatgacgctg-gaagatgagcccctcaggtcggaaggcg
1:c104802708-104799486         --caacaggcatataaaag-ttatgacgctg-gaagatgagcccctcaggtcggaaggcg
5:c18542316-18539094           --caacaggcatataaaag-ttatgacgcta-gaagatgagcccctcaggtcggaaggcg
11:c24862440-24859225          --caacaggcatataaaag-ttatgacgctg-gaagatgagcccctcaggtcggaaggcg
3:95373815-95377016            --caacaggcatataaaag-ttatgacgctg-gaagatgagcccctcaggtcggaaggcg
7:34050115-34053337            --caacaggcatataaaag-ttatgacgctg-gaagatgagcccctcaggtcggaaggcg
13:c15421861-15418639          --caacaggcatataaaag-ttatgacgctg-gaagatgagcccctcaggtcggaaggcg
2:c55918978-55915755           --caacaggcatataaaag-ttatgacgctg-gaagatgagcccctcaggttggaaggcg
7:9870049-9873271              --caacaggcatataaaag-ttatgacgctg-gaagatgagcccctcaggttggaaggcg
10:3002211-3005433             --caacaggcatataaaag-ttatgacgctg-gaagatgagcccctcaggtcggaaggcg
3:10238843-10242062            --caacaggcatataaaag-ttatgacgctg-gaagatgagcccctcaggtcggaaggcg
4:95567882-95571101            --caacaggcatataaaag-ttatgacgctg-gaagatgagcccctcaggtcggaaggcg
7:c5941714-5938499             --caacaggcatataaaag-ttatgacgctg-gaagatgagcccctcaggtcggaaggcg
9:5869892-5873114              --caacaggcatataaaag-ttatgacgctg-gaagatgagcccctcaggtcggaaggcg
15:c6378870-6375656            --caacaggcatataaaag-ttatgacgctg-gaagatgagcccctcaggtcggaaggcg
7:30936012-30939231            --caacaggcatataaaag-ttatgacgctg-gaagatgagcccctcaggtcggaaggcg
10:c72786108-72782886          --caacaggcatataaaag-ttatgacgctg-gaagatgagcccctcaggtcggaaggcg
10:c9731216-9728216            --------------------------------------gagcccctcaggtcggaaggcg
11:c27771253-27768030          --caacaggcatataaaag-ttatgacgctg-gaagatgagcccctcaggtcggaaggcg
11:9070450-9073540             --caacaggcatataaaag-ttatgacgctg-gaagatgagcccctcaggtcggaaggcg
7:39364691-39367911            --caacaggcatataaaag-ttatgacgctg-gaagatgagcccctcaggtcggaaggcg
8:36970569-36973786            --caacaggcatataaaag-ttatgacgctg-gaagatgagcccctcaggtcggaaggcg
3:c32912609-32909389           --caacaggcatataaaag-ttatgacgctg-gaagatgagcccctcaggtcggaaggcg
1:21065933-21069148            --caacaggcatataaaag-ttatgacgctg-gaagatgagcccctcaggtcggaaggcg
3:c64503188-64500170           --caacaggcatataaaag-ttatgacgctg-gaagatgagcccctcaggtcggaaggcg
2:85991341-85994568            --caacaggcatataaaag-ttatgacgctg-gaagatgagcccctcaggtcggaaggcg
9:32312591-32315796            --caacaggcatataaaag-ttatgacgctg-gaagatgagcccctcaggtcagaaggcg
13:46853175-46856402           --caacaggcatattaaag-ttatgacgctg-gaagatgagcccctcaggtcggaaggcg
1:19135116-19138339            --caacaggcatataaaag-ttatgacgctg-gaagatgagcccctcaggtcggaaggcg
2:c15338894-15335672           --caacaggcatataaaag-ttatgacgctg-gaagatgagcccctcaggtcggaaggcg
4:c22105066-22101843           --caacaggcatataaaag-ttatgacgctg-gaagatgagcccctcaggtcggaaggca
2:117737025-117740248          --caacaggcatataaaag-ttatgacgctg-gaagatgagcccctcaggtcggaaggcg
15:c19325887-19322664          --caacaggcatataaaag-ttatgacgctg-gaagatgagcccctcaggtcggaaggcg
12:14278759-14281982           --caacaggcatataaaag-ttatgacgctg-gaagatgagcccctcaggtcggaaggcg
11:39319591-39322813           --caacaggcatataaaag-ttatgacgctg-gaagatgagcccctcaggtcggaaggcg
14:37186663-37189884           --caacaggcatataaaag-ttatgacgctg-gaagatgagcccctcaggtcggaaggcg
2:c103573034-103569812         --caacaggcatataaaag-ttatgacgctg-gaagatgagcccctcaggtcggaaggcg
15:27883977-27887201           --caacaggcatataaaag-ttatgacgctg-gaagatgagcccctcaggtcggaaggcg
9:c47106141-47102918           --caacaggcatataaaag-ttatgacgctg-gaagatgagcccctcaggtcggaaggcg
5:46142839-46146061            --caacaggcatataaaag-ttatgacgctg-gaagatgagcccctcaggtcggaaggcg
17:c3079369-3076147            --caacaggcatataaaag-ttatgacgctg-gaagatgagcccctcaggtcggaaggcg
10:c16118247-16115024          --caacaggcatataaaag-ttatgacgctg-gaagatgagcccctcaggtcggaaggcg
3:62242852-62246074            --caacaggcatataaaag-ttatgacgctg-gaagatgagcccctcaggtcggaaggca
7:20854990-20858210            --caacaggcatataaaag-ttatgacgctg-gaagatgagcccctcaggtcggaaggcg
1:c57740355-57737130           --caacaggcatataaaag-ttatgacgctg-gaagatgagcccctcaggtcggaaggcg
8:c34984715-34981501           --caacaggcatataaaag-ttatgacgctg-gaagatgagcccctcaggtcggaaggcg
5:2903937-2907156              --caacaggcatataaaag-ttatgacgctg-gaagatgagcccctcaggtcggaaggcg
14:c9032142-9029015            --caacaggcatataaaag-ttatgacgctg-gaagatgagcccctcaggtcggaaggcg
3:106643128-106646351          --caacaggcatataaaag-ttatgacgctg-gaagatgagcccctcaggtcggaaggcg
3:c111561301-111558077         --caacaggcatataaaag-ttatgacgctg-gaagatgagcccctcaggtcggaaggcg
SIRZ01000202.1:3465-6689       --caacaggcatataaaag-ttatgacgctg-gaagatgagcccctcaggtcggaaggcg
10:39103587-39106810           --caacaggcatataaaag-ttatgacgctg-gaagatgagcccctcaggtcggaaggcg
3:c51283629-51280406           --caacaggcatataaaag-ttatgacgctg-gaagatgagcccctcaggtcggaaggcg
11:15674002-15677225           --caacaggcatataaaag-ttatgacgctg-gaagatgagcccctcaggtcggaaggcg
11:c29988742-29985519          --caacaggtatataaaag-ttatgacgctg-gaagatgagccccttaggttggaaggcg
5:c3224908-3221688             --caacaggcatataaaag-ttatgacgctg-gaagatgagcccctcaggtcggaaggcg
7:86806744-86809964            --caacaggcatataaaag-ttatgacgctg-gaagatgagcccctcaggtcggaaggcg
12:c16315882-16312659          --caacaggcatataaaag-ttatgacgctg-gaagatgagcccctcaggtcggaaggcg
5:c45766236-45763014           --caacaggcatataaaag-ttatgacgctg-gaagatgagcccctctggtcggaaggcg
10:c7057562-7054339            --caacaggcatataaaag-ttatgacgctg-gaagatgagcccctcaggtcggaaggcg
13:c43476602-43473380          --caacaggcatataaaag-ttatgacgctg-gaagatgagcccctcaggtcggaaggcg
1:1316043-1319266              --caacaggcatataaaag-ttatgacgctg-gaagatgagcccctcaggtcagaaggcg
5:c11870178-11866965           --caacaggcatataaaag-ttatgacgctg-gaagatgagcccctcaggtcggaaggcg
Z:c29270793-29267570           --caacaggcatataaaag-ttatgacgctg-gaagatgagcccctcaggtcggaaggcg
8:c86945516-86942301           --caacaggcatataaaaa-ttatgacgctg-gaagatgagcccctcaggtcggaaggcg
17:33985971-33989189           --caacaggcatataaaag-ttatggcgctg-gaagatgagcccctcaggtcggaaggcg
8:22912440-22915565            --caacaggcatataaaag-ttatgacgctg-gaagatgagcccctcaggtcggaaggcg
10:c22998723-22995503          --caacaggcatataaaag-ttatgacgctg-gaagatgagcccctcaggtcggaaggcg
10:c25144387-25141166          --caacaggcatataaaag-ttatgacgctg-gaagatgagcccctcaggtcggaaggcg
6:48135508-48138723            --caacaggcatataaaag-ttatgacgctg-gaagatgagcccctcaggtcggaaggcg
1:c31415780-31412560           --caacaggcatataaaag-ttatgacgctg-gaagatgagcccctcaggtcggaaggcg
13:6533735-6536937             --caacaggcatataaaag-ttatgacgctg-gaagatgagcccctcaggtcggaaggcg
3:c27558309-27555089           --caacaggcatataaaag-ttatgacgctg-gaagatgagcccctcaggtcggaaggcg
5:c1474692-1471486             --caacaggcatataaaag-ttatgacgctg-gaagatgagcccctcaggtcggaaggcg
2:98266750-98269976            --caacaggcatataaaag-ttataatgctg-gaagatgagcccctcaggtcggaaggcg
17:38015009-38018232           --caacaggcatataaaag-ttatgatgctg-gaagatgagcccctcaggtcggaaggcg
11:c61012368-61009155          --caacaggcatataaaag-ttatgacgctg-gaagatgagcccctcaggtcggaaggcg
Z:c43322635-43319413           --caacaggcatataaaag-ttatgacgctg-gaagatgagcccctcaggtcagaaggcg
9:42455257-42458479            --caacaggcatataaaag-ttatggcgctg-gaagatgagcccctcaggtcggaaggcg
1:71135295-71138543            --caacaggcatataaaag-ttatgacgctg-gaagatgagcccctcaggtcggaaggcg
1:c20621900-20618828           --caacaggcatataaaag-ttatgacgctg-gaagatgagcccctcaggttggaaggcg
8:c90262309-90259085           --caacaggcatataaaag-ttatgacgctg-gaagatgagcccctcaggtcggaaggcg
9:67144918-67148131            --caacaggcatataaaag-ttatgacgctg-gaagatgagcccctcaggtcggaaggcg
4:103078874-103082091          --caacaggcatataaaag-ttatgatgctg-gaagatgagcccctcaggtcagaaggcg
11:63209688-63212907           --caacaggcatataaaag-ttatgacgctg-gaagatgagcccctcaggtcggaaggcg
4:103469337-103472560          --caacaggcatataaaag-ttatgacgctg-gaagatgagcccctcaggttggaaggcg
8:c68282258-68279050           --caacaggcatataaaag-ttatgacgctg-gaagatgagcccctcaggtcggaaggcg
8:c46597520-46594308           --caacaggcatataaaag-ttacgacgctg-gaagatgagcccctcaggtcggaaggcg
8:c90002768-89999550           --caacaggcatataaaag-ttatgacgctg-gaagatgagcccctcaggtcggaaggtg
13:c29673381-29670352          ------aggtatataaaag-ttatgacgctg-gaagatgagcccctcaggtcggaaggcg
9:39826628-39829854            --caacaggcatataaaag-ttatgacgctg-gaagatgagcccctcaggtcggaaggcg
8:c870152-866931               --caacaggcatataaaag-ttatgacgctg-gaagatgagcccctcaggtcggaaggcg
4:c106591363-106588148         --caacaggcatataaaag-ttatgacgctg-gaagatgagcccctcaggtcggaaggcg
4:c106596294-106593088         --caacaggcatataaaag-ttatgacgctg-gaagatgagcccctcaggtcggaaggcg
17:c34578361-34575138          --caacaggcatataaaag-ttatgacgctg-gaagatgagcccctcaggtcggaaggcg
6:c4548926-4545711             --caacaggcatataaaag-ttatgacgctg-gaagatgagcccctcaggtcggaaggcg
18:c8027911-8024689            --caacaggcatataaaag-ttatgacgctg-gaagatgagcccctcaggtcggaaggtg
8:c88339363-88336150           --caacaggcatataaaag-ttatgacgctg-gaagatgagcccctcaggtcggaaggcg
10:c75321240-75318021          --caacaggcatataaaag-ttatgacgctg-gaagatgagcccctcaggtcggaaggcg
6:c48827526-48824306           --caacaggcatataaaag-ttatgacgctg-gaagatgagcccctcaggtcggaaggtg
3:35707710-35710909            --caacaggcatataaaag-ttatgacgctg-gaagatgagcccctcaggtcggaaggcg
Z:c49421705-49418486           --caacaggcatataaaag-ttatgacgctg-gaagatgagcccctcaggtcggaaggcg
1:c76237122-76233921           --caacgggcatataaaag-ttatgacgctg-gaagatgagcccctcaggtcggaaggcg
5:c34153618-34150395           --caacaggcatataaaag-ttatgacgctg-gaagatgagcccctcaggtcagaaggcg
4:71648671-71651879            --caacaggcatataaaag-ttatgacgctg-gaagatgagcccctcaggtcggaaggcg
9:29037350-29040572            --caacaggcatataaaag-ttatgacgctg-gaagatgagcccctcaggtcggaaggcg
1:36335191-36338391            --caacaggcatataaaag-ttatgacgctg-gaagatgagcccctcaggtcggaaggcg
12:168440-171659               --caacaggcatataaaag-ttatgacactg-gaagatgagcccctctggtcggaaggcg
7:74587456-74590672            --caacaggcatataaaag-ttatgacgctg-gaagatgagcccctcaggtcggaaggcg
2:2499200-2502422              --caacaggcatataaaag-ttatgacgcta-gaagatgagccccttaggtcggaaggcg
15:c39046888-39043670          --caacaggcatataaaag-ttatgacgctg-gaagatgagcccctcaggtcggaaggcg
7:1590017-1593239              --caacaggcatataaaag-ttatgacgctg-gaagatgagcccctcaggtcggaaggcg
14:c1392464-1389256            --caacaggcatataaaag-ttatgacgctg-gaagatgagcccctcaggtcggaaggcg
17:c18436887-18433668          --caacaggcatataaaag-tcatgacgctg-gaagatgagcccctcaggtcggaaggcg
8:616420-619637                --caacaggcatataaaag-ttatgacgctg-gaagatgagcccctcaggtcggaaggcg
4:c105523118-105519987         --caacaggcatataaaag-ttatgacgctg-gaatatgagcccctcaggtcggaaggcg
10:c16918488-16915482          ----------------aag-ttatgacgctg-gaagattagcccctcaggtcagaaggcg
10:c71922148-71918965          --caacaggcatataaaag-ttatgaggctg-gaagatgagcccctcaggtcggaaggcg
9:520094-523330                --caacaggcatataaaag-ttatgacgctg-gaagatgagcccctcaggtcggaaggcg
11:17348966-17352174           --caacaggcatataaaag-ttatgacgctg-gaagatgagcccctcaggtcggaaggcg
18:c6202686-6199624            --caacaggcatataaaag-ttatgatgctg-gaagatgagcccctcaggtcggaaggcg
Z:5604208-5607449              --caacaggcatataaaag-ttatgacgctg-gaagatgagcccctcaggtcggaaggtg
5:28999229-29002459            --caacaggcatataaaag-ttatgacgctg-gaagatgagcccctcaggtcggaaggtg
7:71170368-71173592            --caacaggcatataaaag-ttatgacgctg-gaagatgagcccctcaggtcggaaggtg
9:31735810-31739034            --caacaggcatataaaag-ttatgacgctg-gaagatgagcccctcaggtcggaaggcg
2:c82484591-82481368           --caacaggcatataaaag-ttatgacgctg-gaagatgagcccctcaggtcggaaggtg
7:c37596760-37593537           --caacaggcatataaaag-ttatgacgctg-gaagatgagcccctcaggttggaaggtg
17:c16117733-16114510          --caacaggcatataaaag-ttatgacgctg-gaagatgagcccctcaggtcggaaggtg
Z:c6473315-6470092             --caacaggcatataaaag-ttatgacgctg-gaagatgagcccctcaggtcggaaggtg
3:c306331-303121               --caacaggcatataaaag-ttatgacgctg-gaagatgagcccctcaggtcggaaggtg
5:50541871-50545091            --caacagccatataaaag-ttatgacgctg-gaagatgagcccctcaggtcggaaggtg
5:c73844052-73840830           --caacaggcatataaaag-ttatgacgctg-gaagatgagcccctcaggtcggaaggtg
14:17550561-17553781           --caacaggcatataaaag-ttatgacgctg-gaagatgagcccctcaggtcggaaggtg
14:32872739-32875962           --caacaggcatataaaag-ttatgacgctg-gaagatgagcccctcaggtcggaaggtg
8:c35186522-35183299           --caacaggcatataaaag-ttatgacgctg-gaagatgagcccctcaggtcggaaggcg
9:15130128-15133347            --caacaggcatataaaag-ttatgacgctg-gaagatgagcccctcaggtcggaaggtg
15:39482783-39486006           --caacaggcatataaaag-ttatgacactg-gaagatgagcccctcaggtcggaaggtg
9:c32710028-32706805           --caacaggcatataaaag-ttatgacgctg-gaagatgagcccctcaggtcggaaggtg
2:39267316-39270536            --caacaggcatataaaag-ttatgacgctg-gaagatgagcccctcaggtcggaaggtg
12:c29296078-29292855          --caacaggcatataaaag-ttatgacgctg-gaagatgagcccctcaggtcggaaggtg
11:c8106003-8102785            --caacaggcatataaaag-ttatgacgctg-gaagatgagcccctcaggtcggaaggtg
11:51780795-51784003           --caacaggcatataaaag-ttatgacgctg-gaagatgagcccctcaggtcggaaggtg
12:19617348-19620570           --caacaggcatataaaag-ttatgacgctg-gaagatgagcccctcaggtcggaaggtg
14:16193641-16196863           --caacaggcatataaaag-ttatgacgctg-gaagatgagcccctcaggtcggaaggtg
9:c26060699-26057478           --caacaggcatataaaag-ttatgacgctg-gaagatgagcccctcaggtcggaaggtg
2:39212536-39215763            --caacaggcatataaaag-ttatgacgctg-gaagatgagcccctcaggtcggaaggtg
1:c8985831-8982608             --caacaggcatataaaag-ttatgacgctg-gaagatgagcccctcaggtcggaaggtg
4:c23936053-23932830           --caacaggcatataaaag-ttatgacgctg-gaagatgagcccctcaggtcggaaggtg
4:26403803-26407026            --caacaggcatataaaag-ttatgacgctg-gaagatgagcccctcaggtcggaaggtg
13:48305757-48308980           --caacaggcatataaaag-ttatgacgctg-gaagatgagcccctcaggtcggaaggtg
10:c4362648-4359425            --caacaggcatataaaag-ttatgacgctg-gaagatgagcccctcaggtcggaaggtg
2:c50945208-50941986           --caacaggcatataaaag-ttatgacgctg-gaagatgagcccctcaggtcggaaggtg
9:32266438-32269660            --caacaggcatataaaag-ttatgacgctg-gaagatgagcccctcaggtcggaaggtg
13:c10618301-10615085          --caacaggcatataaaag-ttatgacgctg-gaagatgagcccctcaggtcggaaggtg
12:c30547927-30544707          --caacaggcatataaaag-ttatgacgctg-gaagatgagcccctcaggtcggaaggtg
6:20367148-20370368            --caacaggcatataaaag-ttatgacgctg-gaagatgagcccctcaggtcggaaggtg
3:67863849-67867069            --caacaggcatataaaag-ttatgacgctg-gaagatgagcccctcaggtcggaaggtg
9:12497364-12500585            --caacaggcatataaaag-ttatgacgctg-gaagatgagcccctcaggtcggaaggtg
2:c35470901-35467678           --caacaggcatataaaag-ttatgacgctg-gaagatgagcccctcaggtcggaaggtg
1:c40286207-40282988           --caacaggcatataaaag-ttatgacgctg-gaagatgagcccctcaggtcggaaggtg
5:70535187-70538405            --caacaggcatataaaag-ttatgacgctg-gaagatgagcccctcaggtcggaaggtg
9:75909612-75912833            --caacaggcatataaaag-ttatgacgctg-gaagatgagcccctcaggtcggaaggtg
5:c77306680-77303456           --caacaggcatataaaag-ttatgacgctg-gaagatgagcccctcaggtcggaaggtg
2:96271498-96274709            --caacaggcatataaaag-ttatgacgctg-gaagatgagcccctcaggtcggaaggtg
2:c14955818-14952600           --caacaggcatataaaag-ttatgacgctg-gaagatgagcccctcaggtcggaaggtg
8:87885836-87889054            --caacaggcatataaaag-ttatgacgctg-gaagatgagcccctcaggtcggaaggtg
1:c3862860-3859637             --caacaggcatataaaag-ttatgacgctg-gaagatgagcccctcaggtcggaaggtg
4:c76441494-76438271           --caacaggcatataaaag-ttatgacgctg-gaagatgagcccctcaggtcggaaggtg
5:82711653-82714876            --caacaggcatataaaag-ttatgacgctg-gaagatgagcccctcaggtcggaaggtg
9:c39360304-39357083           --caacaggcatataaaag-ttatgacgctg-gaagatgagcccctcaggtcggaaggtg
SIRZ01000409.1:c17120-13897    --caacaggcatataaaag-ttatgacgctg-gaagatgagcccctcaggtcggaaggtg
7:c31927649-31924655           --------------------------------------------ctcaggtcggaaggtg
8:c5273785-5270562             --caacaggcatataaaag-ttatgacgctg-gaagatgagcccctcaggtcggaaggtg
7:29692140-29695362            --caacaggcatataaaag-ttatgacgctg-gaagatgagcccctcaggtcggaaggtg
Z:c48706699-48703477           --caacaggcatataaaag-ttatgacgctg-gaagatgagcccctcaggtcggaaggtg
6:79179789-79183012            --caacaggcatataaaag-ttatgacgctg-gaagatgagcccctcaggtcggaaggtg
13:c14502602-14499390          --caacaggcatataaaag-ttatgacgctg-gaagatgagcccctcaggtcggaaggtg
11:28155536-28158759           --caacaggcatataaaag-ttatgacgctg-gaagatgagcccctcaggtcggaaggtg
SIRZ01000278.1:c6332-3111      --caacaggcatataaaag-ttatgacgctg-gaagatgagcccctcaggtcggaaggtg
10:58316003-58319226           --caacaggcatataaaag-ttatgacgctg-gaagatgagcccctcaggtcggaaggtg
13:39303814-39307023           --caacaggcatataaaag-ttatgacgctg-gaagatgagcccctcaggtcggaaggtg
2:95284398-95287618            --caacaggcatataaaag-ttatgacgctg-gaagatgagcccctcaggtcggaaggtg
1:c114587565-114584357         --caacaggcatataaaag-ttatgacgctg-gaagatgagcccctcaggtcggaaggtg
8:78797468-78800688            --caacaggcatataaaag-ttatgacgctg-gaagatgagcccctcaggtcggaaggtg
5:c100253882-100250662         --caacaggcatataaaag-ttatgacgctg-gaagatgagcccctcaggtcggaaggtg
14:19561464-19564687           --caacaggcatataaaag-ttatgacgctg-gaagatgagcccctcaggtcggaaggtg
1:c101591394-101588177         --caacaggcatataaaag-ttatgacgctg-gaagatgagcccctcaggtcggaaggtg
3:c69698839-69695614           --caacaggcatataaaag-ttatgacgctg-gaagatgagcccctcaggtcggaaggcg
13:46081249-46084472           --caacaggtatataaaag-ttatgacgctg-gaagatgagcccctcaggtcggaaggtg
6:36219268-36222485            --caacaggcatataaaag-ttatgacgctg-gaagatgagcccctcaggtcggaaggtg
7:c20329271-20326058           --caacaggcatataaaag-ttatgacgctg-gaagatgagcccctcaggtcggaaggcg
10:57834044-57837269           --caacaggcatataaaag-ttatgacgctg-gaagatgagcccctcaggtcggaaggtg
1:c71252005-71248782           --caacaggcatataaaag-ttatgacgctg-gaagatgagcccctcaggtcggaaggtg
1:c38835292-38832072           --caacaggcatataaaag-ttatgacgctg-gaagatgagcccctcaggtcggaaggtg
10:c48256285-48253063          --caacaggcatataaaag-ttatgacactg-gaagatgagcccctcaggtcggaaggtg
12:46847844-46850852           -----------------------------tg-caagatgagcccctcaggtcggaaggtg
9:34337120-34340343            --caacaggcatataaaag-ttatgacgctg-gaagatgagcccctcaggtcggaaggtg
3:9030476-9033700              --caacaggcatataaaag-ttatgacgctg-gaagatgagcccctcaggtcggaaggtg
4:c71810679-71807456           --caacaggcatataaaag-ttatgacgctg-gaagatgagcccctcaggtcggaaggtg
Z:c43363647-43360425           --caacaggcatataaaag-ttatgacgctg-gaagatgagcccctcaggtcggaaggtg
8:c67172710-67169504           --caacaggcatataaaag-ttatgacgctg-gaagatgagcccctcaggtcggaaggtg
8:1240001-1243223              --caacaggcatataaaag-ttatgacgctg-gaagatgagcccctcaggtcggaaggtg
11:16532572-16535788           --caacaggcatataaaag-ttatgacgctg-gaagatgagcccctcaggtcggaaggtg
7:91148183-91151406            --caacaggcatataaaag-ttatgacgctg-gaagatgagcccctcaggtcggaaggtg
5:7571513-7574726              --caacaggcatataaaag-ttatgacgctg-gaagatgagcccctcaggtcagaaggtg
11:c22435402-22432421          ---------------------------------------------tcaggtcggaaggtg
3:3515431-3518636              --caacaggcatataaaag-ttacgacgctg-gaagatgagcccctcaggtcggaaggtg
9:c56239854-56236631           --caacaggcatataaaag-ttatgacactg-gaagatgagcccctcaggtcggaaggtg
2:c67518580-67515360           --caacaggcatataaaag-ttatgacactg-gaagatgagcccctcaggtcggaaggtg
1:c97282622-97279399           --caacaggcatataaaag-ttatgacactg-gaagatgagcccctcaggtcggaaggtg
1:22915798-22918821            ----------atatgaaag-ttatgacgctg-gaagatgagcccctcaggtcggaaggtg
14:c33400715-33397493          --caacaggcatataaaag-ttatgacgctg-gaagatgagcccctcaggtcggaaggtg
13:13166911-13170128           --caacaggcatataaaag-ttatgacgctg-gaagatgagcccctcaggtcggaaggtg
5:73456313-73459532            --caacaggcatataaaag-ttatgacgctg-gaagatgagcccctcaggtcggaaggtg
11:c29243024-29239805          --caacaggcatataaaag-ttatgacgctg-gaagatgagcccctcaggtcggaaggtg
4:36110926-36114146            --caacaggcatataaaag-ttatgacgctg-gaagatgagcccctcaggttggaaggtg
4:c94744310-94741089           --caacaggcatataaaag-ttatgacgctg-gaagatgagcccctcaggtcggaaggtg
8:c17804728-17801513           --caacaggcatataaaag-ttatgacgctg-gaagatgagcccctcaggtcggaaggtg
3:c111088262-111085042         --caacaggcatataaaag-ttatgacgctg-gaagatgagcccctcaggtcagaaggtg
10:c70867818-70864595          --caacaggcatataaaag-ttatgacgctg-gaagatgagcccctcaggtcggaaggtg
15:44188643-44191866           --caacaggcatataaaag-ttaagacgctg-gaagatgagcccctcaggtcggaaggtg
6:40754054-40757274            --caacaggcatataaaag-ttatgacgctg-gaagatgagcccctcaggtcggaaggtg
7:c12618741-12615520           --caacaggcatataaaag-ttatgacgctg-gaagatgagcccctcaggtcggaaggtg
12:c25517723-25514508          --caacaggcatataaaag-ttatgacgctg-gaagatgagcccctcaggtcggaaggtg
16:41043576-41046801           --caacaggcatataaaag-ttatgacgctg-gaagatgagcccctcaggtcggaaggtg
11:c27590376-27587157          --caacaggcatataaaag-ttatgacgctg-gaagatgagcccctcaggtcggaaggtg
5:c90353475-90350251           --caacaggcatataaaag-ttatgacactg-gaagatgagcccctcaggtcggaaggtg
9:c10390059-10386940           --caacaggcatataaaag-ttatgacactg-gaagatgagcccctcaggtcggaaggtg
1:20383105-20386321            --caacaggcataaaaaag-ttatgacgctg-gaagatgagcccctcaggtcggaaggct
4:c93623814-93620592           --caacaggcatataaaag-ttatgacgctg-gaagatgagcccctcaggtcggaaggtg
3:c104809960-104806739         --caacaggcatataaaag-ttatgacgctg-gaagatgagcccctcaggtcggaaggtg
4:24323780-24326996            --caacaggcatataaaag-ttatgacgctg-gaagatgagcccctcaggtcggaaggtg
3:61221609-61224822            --caacaggcatataaaag-ttatgacgctg-gaagatgagcccctcaggtcggaaggtg
2:c48339057-48335836           --caacaggcatataaaag-ttatgacgctg-gaagatgagcccctcaggtcggaaggtg
15:c1770015-1766793            --caacaggcatataaaag-ttatgacgctg-gaagatgagcccctcaggtcggaaggtg
7:53435628-53438854            --caacaggcatataaaag-ttatgacgctg-gaagatgagcccctcaggttggaaggtg
10:24946036-24949257           --caacaggcatataaaag-ttatgacgctg-gaagatgagcccctcaggtcggaaggtg
7:54206109-54209331            --caacaggcatataaaag-ttatgacgctg-gaagatgagcccctcaggtcggaaggtg
9:59794626-59797841            --caacaggcatataaaag-ttatgacgctg-gaagatgagcccctcaggtcggaaggtg
5:c58058740-58055517           --caacaggcatataaaag-ttatgacgctg-gaagatgagcccctcaggtcggaaggtg
7:c91962521-91959298           --caacaggcatataaaag-ttatgacgctg-gaagatgagcccctcaggtcggaaggtg
15:c24837027-24833813          --caacaggcatataaaag-ttatgacgctg-gaagatgagcccctcaggtcggaaggtg
7:44398008-44401226            --caacaggcatataaaag-ttatgacgctg-gaagatgagcccctcaggtcggaaggtg
14:13973299-13976522           --caacaggcatataaaag-ttatgacactg-gaagatgagcccctcaggtcggaaggtg
1:3940670-3943879              --caacaggcatataaaag-ttatgacactg-gaagatgagcccctcaggttggaaggtg
7:103876-107100                --caacaggcatataaaag-ttatgacgctg-gaagatgagcccctcaggtcggaaggtg
6:c87528869-87525646           --caacaggcatataaaag-ttatgacgctg-gaagatgggcccctcaggttggaaggcg
11:63509177-63512392           --caacaggcatataaaag-ttatgacgctg-gaagatgagcccctcaggtcggaaggtg
3:c14492876-14489652           --caacaggcatataaaag-ttatgacgctg-gaagatgagcccctcaggtcggaaggtg
4:c93260175-93256959           --caacaggcatataaaag-ttatgacgctg-gaagatgagcccctcaggtcggaaggtg
10:c31491604-31488381          --caacaggcatataaaag-ttatgacgctg-gaagatgagcccctcaggtcggaaggtg
Z:50495354-50498570            --caacaggcatataaaag-ttatgacgctg-gaagatgagcccctcaggtcggaaggcg
15:c43550784-43547604          --caacaggcatataaaag-ttatgacgctg-gaagatgagcccctcaggtcggaaggtg
16:c4506809-4503589            --caacaggcatataaaag-ttatgacgctg-gaagatgagcccctcaggtcggaaggtg
2:c453755-450532               --caacaggcatataaaag-ttatgacgctg-gaagatgagcccctcaggtcggaaggtg
18:6081695-6084820             --caacaggcatataaaag-ttatgacgctg-gaagatgagcccctcaggtcggaaggtg
10:69029840-69033052           --caacaggcatataaaag-ttatgacgctg-gaagatgagcccctcaggtcggaaggtg
5:c93862460-93859237           --caacaggcatataaaag-ttatgacgctg-gaagatgagcccctcaggtcggaaggtg
2:117883838-117887054          --caacaggcatatgaaag-ttatgacgctg-gaagatgagcccctcaggtcggaaggtg
1:c109697866-109694652         --caacaggcatataaagg-ttatgacgctg-gaagatgagcccctcaggtcggaaggtg
8:c81892127-81888911           --caacaggcatataaaag-ttatgacgctg-gaagatgagcccctcaggtcggaaggcg
3:c124953091-124949883         --caacaggcatataaaag-ttatgacgctg-gaagatgagcccctcaggtcggaaggtg
8:80191797-80195018            --caacaggcatataaaag-ttatgacgctg-gaagatgagcccctcaggtcggaaggtg
9:c1049274-1046051             --caacaggcatataaaag-ttatgatgctg-gaagatgagcccctcaggttggaaggtg
14:c47239050-47235847          --caacaggcatataaaag-ttatgacgctg-gaagatgagcccctcaggtcggaaggtg
6:84088436-84091651            --caacaggcatataaaag-ttacgacgctg-gaaaatgagcccctcgggtcggaaggtg
3:c1168554-1165333             --caacaggcatataaaag-ttatgacgctg-gaagatgagcccctcaggtcggaaagtg
3:c63394704-63391473           --caacaggcatatgaaag-ttatgacactg-gaagatgagcccctcaggtcggaaggcg
7:36124920-36128139            --caacaggcatatgaaag-ttatgacgctg-gaagatgagcccctcaggtcggaaggcg
Z:6029703-6032925              --caacaggcatataaaag-ttatgacgctg-gaagat--gcccctcaggtcggaaggcg
2:120604280-120607499          --caccaggcatataaagg-ttatgacgctg-gaagatgagcccctcaggtcggaaggcg
2:c65423403-65420335           --cagcaggcatataaaag-ttatgatgctg-gaagatgagcccctcaggtcggaaggcg
2:c71079900-71076690           --caacaggcatatgaaag-ttatgacgctg-gaagatgagcccctcaggtcggaaggcg
9:c311091-307903               --caaccggcatataaaag-ttatgacgcta-gaagatgagcccctcaggtcggaaggcg
3:c29124898-29121671           --caacaggcatataaaag-atatgacgctg-gaagatgagcccctcaggtcggaaggcg
5:c26829699-26826509           --caacaggtatataaaag-ttatgacgctg-gaagatgagcccctcaggtcagaaggcg
Z:c41142346-41139124           --caacaggcatataaaag-ttatgacgctg-gaagatgagcccctcaggtcggaaggcg
16:c219093-215882              --caacaggcatataaaag-atatgacgctg-gaagatgagcccctcaggttggaaggcg
11:c45731857-45728683          --caacaggcatataaaag-ttatgacactg-gaagatgagcccctcaggtcggaaggca
13:17163734-17166958           --caaaaggcatataaaag-ttatgacgctg-gaagatgagcccctcaggtcggaaggcg
11:31658983-31662208           --caaaaggcatataaaag-ttatgatgctg-gaagatgagcccctcaggtcggaaggag
12:25702276-25705488           --caacaggcatataaaag-ttatgacgctg-gaagatgagcccctcaggtcggaaggcg
14:c1761490-1758389            --caacaggcatataaaag-atatgacgctg-gaagatgagcccctcaggtcggaaggcg
5:94577418-94580630            --caaaaggcatataaaag-ttatgtcgctg-gaagatgagcccctcaggtcggaaggcg
9:62364698-62367909            --caacaggcatataaaag-ttatgatgctg-gaagatgagcccctcaggtcggaaggca
1:12159859-12163084            --caacaggcatataaaaa-ttatgacgctg-gaagatgagcccctcaggtcagaaggca
2:126816644-126819858          --caacaggcatataaaag-ttatgacgctg-gaagatgagcccctcaggtcggaaggca
4:51173878-51177095            --caacaggcatatgaaag-ttatgacactg-gaagatgagcccctcaggttggaaggcg
17:c14921085-14917869          --caacaggcatataaaag-ttatgacgctg-gaagatgagcccctcaggtcggaaggtg
10:327946-331168               --caacaggcatataaaag-ttatgacgctg-gaagatgagcccctcaggtcggaaggcg
SIRZ01000582.1:c19196-15974    --caacaggcatataaaag-ttatgacgctg-gaagatgagcccctcaggtcggaaggtg
16:43457614-43460836           --caacaggcaccaaaaag-ttatgacgctg-gaagatgagcccctcaggtcggaaggcg
4:14482418-14485510            --caaaaggcatataaaag-ttatgacgctg-gaagatgagcccctcaggtcggaaggcg
17:c41184311-41181120          --caaaaggcatataaaag-ttatgacgctg-gaagatgagcccctcaggtcagaaggat
Z:c45474279-45471066           --caacaggcatataaaag-ttatgacgctg-gaagatgagcccctcaggtcggaaggcg
7:58420906-58424134            --caacaggcatataaaag-ttatgacgctg-gaagatgagcccctcaggtcggaaggcg
2:c32667786-32664597           --caacaggcatataaaag-ttatgacgctg-gaagatgagcccctcaggtcagaaggca
9:72883127-72886350            --caacaggcatataaaag-ttatgacgctg-gaagatgagcccctcaggtcggaaggcg
13:c44601296-44598087          --caacaggcatataaaag-ttatgacgctg-gaagatgagcccctcaggtcggaaagtg
7:42036819-42040025            --caacaggcatataaaag-ttatgacgctg-gaagatgagcccctcaggtcggaaggca
2:c20595522-20592304           --caacaggcatataaaag-ttatgacgctg-gaagatgagcccctcaggtcggaaggtg
16:c43158799-43155575          --caacaggcaccaaaaag-ttatgacgctg-gaagatgagcccctcaggtcggaaggcg
4:c2620176-2617085             --caacaggcatataaaag-ttatgacgctg-gaagatgagcccctcaggtcagaaggtg
SIRZ01000185.1:c15314-12281    --caacaggcatataaaag-ttatgacgctg-gaagatgagcccctcaggtcggaaggtg
SIRZ01000065.1:9062-12282      --caacaggcatataaaag-ttatgacgctg-gaagatgagcccctcaggtcggaaggtg
SIRZ01000246.1:1-3183          --caacaggcatataaaag-ttatgacgctg-gaagatgagcccctcaggtcggaaggtg
4:c100655547-100652332         --caacaggcatataaaag-ttatgatgctg-gaagatgagcccctcaggtcggaaggtg
Z:c49603583-49600369           --catcaggcatataaaaa-ttatgacgctg-gaagatgagcccctcaggtcggaaggcg
4:65476169-65479376            --caacaggcatataaaag-ttatgacactg-gaagatgagcccctcaggtcggaaggtg
11:50381382-50384587           --caacaggcatataaaag-ttatgacactg-gaagatgagcccctcaggtcggaaggtg
5:c77625736-77622519           --caacaggcatataaaag-ttatgaggctg-gaagatgagcccctcaggtcggaaggcg
13:47040359-47043567           --caacaggcatataaaag-ttatgacgctg-gaagatgagcccctcaggttggaaggtg
2:c21090522-21087318           --caacaggcatataaaag-ttatgacgctg-gaagatgagcccctcaggtcagaaggcg
1:20357071-20360276            --cagcaggcatataaaag-ttatgatgctg-gaagatgagcccctcaggtcggaaggca
13:31794136-31797354           --caacaggcatataaaag-ttatgacgctg-gaagatgagcccctcaggtcggaaggcg
Z:32928272-32931496            --caacaggcacataaaag-ttatgacgctg-gaagatgagcccctcaggtcggaaggcg
Z:32947139-32950161            --------------aaaag-ttatgacgctg-gaagatgagcccctcaggtcggaaggcg
1:50499135-50502359            --caacaggcatataaaag-ttatcatgctg-gaagatgagcccctcaggtcggaaggcg
8:89566273-89569457            tccaacaggcatataaaag-ttatgatgctg-gaagatgagcccctcaggtcggaaggcg
1:c140146242-140143034         --caacaggcatataaaag-ttatgacgctg-gaagatgagcccctcaggtcagaaggtg
1:c139487795-139484578         --caacaggcatataaaag-ttatgacgctg-gaagatgagcccctcaggtcggaaggcg
7:73569974-73573165            --caacaggcatataaaag-ttatgacgctg-gaagatgagcccctcaggtcagaaggcg
9:c15223804-15220607           --caacaggcatataaaag-ttatgacgctg-gaagatgagcccctcaggtcggaagttg
3:c36867325-36864107           --caacaggcatataaaag-ttatgacgctg-gaagatgagcccctcaggtcggaaggcg
Z:c43109872-43106730           --caacaggcatataaaag-ttatggtgctg-gaagatgagcccctcaggtcggaaggcg
8:32610507-32613700            --caacaggcatataaaag-ttatgatgctg-gaagatgagcccctcaggttggaaggca
11:c63028622-63025420          --caacaggcatataaaag-ttatgacgctg-gaagatgagcccctcaggtcggaaggcg
18:c6552377-6549164            --caacaggcatataaaag-ttatgacgctg-gaagatgagcccctcaggtcggaaggtg
10:c47343866-47340657          --caacaggcatataaaag-ttatgacgctg-gaagatgagcccctcaggtcggaaggcg
4:c105315416-105312205         --caacaggcatataaaag-ttatgacgctg-gaagatgagcccctcaggtcggaaggcg
15:44257999-44261183           --caacaggcatataaaag-ttaagacgctg-gaagatgagcccctcaggtcggaaagcg
8:29096313-29099287            --caccaggcatataaaag-ttatgacgctg-gaagatgagcccctcaggttggaaggcg
8:c13714033-13710849           --caacaggcatataaaag-ttatgacgccg-gaagatgagcccctcaggtcggaagtag
15:c46054688-46051458          --caacaggcatataaaag-ttatgatgctg-gaagatgagcccctcaggtcggaaggca
18:778506-781696               --caacaggcatataaaag-ttatgacgctg-gaagatgagcccctcaggtcggaaagcg
16:43051260-43054314           --caacaggcatataaaag-ttatgacgctg-gaagatgagcccctcaggtcggaaggtg
Z:33660195-33663429            --caacaggcatataaaag-ttatgacgctg-gaagatgagcccctcaggtcggaaggcg
10:299636-302847               --caacaggcatataaaag-ttatgacgctg-gaagatgagcccctcaggtcggaaggcg
1:99520118-99523157            ---------catataaaag-ttatgacgctt-gaagatgagcccctcaggtcggaaggcg
1:c136470224-136467216         ---------------------tatgacgctg-gaagatgagcccctcaggtcggaagggg
1:56342922-56346079            --caacaggcatataaaag-ttatgatgctg-gaagatgagcccctcaggttggaaggcg
7:52323566-52326746            --caacaggcatataaaag-ttatgatgccg-gaagatgagcccctcaggtcggaaggtg
17:c42721380-42718271          --caacaggcatataaaag-ttatgacgctg-gaagatgagcccctcaggtcggaaggcg
17:42316945-42320123           --caacaggcatataaaag-tcatgacgctg-gaagatgagcccc---------------
7:89895075-89898293            --caacaggcatataaaag-ttatgacgctg-gaagatgagcccctcaggttggaaggcg
6:c33617440-33614205           --caacaggcatataaaag-ttatgacgctg-gaagatgagcccctcaggtcggaaggca
2:c120380260-120377056         --caacaggcatataaaag-ttatgacgctg-gaagatgagcccctcaggttggaaggtg
7:40025541-40028741            --caacaggcatataaaag-ttataacgctg-gaacatgagcccctcaggtcggaaggca
13:c44338179-44335176          ----------------------------------agatgagtccctcaggtcggaaggcg
13:c44383878-44380902          ----------------------------------------------------ggaaggcg
13:c44418922-44415948          ----------------------------------------------------ggaaggcg
5:c411976-409022               ------------------------------------------------------aaggcg
2:125772535-125775739          --caacaggcatataaaag-ttatgacgctg-gaagacgagcccctcaggtcggaaggcg
5:c55622675-55619488           --caacaggcatataaaag-ttatgacactg-gaagatgagcccctcaggtcagaaggca
13:c44400505-44397534          ----------------------------------------------------ggaaggcg
17:4355015-4358193             --caacaggcatataaaag-ttatgacactg-gaagatgagcccctcaggtcggaaggca
4:64599923-64603137            --caacaggcatataaaag-tgatgacgctg-gaagatgagcccttcaggtcggaaggca
10:927762-930979               --caacaggcatataaaag-ttatgacgctg-gaagatgagcccctcaggtcggaaggcg
SIRZ01000725.1:10904-13856     ----------------------------------------------------ggaaggcg
2:c55937328-55934114           --caacaggcatataaaag-ttatgacgctg-gaagatgagcccctcaggtcggaaggcg
10:c9737178-9734201            --------------------------------------gagcccctcaggtcggaaggcg
                                                                                           

18:c6509493-6506069            tgtaccaacatgctgactggggaagagc--gaggacaatacagtatgaacactacatata
1:104787980-104791280          tccaaacatagctt-actggggacagac-ggagggca----aggcta-------------
8:c87632296-87629089           tcca---acatgct-actgaggaagagc-ggaggaca----agtac--------------
13:47547143-47550382           tcca---acatgct-actggggaagagc-ggagggca----agtac--------------
13:c1763861-1760624            tcca---acatgct-actggggaagagc-ggaggaca----agtac--------------
3:45143536-45146771            tcca---acatgct-actggggaagagc-ggagggca----agtac--------------
4:63729610-63732828            tcca---acatgct-actggggaagagc-ggagggca----agtac--------------
7:c41245621-41242392           tcca---acatgct-actggggaagaat-ggagggca----agtac--------------
7:c83582076-83578849           tcca---acatgct-actggggaagagc-ggagggca----agtac--------------
7:5988876-5992099              tcca---acatgct-actggggaagagc-ggagggca----agtac--------------
4:c105906232-105903007         tcca---acatgct-actggggaagagc-ggagggca----agtac--------------
4:c68834060-68830837           tcca---acatgct-actggggaagagc-ggagggca----agtac--------------
11:44231319-44234300           tcca---acatgct-actggggaagagc-ggagggca----agtac--------------
2:69360154-69363377            tcca---acatgct-actggggaagagc-ggagggca----agtac--------------
8:27854480-27857703            tcca---acatgct-actggggaagagc-ggagggca----agtac--------------
5:c28948847-28945625           tcca---acatgct-actggggaagagc-ggagggca----agtac--------------
15:c26497305-26494082          tcca---acatgct-actggggaagagc-ggagggca----agtac--------------
12:28972228-28975450           tcca---acatgct-actggggaagagc-ggagggca----agtac--------------
5:41071821-41075043            tcca---acatgct-actggggaagagc-ggagggca----agtac--------------
4:62123262-62126466            tcca---acatgct-actggggaagagc-ggagggca----agtac--------------
4:74638728-74641951            tcca---acatgct-actggggaagagc-ggagggca----agtac--------------
2:13311-16534                  tcca---acatgct-actggggaagagc-ggagggca----agtac--------------
1:26510035-26513258            tcca---acatgct-actggggaagagc-ggagggca----agtac--------------
8:c35611267-35608043           tcca---acatgct-actggggaagagc-ggagggca----agtac--------------
7:c14990570-14987347           tcca---acatgct-actggggaagagc-ggagggca----agtac--------------
9:15623506-15626669            tcca---acatgct-actggggaagagc-ggagggca----agtac--------------
Z:41491639-41494862            tcca---acatgct-actggggaagagc-ggagggca----agtac--------------
14:c31325806-31322598          tcca---acatgct-actggggaagagc-ggagggca----agtac--------------
10:71812016-71815238           tcca---acatgct-actggggaagagc-ggagggca----agtac--------------
6:57051543-57054766            tcca---acatgct-actggggaagagc-ggagggca----agtac--------------
3:116384060-116387282          tcca---acatgct-actggggaagagc-ggagggca----agtac--------------
7:c7058843-7055619             tcca---acatgct-actggggaagagc-ggagggca----agtac--------------
14:32317817-32321038           tcca---acatgct-actggggaagagc-ggagggca----agtac--------------
5:52864668-52867891            tcca---acatgct-actggggaagagc-ggagggca----agtac--------------
6:c50247890-50244670           tcca---acatgct-actggggaagagc-ggagggca----agtac--------------
1:c1928486-1925266             tcca---acatgct-actggggaagagc-ggagggca----agtac--------------
17:c19532627-19529406          tcca---acatgct-actggggaagagc-ggagggca----agtac--------------
13:12890101-12893319           tcca---acatgct-actggggaagagc-ggagggca----agtac--------------
15:455377-458596               tcca---acatgct-actggggaagagc-ggaggaca----agtac--------------
2:93806291-93809511            tcca---acatgct-actggggaagagc-ggagggca----agtac--------------
14:c21562208-21558985          tcca---acatgct-actggggaagagc-ggagggca----agtac--------------
15:31274030-31277252           tcca---acatgct-actgaggaagagc-ggagggca----agtac--------------
Z:48839017-48842234            tcca---acatgct-actggggaagagc-ggagggca----agtac--------------
Z:c42563779-42560741           tcca---acatgct-actgaggaagagc-ggagggca----agtac--------------
14:c8600085-8596864            tcca---acatgct-actggggaagagc-ggagggca----agtac--------------
Z:c43989151-43985937           tcca---acatgct-actggggaagagc-ggagggca----agtac--------------
8:20455910-20459127            tcca---acatgct-actggggaagagc-ggagggca----agtac--------------
15:c41771942-41768722          tcca---acatgct-actgaggaagagc-ggagggca----agtac--------------
Z:c3232823-3229600             tcca---acatgct-actggggaagagc-ggagggca----agtac--------------
Z:c15919066-15915845           tcca---acatgct-actggggaagagc-ggagggca----agtac--------------
3:14575061-14578284            tcca---acatgct-actggggaagagc-ggagggca----agtac--------------
1:c83769278-83766058           tcca---acatgct-actggggaagagc-ggagggca----agtac--------------
9:72747208-72750428            tcca---acatgct-actggggaagagc-ggagggca----agtac--------------
4:c105882698-105879475         tcca---acatgct-actggggaagagc-ggagggca----agtac--------------
Z:35830890-35833985            tcca---acatgct-actgggaaagagc-ggagggca----agtac--------------
1:c137500783-137497563         tcca---acatgct-actggggaagagc-ggagggca----agtac--------------
4:c52654810-52651606           tcca---acatgct-actggggaagagc-ggagggca----agtac--------------
7:4240345-4243564              tcca---acatgct-actggggaagagc-ggagggca----agtac--------------
3:121466121-121469343          tcca---acatgct-actggggaagagc-ggagggca----tgtac--------------
2:c207170-203947               tcca---acatgct-actggggaagagc-ggagggca----agtac--------------
4:c94738369-94735152           tcca---acatgct-actggggaagagc-ggagggca----agtac--------------
4:c2142973-2139750             tcca---acatgct-actggggaagagc-ggagggca----agtac--------------
6:c11703039-11699816           tcca---acatgct-actggggaagagc-ggagggca----agtac--------------
9:46504719-46507942            tcca---acatgct-actggggaagagc-ggagggca----agtac--------------
1:c28379228-28376012           tcca---acatgct-actggggaagagc-agagggca----agtac--------------
6:95540858-95544054            tcca---acatgct-actggggaagagc-ggagggca----agtac--------------
2:c64945528-64942305           tcca---acatgct-actggggaagagc-ggagggca----agtac--------------
2:40328012-40331236            tcca---acatgct-actggggaagagc-ggagggca----agtac--------------
16:23655104-23658323           tcca---acatgct-actggggaagagc-ggagggca----agtac--------------
2:96391200-96394417            tcca---acatgct-actggggaagagc-ggagggca----agtac--------------
3:c81002190-80998994           tcca---acatgtt-actggggaagagc-ggagggca----agtac--------------
18:171850-175073               tcca---acatgct-actggggaagagc-ggagggca----agtac--------------
8:1301194-1304417              tcca---acatgct-actggggaagagc-ggagggca----agtac--------------
3:104249321-104252393          tcca---acatgct-actggggaagagc-ggagggca----agtac--------------
14:c7746009-7742785            tcca---acatgct-actggggaagagc-ggagggca----agtac--------------
1:c104802708-104799486         tcca---acatgct-actggggaagagc-ggagggca----agtac--------------
5:c18542316-18539094           tcca---acatgct-actggggaagagc-ggagggca----agtac--------------
11:c24862440-24859225          tcca---acatgct-actggggaagagc-ggagggca----agtac--------------
3:95373815-95377016            tcca---acatgct-actggggaagagc-ggagggca----agtac--------------
7:34050115-34053337            tcca---acatgct-actggggaagagc-ggagggca----agtac--------------
13:c15421861-15418639          tcca---acatgct-actggggaagagc-ggagggca----agtac--------------
2:c55918978-55915755           tcca---acatgct-actggggaagagc-ggagggca----agtac--------------
7:9870049-9873271              tcca---acatgct-actggggaagagc-ggagggca----agtac--------------
10:3002211-3005433             tcca---acatgct-actggggaagagc-ggagggca----agtac--------------
3:10238843-10242062            tcca---acatgct-actggggaagagc-ggagggca----agtac--------------
4:95567882-95571101            tcca---acatgct-actggggaagagc-ggagggca----agtac--------------
7:c5941714-5938499             tcca---acatgct-actggggaagagc-ggagggca----agtac--------------
9:5869892-5873114              tcca---acatgct-actggggaagagc-ggagggca----agtac--------------
15:c6378870-6375656            tcca---acatgct-actggggaagagc-ggagggca----agtac--------------
7:30936012-30939231            tcca---acatgct-actggggaagagc-ggagggca----agtac--------------
10:c72786108-72782886          tcca---acatgct-actggggaagagc-ggagggca----agtac--------------
10:c9731216-9728216            tcca---acatgct-actggggaagagc-ggagggca----agtac--------------
11:c27771253-27768030          tcca---acatgct-actggggaagagc-ggagggca----agtac--------------
11:9070450-9073540             tcca---acatgct-actggggaagagc-ggagggca----agtac--------------
7:39364691-39367911            tcca---acatgct-actggggaagagc-agagggca----agtac--------------
8:36970569-36973786            tcca---acatgct-actggggaagagc-ggagggca----agtac--------------
3:c32912609-32909389           tcca---acatgct-actggggaagagc-ggagggca----agtac--------------
1:21065933-21069148            tcca---acatgct-actggggaagagc-ggagggca----agtac--------------
3:c64503188-64500170           tcca---acatgct-actggggaagagc-ggagggca----agtac--------------
2:85991341-85994568            ccca---acatgct-actggggaagagc-ggagggca----agtac--------------
9:32312591-32315796            tcca---acatgct-actggggaagagc-ggaggaca----agtac--------------
13:46853175-46856402           tcca---acatgct-actggggaagagc-ggaggaca----agtac--------------
1:19135116-19138339            tcca---acatgct-actggggaagagc-ggaggaca----agtac--------------
2:c15338894-15335672           tcca---acatgct-actggggaagagc-ggaggaca----agtac--------------
4:c22105066-22101843           tcca---acatgct-actggggaagagc-ggaggaca----agtac--------------
2:117737025-117740248          tcca---acatgct-actggggaagagc-ggaggaca----agtac--------------
15:c19325887-19322664          tcca---acatgct-actggggaagagc-ggaggaca----agtac--------------
12:14278759-14281982           tcca---acatgct-actggcgaagagc-ggaggaca----agtac--------------
11:39319591-39322813           tcca---acatgct-actggggaagagc-ggaggaca----agtac--------------
14:37186663-37189884           tcca---acatgct-actggggaagagc-ggaggaca----agtac--------------
2:c103573034-103569812         tcca---acatgct-actggggaagagc-ggaggaca----agtac--------------
15:27883977-27887201           tcca---acatgct-actggggaagagc-ggaggaca----agtac--------------
9:c47106141-47102918           tcca---acatgct-actggggaagagc-ggaggaca----agtac--------------
5:46142839-46146061            tcca---acatgct-actggggaagagc-ggaggaca----agtac--------------
17:c3079369-3076147            tcca---acatgct-actggggaagagc-ggagggca----agtac--------------
10:c16118247-16115024          tcca---acatgct-actggggaagagcaggaggaca----agtac--------------
3:62242852-62246074            tcca---acatgct-actggggaagagc-ggaggaca----agtac--------------
7:20854990-20858210            tcca---acatgct-actggggaagagc-ggaggaca----agtac--------------
1:c57740355-57737130           tcca---acatgct-actggggaagagc-ggaggaca----agtac--------------
8:c34984715-34981501           tcca---acatgct-actggggaagagc-ggaggaca----agtac--------------
5:2903937-2907156              tcca---acatgct-actggggaagagc-ggaggaca----agtac--------------
14:c9032142-9029015            tcca---acatgct-actggggaagagc-ggaggaca----agtac--------------
3:106643128-106646351          tcca---acatgct-actggggaagagc-ggagggca----agtac--------------
3:c111561301-111558077         tcca---acatgct-actggggaagagc-ggagggca----agtac--------------
SIRZ01000202.1:3465-6689       tcca---acatgct-actggggaagagc-ggagggca----agtac--------------
10:39103587-39106810           tcca---acatgct-actggggaagagc-ggagggca----agtac--------------
3:c51283629-51280406           tcca---acatgct-actggggaagagc-ggagggca----agtac--------------
11:15674002-15677225           tcca---acatgct-actggggaagagc-ggagggca----agtac--------------
11:c29988742-29985519          tcca---acatgct-actggggaagagc-ggagggca----agtac--------------
5:c3224908-3221688             tcca---acatgct-actggggaagagc-ggagggca----agtac--------------
7:86806744-86809964            tcca---acatgct-actggggaagagc-ggagggca----agtac--------------
12:c16315882-16312659          tcca---acatgct-actggggaagagc-ggagggca----agtac--------------
5:c45766236-45763014           tcca---acatgct-actggggaagagc-ggagggca----agtac--------------
10:c7057562-7054339            tcca---acatgct-actggggaagagc-ggagggca----agtac--------------
13:c43476602-43473380          tcca---acatgct-actggggaagagt-ggagggca----agtac--------------
1:1316043-1319266              tcca---acatgct-actggggaagagc-ggagggca----agtac--------------
5:c11870178-11866965           tcca---acatgct-actggggaagagc-ggaggaca----agtac--------------
Z:c29270793-29267570           tcca---acatgct-actggggaagagc-ggaggaca----agtac--------------
8:c86945516-86942301           tcca---acatgct-actggggaagagc-ggaggaca----agtac--------------
17:33985971-33989189           tcca---acatgct-actggggaagagc-ggaggaca----agtac--------------
8:22912440-22915565            tcca---acatgct-actggggaagagc-ggaggaca----agtac--------------
10:c22998723-22995503          tcca---acatgct-actggggaagagc-ggaggaca----agtac--------------
10:c25144387-25141166          tcca---acatgct-actggggaagagc-ggagggca----agtac--------------
6:48135508-48138723            tcca---acatgct-actggggaagagc-ggagggca----agtac--------------
1:c31415780-31412560           tcca---acatgct-actggggaagagc-ggagggca----agtac--------------
13:6533735-6536937             tcca---acatgct-actggggaagagc-ggagggca----agtac--------------
3:c27558309-27555089           tcca---acatgct-actggggaagagc-ggagggca----agtac--------------
5:c1474692-1471486             tcca---acatgct-actggggaagagc-ggagggca----agtac--------------
2:98266750-98269976            tcca---acatgct-actggggaagagc-ggagggca----agtac--------------
17:38015009-38018232           tcca---acatgct-actggggaagagc-ggagggca----agtac--------------
11:c61012368-61009155          tcca---gcatgct-actggggaagagt-ggagggca----agtac--------------
Z:c43322635-43319413           tcca---acatgct-actggggaagagc-ggagggca----agtac--------------
9:42455257-42458479            tcca---acatgct-actggggaagagc-ggagggca----agtac--------------
1:71135295-71138543            tcca---acatgct-actggggaagagc-ggagggca----agtac--------------
1:c20621900-20618828           tcca---acatgct-actggggaagagc-ggagggca----agtac--------------
8:c90262309-90259085           tcca---acatgct-actggggaagagc-ggagggca----agtac--------------
9:67144918-67148131            tcca---acatgct-actggggaagagc-ggagggca----agtac--------------
4:103078874-103082091          tcca---acatgct-actggggaagagc-ggagggca----agtac--------------
11:63209688-63212907           tcca---acatgct-actggggaagagc-ggagggca----agtac--------------
4:103469337-103472560          tcca---acatgct-actggggaagagc-ggagggca----agtac--------------
8:c68282258-68279050           tcca---acatgct-actggggaagagc-ggagggca----agtac--------------
8:c46597520-46594308           tcca---acatgct-actggggaagagc-ggagggca----agtac--------------
8:c90002768-89999550           tcca---acatgct-actggggaagagc-ggagggca----agtac--------------
13:c29673381-29670352          tcca---acatgct-actggggaagagc-ggagggca----agtac--------------
9:39826628-39829854            tcca---acatgct-actggggaagagc-ggaggaca----attac--------------
8:c870152-866931               tcca---acatgct-actggggaagagc-ggagggca----agtac--------------
4:c106591363-106588148         tcca---acatgct-actggggaagagc-ggagggca----agtac--------------
4:c106596294-106593088         tcca---acatgct-actggggaagagc-ggagggca----agtac--------------
17:c34578361-34575138          tcca---acatgct-actggggaagagc-ggagggca----agtac--------------
6:c4548926-4545711             tcca---acatgct-actggggaagagc-ggcgggca----agtac--------------
18:c8027911-8024689            tcca---acatgct-actggggaagagc-ggagggca----agtac--------------
8:c88339363-88336150           tcca---acatgct-actggggaagagc-ggagggca----agtac--------------
10:c75321240-75318021          tcca---acatgct-actggggaagagc-ggagggca----agtac--------------
6:c48827526-48824306           tcca---acatgct-actggggaagagc-gaagggca----agtac--------------
3:35707710-35710909            tcca---acatgct-actggggaagagc-agagggca----agtac--------------
Z:c49421705-49418486           ttca---acatgct-actggggaagagc-ggagggca----agtac--------------
1:c76237122-76233921           tcca---acatgct-actggggaagagc-ggagggca----agtac--------------
5:c34153618-34150395           tcca---acatgct-actggggaacagc-ggagggca----agtac--------------
4:71648671-71651879            tcca---acatgct-actggggaagagc-ggagggca----agtac--------------
9:29037350-29040572            tcca---acatgct-actggggaagagt-ggagggca----agtac--------------
1:36335191-36338391            tcca---acatgct-actggggaagagc-ggagggca----agtac--------------
12:168440-171659               tcca---acatgct-actggggaagagc-ggagggca----agtac--------------
7:74587456-74590672            tcca---acatgct-actggggaagagc-ggagggca----agtac--------------
2:2499200-2502422              tcca---acatgct-actggggaagagc-ggagggca----agtac--------------
15:c39046888-39043670          tcca---acatgct-actggggaagagc-ggagggca----agtac--------------
7:1590017-1593239              tcca---acatgct-actggggaagagc-ggagggca----agtac--------------
14:c1392464-1389256            tcca---acatgct-actggggaagagc-ggagggca----agtac--------------
17:c18436887-18433668          tcca---acatgct-actggggaagagc-ggagggca----agtac--------------
8:616420-619637                tcca---acatgct-actggggaagagc-ggagggca----agtac--------------
4:c105523118-105519987         tcca---acatgct-actggggaagagc-ggagggca----agtac--------------
10:c16918488-16915482          tcca---acatgct-actggagaagagc-ggagggca----agtac--------------
10:c71922148-71918965          tcca---acatgct-actggggaagagc-ggagggca----agtac--------------
9:520094-523330                tcca---acatgct-actggggaagagc-ggaggaca----agtac--------------
11:17348966-17352174           tcca---acatgct-actggggaagagc-ggagggca----agtac--------------
18:c6202686-6199624            tcca---acatgct-actggggaagagc-ggagggca----agtac--------------
Z:5604208-5607449              tcca---acatgct-actggggaagagc-ggaggaca----agtac--------------
5:28999229-29002459            tcca---acatgct-actggggaagagc-ggaggaca----agtac--------------
7:71170368-71173592            tcca---acatgct-actggggaagagc-ggaggaca----agtac--------------
9:31735810-31739034            tcca---acatgct-actggggaagagc-ggaggaca----agtac--------------
2:c82484591-82481368           tcca---acatgct-actggggaagagc-agaggaca----agtac--------------
7:c37596760-37593537           tcca---acatgct-actggggaagagc-agaggaca----agtac--------------
17:c16117733-16114510          tcca---acatgct-actggggaagagc-agaggaca----agtac--------------
Z:c6473315-6470092             tcca---acatgct-actggggaagagc-agaggaca----agtac--------------
3:c306331-303121               tcca---acatgct-actggggaagagc-agaggaca----agtac--------------
5:50541871-50545091            tcca---acatgct-actggggaagagc-agaggaca----agtac--------------
5:c73844052-73840830           tcca---acatgct-actggggaagagc-ggagggca----agtac--------------
14:17550561-17553781           tcca---acatgct-actggggaagagc-ggaggaca----agtac--------------
14:32872739-32875962           tcca---acatgct-actggggaagagc-ggaggaca----agtac--------------
8:c35186522-35183299           tcca---acatgct-actggggaagagc-ggaggaca----agtac--------------
9:15130128-15133347            tcca---acatgct-actggggaagagc-ggagggca----agtac--------------
15:39482783-39486006           tcca---acatgct-actggggaagagc-ggaggaca----agtac--------------
9:c32710028-32706805           tcca---acatgct-actggggaagagc-ggaggaca----agtac--------------
2:39267316-39270536            tcca---acatgct-actggggaagagc-ggagggca----agtac--------------
12:c29296078-29292855          tcca---acatgct-actggggaagagc-ggaggaca----agtac--------------
11:c8106003-8102785            tcca---acatgct-actggggaagagc-agaggaca----agtac--------------
11:51780795-51784003           tcca---acatgct-actggggaagagc-ggaggaca----agtac--------------
12:19617348-19620570           tcca---acatgct-actggggaagagc-ggaggaca----agtac--------------
14:16193641-16196863           tcca---acatgct-actggggaagagc-ggaggaca----agtac--------------
9:c26060699-26057478           tcca---acatgct-actggggaagagc-ggaggaca----agtac--------------
2:39212536-39215763            tcca---acatgct-actggggaagagc-ggaggaca----agtac--------------
1:c8985831-8982608             tcca---acatgct-actggggaagagc-ggaggaca----agtac--------------
4:c23936053-23932830           tcca---acatgct-actggggaagagc-ggaggaca----agtac--------------
4:26403803-26407026            tcca---acatgct-actggggaagagc-ggaggaca----agtac--------------
13:48305757-48308980           tcca---acatgct-actggggaagagc-ggaggaca----agtac--------------
10:c4362648-4359425            tcca---acatgct-actggggaagagc-ggaggaca----agtac--------------
2:c50945208-50941986           tcca---acatgct-actggggaagagc-ggaggaca----agtac--------------
9:32266438-32269660            tcca---acatgct-actggggaagagc-ggaggaca----agtac--------------
13:c10618301-10615085          tcca---acatgct-actggggaagagc-ggaggaca----agtac--------------
12:c30547927-30544707          tcca---acatgct-actggggaagagc-agaggaca----agtac--------------
6:20367148-20370368            tcca---acatgct-actggggaagagc-ggaggaca----agtac--------------
3:67863849-67867069            tcca---acatgct-actggggaagagc-ggaggaca----agtac--------------
9:12497364-12500585            tcca---acatgct-actggggaagagc-ggaggaca----agtac--------------
2:c35470901-35467678           tcca---acatgct-actggggaagagc-ggaggaca----agtac--------------
1:c40286207-40282988           tcca---acatgct-actggggaagagc-ggaggaca----agtac--------------
5:70535187-70538405            tcca---acatgct-actggggaagagc-agaggaca----agtac--------------
9:75909612-75912833            tcca---acatgct-actggggaagagc-ggaggaca----agtac--------------
5:c77306680-77303456           tcca---atatgct-actggggaagagc-ggaggaca----agtac--------------
2:96271498-96274709            tcca---acatgct-actggggaagagc-ggaggaca----agtac--------------
2:c14955818-14952600           tcca---acatgct-actggggaagagc-ggaggaca----agtac--------------
8:87885836-87889054            tcca---acatgct-actggggaagagc-ggaggaca----agtac--------------
1:c3862860-3859637             tcca---acatgct-actggggaagagc-ggaggaca----agtac--------------
4:c76441494-76438271           tcca---acatgct-actggggaagagc-ggaggaca----agtac--------------
5:82711653-82714876            tcca---acatgct-actggggaagagc-ggaggaca----agtac--------------
9:c39360304-39357083           tcca---acatgct-actggggaagagc-ggaggaca----agtac--------------
SIRZ01000409.1:c17120-13897    tcca---acatgct-actggggaagagc-ggaggaca----agtac--------------
7:c31927649-31924655           tcca---acatgct-actggggaagagc-ggaggaca----agtac--------------
8:c5273785-5270562             tcca---acatgct-actggggaagagc-ggaggaca----agtac--------------
7:29692140-29695362            tcca---acatgct-actggggaagagc-ggaggaca----agtac--------------
Z:c48706699-48703477           tcca---acatgct-actggggaagagc-ggaggaca----agtac--------------
6:79179789-79183012            tcca---acatgct-actggggaagagc-ggaggaca----agtac--------------
13:c14502602-14499390          tcca---acatgct-actggggaagagc-ggaggaca----agtac--------------
11:28155536-28158759           tcca---acatgct-actggggaagagc-ggaggaca----agtac--------------
SIRZ01000278.1:c6332-3111      tcca---acatgct-actggggaagagc-ggaggaca----agtac--------------
10:58316003-58319226           tcca---acatgct-actggggaagagc-ggaggaca----agtac--------------
13:39303814-39307023           tcca---acatgct-actggggaagagc-ggaggaca----agtac--------------
2:95284398-95287618            tcca---acaggct-actggggaagagc-ggaggaca----agtac--------------
1:c114587565-114584357         tcca---acatgct-actggggaagagc-ggaggaca----agtac--------------
8:78797468-78800688            tcca---acatgct-actggggaagagc-ggaggaca----agtac--------------
5:c100253882-100250662         tcca---acatgct-acaggggaagagc-ggaggaca----agtac--------------
14:19561464-19564687           tcca---acatgct-actggggaagagc-ggaggaca----agtac--------------
1:c101591394-101588177         tcca---acatgct-actggggaagagc-ggaggaca----agtac--------------
3:c69698839-69695614           tcca---acatgct-actggggaagagc-ggagggca----agtac--------------
13:46081249-46084472           tcca---acatgct-actggggaagagc-ggaggaca----agtac--------------
6:36219268-36222485            tcca---acatgct-actggggaagagc-ggaggaca----agtac--------------
7:c20329271-20326058           tcca---acatgct-actggggaagagc-ggaggaca----agtac--------------
10:57834044-57837269           tcca---acatgct-actggggaagagc-ggaggaca----agtac--------------
1:c71252005-71248782           tcca---acatgct-actggggaagagc-agaggaca----agtac--------------
1:c38835292-38832072           tcca---acatgct-actggggaagagc-ggaggaca----agtac--------------
10:c48256285-48253063          tcca---acatgct-actggggaagagc-ggaggaca----agtac--------------
12:46847844-46850852           tcca---acatgct-actggggaagagc-ggaggaca----agtac--------------
9:34337120-34340343            tcca---acatgct-actggggaagagc-ggaggaca----agtac--------------
3:9030476-9033700              tcca---acatgct-actggggaagagc-ggaggaca----agtac--------------
4:c71810679-71807456           tcca---acatgct-actggggaagagc-ggaggaca----agtac--------------
Z:c43363647-43360425           tcca---acatgct-actggggaagagc-ggaggaca----agtac--------------
8:c67172710-67169504           tcca---acatgct-actggggaagagc-ggaggaca----agtac--------------
8:1240001-1243223              tcca---acatgct-actggggaagagc-ggaggaca----agtac--------------
11:16532572-16535788           tcca---acatgct-actggggaagagc-ggaggaca----agtac--------------
7:91148183-91151406            tcca---acatgct-actggggaagagc-ggaggaca----agtac--------------
5:7571513-7574726              tcca---acatgct-actggggaagagc-agaggaca----agtac--------------
11:c22435402-22432421          tcca---acatgct-actggggaagagc-agaggaca----agtac--------------
3:3515431-3518636              tcca---acatgct-cctggggaagagc-ggaggaca----agtac--------------
9:c56239854-56236631           tcca---acatgct-actggggaagagc-ggaggaca----agtac--------------
2:c67518580-67515360           tcca---acatgct-actggggaagagc-ggaggaca----agtac--------------
1:c97282622-97279399           tcca---acatgct-actggggaagagc-ggaggaca----agtac--------------
1:22915798-22918821            tcca---acatgct-actggggaagagc-ggaggaca----agtac--------------
14:c33400715-33397493          tcca---acatgct-actggggaagagc-ggaggaca----agtac--------------
13:13166911-13170128           tcca---acatgct-actggggaagagc-ggaggaca----agtac--------------
5:73456313-73459532            tcca---acatgct-actggggaagagc-ggaggaca----agtac--------------
11:c29243024-29239805          tcca---acatgct-actggggaagagc-ggaggaca----agtac--------------
4:36110926-36114146            tcca---acatgct-actggggaagagc-ggaggaca----agtac--------------
4:c94744310-94741089           tcca---acatgct-actggggaagagc-ggaggaca----agtac--------------
8:c17804728-17801513           tcca---acatgct-actggggaagagc-ggaggaca----agtac--------------
3:c111088262-111085042         tcca---acatgct-actggggaagagc-ggaggaca----agtac--------------
10:c70867818-70864595          tcca---acatgct-actggggaagagc-ggaggaca----agtac--------------
15:44188643-44191866           tcca---acatgct-actggggaagagc-ggaggaca----agtac--------------
6:40754054-40757274            tcca---acatgct-actggggaagagc-ggaggaca----agtac--------------
7:c12618741-12615520           tcca---acatgct-actggggaagagc-ggaggaca----agtac--------------
12:c25517723-25514508          tcca---acatgct-actggggaagagc-ggaggaca----agtac--------------
16:41043576-41046801           tcca---acatgct-actggggaagagc-ggaggaca----agtac--------------
11:c27590376-27587157          tcca---acatgct-actggggaagagc-ggaggaca----agtac--------------
5:c90353475-90350251           tcca---acatgct-actggggaagagc-ggaggaca----agtac--------------
9:c10390059-10386940           tcca---acatgct-actggggaagagc-agaggaca----agtac--------------
1:20383105-20386321            tcca---acatgct-actggggaagagc-ggaggaca----agtac--------------
4:c93623814-93620592           tcca---acatgct-actggggaagagc-ggaggaca----agtac--------------
3:c104809960-104806739         tcca---acatgct-actgaggaagagc-ggaggaca----agtac--------------
4:24323780-24326996            tcca---acatgct-actgaggaagagc-ggaggaca----agtac--------------
3:61221609-61224822            tcca---acatgct-actggggaagagc-ggaggaca----agtac--------------
2:c48339057-48335836           tcca---acatgct-actggggaagagc-ggaggaca----agtac--------------
15:c1770015-1766793            tcca---acatgct-actggggaagagc-ggaggaca----agtac--------------
7:53435628-53438854            tcca---acatgct-actggggaagagc-ggaggaca----agtac--------------
10:24946036-24949257           tcca---acatgct-actggggaagagc-ggaggaca----agtac--------------
7:54206109-54209331            tcca---acatgct-actggggaagagt-ggaggaca----agtac--------------
9:59794626-59797841            tcca---acatgct-actggggaagagc-ggaggaca----agtac--------------
5:c58058740-58055517           tcca---acatgct-actggggaagagc-ggaggaca----agtac--------------
7:c91962521-91959298           tcca---acatgct-actggggaagagc-ggaggaca----agtac--------------
15:c24837027-24833813          tcca---acatgct-actggggaagagc-ggaggaca----agtac--------------
7:44398008-44401226            tcca---acatgct-actggggaagagc-ggaggaca----agtac--------------
14:13973299-13976522           tcca---acatgct-actggggaagagc-ggaggaca----agtac--------------
1:3940670-3943879              tcca---acatgct-actggggaagagc-ggaggaca----agtac--------------
7:103876-107100                tcca---acatgct-actggggaagagc-ggaggaca----agtac--------------
6:c87528869-87525646           tcca---acatgct-actggggaagagc-ggaggaca----agtac--------------
11:63509177-63512392           tcca---acatgct-actggggaagagc-ggaggaca----agtac--------------
3:c14492876-14489652           tcca---acatgct-actggggaagagc-ggaggaca----agtac--------------
4:c93260175-93256959           tcca---acatgct-actggggaagagc-gga-gaca----agtac--------------
10:c31491604-31488381          tcca---acatgct-actggggaagagc-agaggaca----agtac--------------
Z:50495354-50498570            tcca---acatgct-actgaggaagagc-ggaggaca----agtac--------------
15:c43550784-43547604          tcca---acatgct-actggggaagagc-ggaggaca----agtac--------------
16:c4506809-4503589            tcca---acatgct-actggggaagagc-ggaggaca----agtac--------------
2:c453755-450532               tcca---acatgct-actggggaagagc-ggaggaca----agtac--------------
18:6081695-6084820             tcca---acatgct-actggggaagagc-agaggaca----agtac--------------
10:69029840-69033052           tcca---acatgct-actgaggaagagc-ggaggaca----agtac--------------
5:c93862460-93859237           tcca---acatgct-actggggaagagc-ggaggaca----agtac--------------
2:117883838-117887054          tcca---acatgct-actggggaagagc-ggaggaca----agtac--------------
1:c109697866-109694652         tcca---acatgct-actggggaagagc-ggaggaca----agtac--------------
8:c81892127-81888911           tcca---acatgct-actggggaagagc-agaggaca----agtac--------------
3:c124953091-124949883         tcca---acaggct-actggggaagagc-ggaggaca----agtac--------------
8:80191797-80195018            tcca---acatact-actggggaagagc-ggaggaca----agtac--------------
9:c1049274-1046051             tcca---acatgct-actggggaagagc-ggaggaca----agtac--------------
14:c47239050-47235847          tcca---acatgct-actggggaagagc-ggaggaca----agtac--------------
6:84088436-84091651            tcca---acatgct-actggggaagagc-ggaggaca----agtac--------------
3:c1168554-1165333             tcca---acatgct-actggggaagagc-ggaggaca----agtac--------------
3:c63394704-63391473           tcca---acatgct-actgaggaagagc-agaggaca----agtac--------------
7:36124920-36128139            tcca---acatgct-actgaggaagagc-ggaggaca----agtac--------------
Z:6029703-6032925              tcca---acatgct-actgaggaagagt-ggaggaca----agtac--------------
2:120604280-120607499          tcca---acatgct-actgaggacgagc-ggaggaca----agtac--------------
2:c65423403-65420335           tcca---acatgct-actgaggaagagc-ggaggaca----agtac--------------
2:c71079900-71076690           tcca---acatgct-actgaggaagagc-ggaggaca----agtac--------------
9:c311091-307903               tcca---acatgct-actggggaagagc-ggagggca----agtac--------------
3:c29124898-29121671           tcca---acatgct-actggggaagagc-ggaggaca----agtac--------------
5:c26829699-26826509           tcca---acatgct-actgaggaagagc-ggaggaca----agtac--------------
Z:c41142346-41139124           tcca---acatgct-actgaggaagagc-ggaggaca----agtac--------------
16:c219093-215882              tcca---acatgct-actgaggaagagc-ggaggaca----agtac--------------
11:c45731857-45728683          tcca---acatgct-actgaggaagagc-ggaggaca----agtac--------------
13:17163734-17166958           tcca---acatgct-actgaggaagagc-ggaggaca----agtac--------------
11:31658983-31662208           tcta---acatgct-actgaggaagagc-ggaggaca----agtac--------------
12:25702276-25705488           tcca---acatgct-actggggaagagc-ggaggaca----agtac--------------
14:c1761490-1758389            tcca---acatgct-actgaggaagagc-ggaggaca----agtac--------------
5:94577418-94580630            tcca---acatgct-actggggaagagc-ggaggaca----agtac--------------
9:62364698-62367909            tcca---acatgct-actgaggaagagc-agaggaca----agtac--------------
1:12159859-12163084            tcca---acatgct-actgaggaagagc-ggaggaca----aatac--------------
2:126816644-126819858          tcca---acatgct-actgaggaagagc-ggaggaca----agtac--------------
4:51173878-51177095            --------gacgct-actgaggaagagc-ggaggaca----agtac--------------
17:c14921085-14917869          tcca---acatgct-actggggaagagc-agaggaca----agtac--------------
10:327946-331168               tcca---acatgct-actgaggaagagc-ggaggaca----agtac--------------
SIRZ01000582.1:c19196-15974    tcca---acatgct-actggggaagagc-ggaggaca----agtac--------------
16:43457614-43460836           tcca---acatgcg-actgaggaagagt-ggaggaca----agtac--------------
4:14482418-14485510            tcca---acatgct-actggggaagagc-ggaggaca----agtac--------------
17:c41184311-41181120          tcca---acatgct-actgaggaagagc-ggaggaca----agtac--------------
Z:c45474279-45471066           tcca---acatgct-actggggaagagc-ggaggaca----agtac--------------
7:58420906-58424134            tcca---acatgct-actggggaagagc-ggaggaca----agtac--------------
2:c32667786-32664597           tcca---acatgct-actggggaagagc-ggaggaca----agtac--------------
9:72883127-72886350            tcca---acatgct-actggggaagagc-ggaggaca----agtac--------------
13:c44601296-44598087          tcca---acatgct-actggggaagagc-ggaggaca----agtac--------------
7:42036819-42040025            tcca---acatgct-actggggaagagc-ggaggaca----agtac--------------
2:c20595522-20592304           acca---acatgct-actggggaagagc-ggaggaca----agtac--------------
16:c43158799-43155575          tcca---acatgct-actgaggaagagt-ggaggaca----agtac--------------
4:c2620176-2617085             tcca---acatgct-actgaggaagagc-ggaggaca----agtac--------------
SIRZ01000185.1:c15314-12281    tcca---acatgct-actggggaagagc-ggaggaca----agtac--------------
SIRZ01000065.1:9062-12282      tcca---acatgct-actggggaagagc-ggaggaca----agtac--------------
SIRZ01000246.1:1-3183          tcca---acatgct-actggggaagagc-ggaggaca----agtac--------------
4:c100655547-100652332         tcca---acatgct-actggggaagagc-ggagggca----agtac--------------
Z:c49603583-49600369           tcca---acatgct-actggggaagagc-ggagggca----agtac--------------
4:65476169-65479376            tcca---acatgct-actggggaagagc-ggaggata----agtac--------------
11:50381382-50384587           tcca---acatgct-actggggaagagc-ggaggaca----agtac--------------
5:c77625736-77622519           tcca---acatgct-actgaggaagagc-agaggaca----agtac--------------
13:47040359-47043567           tcca---acatgct-actggggaagagc-ggaggaca----agtac--------------
2:c21090522-21087318           tcca---acatgct-actggggaagagc-cgaggaca----agtac--------------
1:20357071-20360276            tcca---acatgct-actggggaagagc-ggaggaca----agtac--------------
13:31794136-31797354           tcca---acatgct-actggggaagagc-ggaggaca----agtac--------------
Z:32928272-32931496            tcca---acatgct-actggggaagagc-ggaggaca----agtac--------------
Z:32947139-32950161            tcca---acatgct-actggggaagagc-ggaggaca----agtac--------------
1:50499135-50502359            tcca---acatgct-actggggaagagc-ggaggaca----agtac--------------
8:89566273-89569457            tcca---acatgct-actggggaagagc-ggaggaca----agtac--------------
1:c140146242-140143034         tcca---acatgct-actggggaagagc-agaggaca----agtac--------------
1:c139487795-139484578         tcca---acatgct-actgaggaagagc-agaggaca----agtac--------------
7:73569974-73573165            tcca---ccatgct-actggggaagagc-agaggaca----aatac--------------
9:c15223804-15220607           tcca---acatgct-actggggaagagc-agaggaca----agtac--------------
3:c36867325-36864107           tcca---acatgct-actgaggaagagc-ggaggaca----agtac--------------
Z:c43109872-43106730           tcca---acatgct-actgaggaagagc-ggaggaca----agtac--------------
8:32610507-32613700            tcca---acatgct-actgaggaagagc-ggaggaca----agtac--------------
11:c63028622-63025420          tcca---acatgct-actggggaagagc-ggagggca----agtac--------------
18:c6552377-6549164            tcca---acatgct-actggggaagagc-ggaggaca----agtac--------------
10:c47343866-47340657          tcca---acatgct-actgaggaagagc-ggaggaca----agtac--------------
4:c105315416-105312205         tcca---acatgct-actgaggaagagc-ggagg--------------------------
15:44257999-44261183           tcca---acatgct-actggagaagagc-ggagggca----agtac--------------
8:29096313-29099287            tcca---acatgct-actgaggaagagc-ggaggaca----agtac--------------
8:c13714033-13710849           tcca---acatgct-actgaggaagagc-ggaggaca----agtac--------------
15:c46054688-46051458          tcca---acatgct-actgaggaagagc-ggaggaca----agtac--------------
18:778506-781696               tcca---acatgct-actgaggaagagc-ggaggaca----agtac--------------
16:43051260-43054314           tcca---acatgct-actggggaagagc-ggaggaca----agtac--------------
Z:33660195-33663429            tcca---acatgct-actgaggaagagc-ggaggaca----agtac--------------
10:299636-302847               tcca---acatgct-actgaggaagagc-ggaggaca----agtac--------------
1:99520118-99523157            tcca---acaagct-actgaggaagagc-ggaggaca----agtac--------------
1:c136470224-136467216         tcca---acatgct-actgaggaagagc-ggaggaca----agtac--------------
1:56342922-56346079            tcca---acatgct-actgaggaagagc-ggaggaca----agtac--------------
7:52323566-52326746            tcca---acatgct-attgaggaagagc-ggaggaca----agtac--------------
17:c42721380-42718271          tcca---acatgct-actgaggaagagc-ggagggca----agtac--------------
17:42316945-42320123           ---a---acatgct-actgaggaagagc-ggagggca----aatac--------------
7:89895075-89898293            tcca---acatgct-actgaggaagagc-ggaggaca----agtac--------------
6:c33617440-33614205           tcca---acatgct-actgaggaagagc-ggaggaca----agtac--------------
2:c120380260-120377056         tcca---acatgct-actggggaagagc-ggaggaca----agtac--------------
7:40025541-40028741            tcca---acatgct-actgaggaagagt-ggaggaga----actgc--------------
13:c44338179-44335176          tcca---acatgct-actgaggaagagt-ggaggaca----attac--------------
13:c44383878-44380902          tcca---acatgct-attgaggaagagt-ggaggaca----attac--------------
13:c44418922-44415948          tcca---acatgct-attgaggaagagt-ggaggaca----attac--------------
5:c411976-409022               tcca---acatgct-actgaggaagagc-ggaggaca----agtac--------------
2:125772535-125775739          tcca---acatgct-actgaggaagagc-ggagggca----agtac--------------
5:c55622675-55619488           tcca---acatgct-actgaggaagagt-ggaggaca----agtac--------------
13:c44400505-44397534          tcca---acatgct-attgaggaagagt-ggaggaca----attac--------------
17:4355015-4358193             tc-a---acatgct-actgaggaagagc-gaaggaca----agtat--------------
4:64599923-64603137            tcga---acatgct-actgagaaagagc-agaggaca----agtac--------------
10:927762-930979               tcca---acatgct-actgaggaagagc-ggaggaca----agtac--------------
SIRZ01000725.1:10904-13856     tcca---acatgct-attgaggaagagt-ggaggaca----agtac--------------
2:c55937328-55934114           tcca---acatgct-actggggaagagc-ggaggaca----agtac--------------
10:c9737178-9734201            tcca---acatgct-actggggaagagc-gggaggca----agtac--------------
                                        *  .   . *. .*  ...  .  *                          

18:c6509493-6506069            acttaagtaaagcaccatccagaggctgatgaagccgggcttggcccaaaagccgataaa
1:104787980-104791280          -------caaagtaga-tccagagctgaatgaagc--ggctgggcc--aaagccgacaca
8:c87632296-87629089           ---------aagtaga-ttcagagct-gatgaagc--ggctgggcc--aaagccgaaag-
13:47547143-47550382           ---------aagtaga-tccagagct-gatgaagc--ggctgggcc--aaagccgaaag-
13:c1763861-1760624            ---------aagtaga-tctagagct-gatgaagc--ggctgggcc--aaagccgaaag-
3:45143536-45146771            ---------aagtaga-tccagagct-gatgaagc--ggctgggcc--aaagctgaaag-
4:63729610-63732828            ---------aagtaga-tccagagct-gatgaagc--ggctgggcc--aacgccgaaag-
7:c41245621-41242392           ---------aagtaga-tccagagct-gatgaagc--ggctgggct--aaagccgaaag-
7:c83582076-83578849           ---------aagtaga-tccagagct-gatgaagc--ggctgggcc--aaagccgaaag-
7:5988876-5992099              ---------aagtaga-tccagagct-gatgaagc--ggctgggcc--aaagccgaaag-
4:c105906232-105903007         ---------aagtaga-tccagagct-gatgaagc--ggctgggcc--aaagccgaaag-
4:c68834060-68830837           ---------aagtaga-tccagagct-gatgaagc--ggctgggcc--aaagccgaaag-
11:44231319-44234300           ---------aagtaga-tccagagct-gatgaagc--ggctgggcc--aaagccgaaag-
2:69360154-69363377            ---------aagtaga-tccagagct-gatgaagc--ggctgggcc--aaagccgaaag-
8:27854480-27857703            ---------aagtaga-tccagagct-gatgaagc--ggctgggcc--aaagccgaaag-
5:c28948847-28945625           ---------aagtaga-tccagagct-gatgaagc--ggctgggcc--aaagccgaaag-
15:c26497305-26494082          ---------aagtaga-tccagagct-gatgaagc--ggctgggcc--aaagccgaaag-
12:28972228-28975450           ---------aagtaga-tccagagct-gatgaagc--ggctgggcc--aaagccgaaag-
5:41071821-41075043            ---------aagtaga-tccagagct-gatgaagc--ggctgggcc--aaagccgaaag-
4:62123262-62126466            ---------aagtaga-tccagagct-gatgaagc--ggctgggcc--aaagccgaaag-
4:74638728-74641951            ---------aagtaga-tccagagct-gatgaagc--ggctgggcc--aaagccgaaag-
2:13311-16534                  ---------aagtaga-tccagagct-gatgaagc--ggctgggcc--aaagccgaaag-
1:26510035-26513258            ---------aagtaga-tccagagct-gatgaagc--ggctgggcc--aaagccgaaag-
8:c35611267-35608043           ---------aagtaga-tccagagct-gatgaagc--ggctgggcc--aaagccgaaag-
7:c14990570-14987347           ---------aagtaga-tccagagct-gatgaagc--ggctgggcc--aaagccgaaag-
9:15623506-15626669            ---------aagtaga-tccagagct-gatgaagc--ggctgggcc--aaagccgaaag-
Z:41491639-41494862            ---------aagtaga-tccagagct-gatgaagc--ggctgggcc--aaagccgaaag-
14:c31325806-31322598          ---------aagtaga-tccagagct-gatgaagc--ggctgggcc--aaagccgaaag-
10:71812016-71815238           ---------aagtaga-tccagagct-gatgaagc--ggctgggcc--aaagccgaaag-
6:57051543-57054766            ---------aagtaga-tccagagct-gatgaagc--ggctgggcc--aaagccgaaag-
3:116384060-116387282          ---------aagtaga-tccagagct-gatgaagc--ggctgggcc--aaagccgaaag-
7:c7058843-7055619             ---------aagtaga-tccagagct-gatgaagc--ggctgggcc--aaagccgaaag-
14:32317817-32321038           ---------aagtaga-tccagagct-gatgaagc--ggctgggcc--aaagccgaaag-
5:52864668-52867891            ---------aagtaga-tccagagct-gatgaagc--ggctgggcc--aaagctgaaag-
6:c50247890-50244670           ---------aagtaga-tccagagct-gatgaagc--ggctgggcc--aaagctgaaag-
1:c1928486-1925266             ---------aagtaga-tccagagct-gatgaagc--ggctgggcc--aaagccgaaag-
17:c19532627-19529406          ---------aagtaga-tccagagct-gatgaagc--ggctgggcc--aaagccgaaag-
13:12890101-12893319           ---------aagtaga-tccagagct-gatgaagc--ggctgggcc--aaagccgaaag-
15:455377-458596               ---------aagtaga-tccagagct-gatgaagc--ggctgggcc--aaagccgaaag-
2:93806291-93809511            ---------aagtaga-tccagagct-gatgaagc--ggctgggcc--aaagccgaaag-
14:c21562208-21558985          ---------aagtaga-tccagagct-gatgaagc--ggctgggcc--aaagccgaaag-
15:31274030-31277252           ---------aagtaga-tccagagct-gatgaagc--ggctgggcc--aaagccgaaag-
Z:48839017-48842234            ---------aagtaga-tccagagct-gatgaagc--ggctgggcc--aaagccgaaag-
Z:c42563779-42560741           ---------aagtaga-tccagagct-gatgaagc--ggctgggcc--aaagccgaaag-
14:c8600085-8596864            ---------aagtaga-tccagagct-gatgaagc--ggctgggcc--aaagccgaaag-
Z:c43989151-43985937           ---------aagtaga-tccagagct-gatgaagc--ggctgggcc--aaagccgaaag-
8:20455910-20459127            ---------aagtaga-tccagagct-gatgaagc--ggctgggcc--aaagccgaaag-
15:c41771942-41768722          ---------aagtata-tccagagct-gatgaagc--ggctgggcc--aaagccgaaag-
Z:c3232823-3229600             ---------aagtaga-tccagagct-gatgaagc--ggctgggcc--aaagccgaaag-
Z:c15919066-15915845           ---------aagtaga-tccagagct-gatgaagc--ggctgggcc--aaagccgaaag-
3:14575061-14578284            ---------aagtaga-tccagagct-gatgaagc--ggctgggcc--aaagccgaaag-
1:c83769278-83766058           ---------aagtaga-tccagagct-gatgaagc--ggctgggcc--aaagccgaaag-
9:72747208-72750428            ---------aagtaga-tccagagct-gatgaagc--ggctgggcc--aaagccgaaag-
4:c105882698-105879475         ---------aagtaga-tccagagct-gatgaagc--ggctgggcc--aaagccgaaag-
Z:35830890-35833985            ---------aagtaga-tccagagct-gatgaagc--ggctgggcc--aaagccgaaag-
1:c137500783-137497563         ---------aagtaga-tccagagct-gatgaagc--ggctgggcc--aaagccgaaag-
4:c52654810-52651606           ---------aagtaga-tccagagct-gatgaagc--ggctgggcc--aaagccgaaag-
7:4240345-4243564              ---------aagtaga-tccagagct-gatgaagc--agctgggcc--aaagccgaaag-
3:121466121-121469343          ---------aagtaga-tccagagct-gatgaagc--ggctgggcc--aaagccgaaag-
2:c207170-203947               ---------aagtaga-tccagagct-gatgaagc--ggctgggcc--aaagccgaaag-
4:c94738369-94735152           ---------aagtaga-tccagagct-gatgaagc--ggctgggcc--aaagccgaaag-
4:c2142973-2139750             ---------aagtaga-tccagagct-gatgaagc--agctgggcc--aaagccgaaag-
6:c11703039-11699816           ---------aagtaga-tccagagct-gatgaagc--ggctgggcc--aaagccgaaag-
9:46504719-46507942            ---------aagtaga-tccagagct-gatgaagt--ggctgggcc--aaagccgaaag-
1:c28379228-28376012           ---------aagtaga-tccagagct-gatgaagc--ggctgggcc--aaagccgaaag-
6:95540858-95544054            ---------aagtaga-tccagagct-gatgaagc--ggctgggcc--aaagccgaaag-
2:c64945528-64942305           ---------aagtaga-tccagagct-gatgaagc--ggctgggcc--aaagccgaaag-
2:40328012-40331236            ---------aagtaga-tccagagct-gatgaagc--ggctgggcc--aaagccgaaag-
16:23655104-23658323           ---------aagtaga-tccagagct-gatgaagc--ggctgggcc--aaagccgaaag-
2:96391200-96394417            ---------aagtaga-tccagagct-gatgaagc--ggctggggc--aaagccgaaag-
3:c81002190-80998994           ---------aagtaga-tccagagct-gatgaagc--ggctgggcc--aaagccgaaag-
18:171850-175073               ---------aagtaga-tccagagct-gatgaagt--ggctgggcc--aaagccgaaag-
8:1301194-1304417              ---------aagtaga-tccagagct-gatgaagc--ggctgggcc--aaagccgaaag-
3:104249321-104252393          ---------aagtaga-tccagagct-gatgaagc--ggctgggcc--aaagccgaaag-
14:c7746009-7742785            ---------aagtaga-tccagagct-gatgaagc--ggctgggcc--aaagccgaaag-
1:c104802708-104799486         ---------aagtaga-tccagagct-gatgaagc--ggctgggcc--aaagccgaaag-
5:c18542316-18539094           ---------aagtaga-tccagagct-gatgaagc--ggctgggcc--aaagccgaaag-
11:c24862440-24859225          ---------aagtaga-tccagagct-gatgaagc--ggctgggcc--aaagccgaaag-
3:95373815-95377016            ---------aagtaga-tccagagct-gatgaagc--ggctgggcc--aaagccgaaag-
7:34050115-34053337            ---------aagtaga-tccagagct-gatgaagc--ggctgggcc--aaagccgaaag-
13:c15421861-15418639          ---------aagtaga-tccagagct-gatgaagc--ggctgggcc--aaagccgaaag-
2:c55918978-55915755           ---------aagtaga-tccagagct-gatgaagc--agctgggcc--aaagccgaaag-
7:9870049-9873271              ---------aagtaga-tccagagct-gatgaagc--agctgggcc--aaagccgaaag-
10:3002211-3005433             ---------aagtaga-tccagagct-gatgaagc--ggctgggcc--aaagccgaaag-
3:10238843-10242062            ---------aagtaga-tccagagct-gatgaagt--ggctgggcc--aaagccgaaag-
4:95567882-95571101            ---------aagtaga-tccagagct-gatgaagc--ggctgggcc--aaagccgaaag-
7:c5941714-5938499             ---------aagtaga-tccagagct-gatgaagc--ggctgggcc--aaagccgaaag-
9:5869892-5873114              ---------aagtaga-tccagagct-gatgaagc--ggctgggcc--aaagccgaaag-
15:c6378870-6375656            ---------aagtaga-tccagagct-gatgaagc--ggctgggcc--aaagccgaaag-
7:30936012-30939231            ---------aagtaga-tccagagct-gatgaagc--ggctgggcc--aaagccgaaag-
10:c72786108-72782886          ---------aagtaga-tccagagct-gatgaagc--ggctgggcc--aaagccgaaag-
10:c9731216-9728216            ---------aagtaga-tccagagct-gatgaagc--ggctgggcc--aaagccgaaag-
11:c27771253-27768030          ---------aagtaga-tccagagct-gatgaagc--ggctgggcc--aaagccgaaag-
11:9070450-9073540             ---------aagtaga-tccagagct-gatgaagc--ggctgggcc--aaagccgaaag-
7:39364691-39367911            ---------aagtaga-tccagagct-gatgaagc--ggctgggcc--aaagccgaaag-
8:36970569-36973786            ---------aagtaga-tccagagct-gatgaagc--gactgggcc--aaagccgaaag-
3:c32912609-32909389           ---------aagtaga-tccagagct-gatgaagc--ggctgggcc--aaagccgaaag-
1:21065933-21069148            ---------aagtaga-tccagagct-gatgaagc--ggctgggcc--aaagccgaaag-
3:c64503188-64500170           ---------aagtaga-tccagagct-gatgaagc--ggctgggcc--aaagccgaaag-
2:85991341-85994568            ---------aagtaga-tccagagct-gatgaagc--ggctgggcc--aaagccgaaag-
9:32312591-32315796            ---------aagtaga-tccagagct-gatgaagc--ggctgggcc--aaagccgaaag-
13:46853175-46856402           ---------aagtaga-tccagagct-gatgaagc--ggctgggcc--aaagccgaaag-
1:19135116-19138339            ---------aagtaga-tccagagct-gatgaagc--ggctgggcc--aaagccgaaag-
2:c15338894-15335672           ---------aagtaga-tccagagct-gatgaagc--ggctgggcc--aaagccgaaag-
4:c22105066-22101843           ---------aagtaga-tccagagct-gatgaagc--ggctgggcc--aaagccgaaag-
2:117737025-117740248          ---------aagtaga-tccagagct-gatgaagc--ggctgggcc--aaagccgaaag-
15:c19325887-19322664          ---------aagtaga-tccagagct-gatgaagc--ggctgggcc--aaagccgaaag-
12:14278759-14281982           ---------aagtaga-tccagagct-gatgaagc--ggctgggcc--aaagccgaaag-
11:39319591-39322813           ---------aagtaga-tccagagct-gatgaagc--ggctgggcc--aaagccgaaag-
14:37186663-37189884           ---------aagtaga-tccagagct-gatgaagc--ggctgggcc--aaagccgaaag-
2:c103573034-103569812         ---------aagtaga-tccagagct-gatgaagc--ggctgggcc--aaagccgaaag-
15:27883977-27887201           ---------aagtaga-tccagagct-gatgaagt--ggctgggcc--aaagccgaaag-
9:c47106141-47102918           ---------aagtaga-tccagagct-gatgaagc--ggctgggcc--aaagccgaaag-
5:46142839-46146061            ---------aagtaga-tccagagct-gatgaagc--ggctgggcc--aaagccgaaag-
17:c3079369-3076147            ---------aagtaga-tccagagct-gatgaagc--ggctgggcc--aaagccgaaag-
10:c16118247-16115024          ---------aagtaga-tccagagct-gatgaagc--ggctgggcc--aaagccgaaag-
3:62242852-62246074            ---------aagtaga-tccagagct-gatgaagc--ggctgggcc--aaagccgaaag-
7:20854990-20858210            ---------aagtaga-tccagagct-gatgaagc--ggctgggcc--aaagccgaaag-
1:c57740355-57737130           ---------aagtaga-tccagagct-gatgaagc--ggctgggcc--aaagccgaaag-
8:c34984715-34981501           ---------aagtaga-tccagagct-gatgaagc--ggctgggcc--aaagccgaaag-
5:2903937-2907156              ---------aagtaga-tccagagct-gatgaagc--ggctgggcc--aaagccgaaag-
14:c9032142-9029015            ---------aagtaga-tccagagct-gatgaagc--ggctgggcc--aaagccgaaag-
3:106643128-106646351          ---------aagtaga-tccagagct-gatgaagc--ggctgggcc--aaagccgaaag-
3:c111561301-111558077         ---------aagtaga-tccagagct-gatgaagc--ggctgggcc--aaagccgaaag-
SIRZ01000202.1:3465-6689       ---------aagtaga-tccagagct-gatgaagc--ggctgggcc--aaagccgaaag-
10:39103587-39106810           ---------aagtaga-tccagagct-gatgaagc--ggctgggcc--aaagccgaaag-
3:c51283629-51280406           ---------aagtaga-tccagagct-gatgaagc--ggctgggcc--aaagccgaaag-
11:15674002-15677225           ---------aagtaga-tccagagct-gatgaagc--ggctgggcc--aaagccgaaag-
11:c29988742-29985519          ---------aagtaga-tccagagct-gatgaagc--ggctgggcc--aaagccgaaag-
5:c3224908-3221688             ---------aagtaga-tccagagct-gatgaagc--ggctgggcc--aaagccgaaag-
7:86806744-86809964            ---------aagtaga-tccagagct-gatgaagc--ggctgggcc--aaagccgaaag-
12:c16315882-16312659          ---------aagtaga-tccagagct-gatgaagc--ggctgggcc--aaagccgaaag-
5:c45766236-45763014           ---------aagtaga-tccagagct-gatgaagc--ggctgggcc--aaagccgaaag-
10:c7057562-7054339            ---------aagtaga-tccagagct-gatgaagt--ggctgggcc--aaagccgaaag-
13:c43476602-43473380          ---------aagtaga-tccagagct-gatgaagt--ggctgggcc--aaagccgaaag-
1:1316043-1319266              ---------aagtaga-tccagagct-gatgaagc--ggctgggcc--aaagccgaaag-
5:c11870178-11866965           ---------aagtaga-tccagagct-gatgaagc--ggctgggcc--aaagccgaaag-
Z:c29270793-29267570           ---------aagtaga-tccagagct-gatgaagc--ggctgggcc--aaagccgaaag-
8:c86945516-86942301           ---------aagtaga-tccagagct-gatgaagc--ggctgggcc--aaagccaaaag-
17:33985971-33989189           ---------aagtaga-tccagagct-gatgaagc--ggctgggcc--aaagccgaaag-
8:22912440-22915565            ---------aagtaga-tccagagct-gatgaagc--ggctgggcc--aaagccgaaag-
10:c22998723-22995503          ---------aagtaga-tccagagct-gatgaagc--ggctgggcc--aaagccgaaag-
10:c25144387-25141166          ---------aagtaga-tccagagct-gatgaagc--ggctgggcc--aaagccgaaag-
6:48135508-48138723            ---------aagtaga-tccagagct-gatgaagc--ggctgggcc--aaagccgaaag-
1:c31415780-31412560           ---------aagtaga-tccagagct-gatgaagc--ggctgggcc--aaagccgaaag-
13:6533735-6536937             ---------aagtaga-tccagagct-gatgaagc--ggctgggcc--aaagccgaaag-
3:c27558309-27555089           ---------aagtaga-tccagagct-gatgaagc--ggctgggcc--aaagccgaaag-
5:c1474692-1471486             ---------aagtaga-tccagagct-gatgaagc--ggctgggcc--aaagccgaaag-
2:98266750-98269976            ---------aagtaga-tccagagct-gatgaagt--ggctgggcc--aaagccgaaag-
17:38015009-38018232           ---------aagtaga-tccagagct-gatgaagc--ggctgggcc--aaagccgaaag-
11:c61012368-61009155          ---------aagtaga-tccagagct-gatgaagc--ggctgggcc--aaagccgaaag-
Z:c43322635-43319413           ---------aagtaga-tccagagct-gatgaagc--ggctgggcc--aaagccgaaag-
9:42455257-42458479            ---------aagtaga-tccagagct-gatgaagc--agctgggcc--aaagccgaaag-
1:71135295-71138543            ---------aagtaga-tccagagct-gatgaagc--ggctgggcc--aaagccgaaag-
1:c20621900-20618828           ---------aagtaga-tccagagc--gatgaagc--ggctgggcc--aaagccgaaag-
8:c90262309-90259085           ---------aagtaga-tccagagct-gatgaagc--ggctgggcc--aaagccgaaag-
9:67144918-67148131            ---------aagtaga-tccagagct-gatgaagc--ggctgggcc--aaagccgaaag-
4:103078874-103082091          ---------aagtaga-tccagagct-gatgaagc--ggctgggcc--aaagccgaaag-
11:63209688-63212907           ---------aagtaga-tccagagct-gatgaagc--ggctgggct--aaagccgaaag-
4:103469337-103472560          ---------aagtaga-tccagagct-gatgaagc--ggctgggcc--aaagccgaaag-
8:c68282258-68279050           ---------aagtaga-tccagagct-gatgaagc--ggctgggcc--aaagccgaaag-
8:c46597520-46594308           ---------aagtaga-tccagagct-gatgaagc--ggctgggcc--aaagccgaaag-
8:c90002768-89999550           ---------aagtaga-tccagagct-gatgaagc--ggctgggct--aaagccgaaag-
13:c29673381-29670352          ---------aagtagg-tccagagct-gatgaagc--ggctgggcc--aaagccgaaag-
9:39826628-39829854            ---------aagtaga-tccagagct-gatgaagc--ggctgggcc--aaagccgaaag-
8:c870152-866931               ---------aagtaga-tccagagct-gatgaagc--ggctgggcc--aaagccgaaag-
4:c106591363-106588148         ---------aagtaga-tccagagct-gatgaagc--ggctgggcc--aaagccgaaag-
4:c106596294-106593088         ---------aagtaga-tccagagct-gatgaagc--ggctgggcc--aaagccgaaag-
17:c34578361-34575138          ---------aagtaga-tccagagct-gatgaagc--ggctgggcc--aaagccgaaag-
6:c4548926-4545711             ---------aagtaga-tccagagct-gatgaagc--ggctgggcc--aaagccgaaag-
18:c8027911-8024689            ---------aagtaga-tccagagct-gatgaagc--ggctgggcc--aaagccgaaag-
8:c88339363-88336150           ---------aagtaga-tccagagct-gatgaagc--ggctgggct--aaagccgaaag-
10:c75321240-75318021          ---------aagtaga-tccagagct-gatgaagc--ggctgggcc--aaagccgaaag-
6:c48827526-48824306           ---------aagtaga-tccagagct-gatgaagc--ggctgggcc--aaagccgaaag-
3:35707710-35710909            ---------aagtaga-tccagagct-gatgaagc--ggctgggcc--aaagccgaaag-
Z:c49421705-49418486           ---------aagtaga-tccagagct-gatgaagc--ggctgggcc--aaagccgaaag-
1:c76237122-76233921           ---------aagtaga-tccagagct-gatgaagt--ggctgggcc--aaagccgaaag-
5:c34153618-34150395           ---------aagtaga-tccagagct-gatgaagc--ggctgggcc--aaagccgaaag-
4:71648671-71651879            ---------aagtaga-tccagagct-gatgaagc--tgctgggcc--aaagccaaaag-
9:29037350-29040572            ---------aagtaga-tccagagct-gatgaagc--ggctgggcc--aaagccgaaag-
1:36335191-36338391            ---------aagtaga-tccagagct-gatgaagc--ggctgggcc--aaagccgaaag-
12:168440-171659               ---------aagtaga-tccagagct-gatgaagc--gactgggcc--aaagccgaaag-
7:74587456-74590672            ---------aagtaga-tccagagct-gatgaagc--gactgggcc--aaagccgaaag-
2:2499200-2502422              ---------aagtaga-tccagagct-gatgaagc--ggcttggcc--aaagccgaaag-
15:c39046888-39043670          ---------aagtaga-tccagagct-gatgaagc--ggctgggcc--aaagccgaaag-
7:1590017-1593239              ---------aagtaga-tccagagct-gatgaagc--ggctgggcc--aaagccgaaag-
14:c1392464-1389256            ---------aagtaga-tccagagct-gatgaagc--ggctgggcc--aaagccgaaag-
17:c18436887-18433668          ---------aagtaga-tccagagct-gatgaagc--ggctgggcc--aaagccgaaag-
8:616420-619637                ---------aagtaga-tccagagct-gatgaagc--ggctgggcc--aaagccgaaag-
4:c105523118-105519987         ---------aagtaga-tccagagct-gatgaagc--ggctgggcc--aaagccgaaag-
10:c16918488-16915482          ---------aagtaga-tccagagct-gatgaagc--ggctgggcc--aaagctgaaag-
10:c71922148-71918965          ---------aagtaga-tccagagct-gatgaagc--ggctgggcc--gaagccgaaag-
9:520094-523330                ---------aagtaga-tccagagct-gatgaagc--ggctgggcc--aaagccgaaag-
11:17348966-17352174           ---------aagtaga-tccagagct-gatgaagc--gggtgggcc--aaagccgaaag-
18:c6202686-6199624            ---------aagtaga-tccagagct-gatgaagc--ggctgggcc--aaagccgaaag-
Z:5604208-5607449              ---------aagtaga-tccagagct-gatgaagc--ggctgggcc--aaagccgaaag-
5:28999229-29002459            ---------aagtaga-tccagagct-gatgaagc--ggctgggcc--aaagccgaaag-
7:71170368-71173592            ---------aagtaga-tccagagct-gatgaagc--ggctgggcc--aaagccgaaag-
9:31735810-31739034            ---------aagtaga-tccagagct-gatgaagc--ggctgggcc--aaagccgaaag-
2:c82484591-82481368           ---------aagtaga-tccagagct-gatgaagc--ggctgggcc--aaagccgaaag-
7:c37596760-37593537           ---------aagtaga-tccagagct-gatgaagc--ggctgggcc--aaagccgaaag-
17:c16117733-16114510          ---------aagtaga-tccagagct-gatgaagc--ggctgggcc--aaagccgaaag-
Z:c6473315-6470092             ---------aagtaga-tccagagct-gatgaagc--ggctgggcc--aaagccgaaag-
3:c306331-303121               ---------aagtaga-tccagagct-gatgaagc--ggctgggcc--aaagccgaaag-
5:50541871-50545091            ---------aagtaga-tccagagct-gatgaagc--ggctgggcc--aaagccgaaag-
5:c73844052-73840830           ---------aagtaga-tccagagct-gatgaagc--ggctgggcc--aaagccgaaag-
14:17550561-17553781           ---------aagtaga-tccagagct-gatgaagc--ggctgggcc--aaagccgaaag-
14:32872739-32875962           ---------aagtaga-tccagagct-gatgaagc--agctgggcc--aaagccgaaag-
8:c35186522-35183299           ---------aagtaga-tccagagct-gatgaagc--ggctgggcc--aaagccgaaag-
9:15130128-15133347            ---------aagtaga-tccagagct-gatgaagc--ggctgggcc--aaagccgaaag-
15:39482783-39486006           ---------aagtaga-tccagagct-gatgaagc--ggctgggcc--aaagccgaaag-
9:c32710028-32706805           ---------aagtaga-tccagagct-gatgaagc--ggctgggcc--aaagccgaaag-
2:39267316-39270536            ---------aagtaga-tccagagct-gatgaagc--ggctgggcc--aaagccgaaag-
12:c29296078-29292855          ---------aagtaga-tccagagct-gatgaagc--ggctgggcc--aaagccgaaag-
11:c8106003-8102785            ---------aagtaga-tccagagct-gatgaagc--ggctgggcc--aaagccgaaag-
11:51780795-51784003           ---------aagtaga-tccagagct-gatgaagc--ggctgggcc--aaagccgaaag-
12:19617348-19620570           ---------aagtaga-tccagagct-gatgaagc--ggctgggcc--aaagccgaaag-
14:16193641-16196863           ---------aagtaga-tccagagct-gatgaagc--ggctgggcc--aaagccgaaag-
9:c26060699-26057478           ---------aagtaga-tccagagct-gatgaagc--ggctgggcc--aaagccgaaag-
2:39212536-39215763            ---------aagtaga-tccagagct-gatgaagc--ggctgggcc--aaagcccaaag-
1:c8985831-8982608             ---------aagtaga-tccagagct-gatgaagc--ggctgggcc--aaagccgaaag-
4:c23936053-23932830           ---------aagtaga-tccagagct-gatgaagc--ggctgggcc--aaagccgaaag-
4:26403803-26407026            ---------aagtaga-tccagagct-gatgaagc--ggctgggcc--aaagccgaaag-
13:48305757-48308980           ---------aagtaga-tccagagct-gatgaagc--ggctgggcc--aaagccgaaag-
10:c4362648-4359425            ---------aagtaga-tccagagct-gatgaagc--ggctgggcc--aaagccgaaag-
2:c50945208-50941986           ---------aagtaga-tccagagct-gatgaagc--ggctgggcc--aaagccgaaag-
9:32266438-32269660            ---------aagtaga-tccagagct-gatgaagc--ggctgggcc--aaagccgaaag-
13:c10618301-10615085          ---------aagtaga-tccagagct-gatgaagc--ggctgggcc--aaagccgaaag-
12:c30547927-30544707          ---------aagtaga-tccagagct-gatgaagc--ggctgggcc--aaagccgaaag-
6:20367148-20370368            ---------aagtaga-tccagagct-gatgaagc--ggctgggcc--aaagccgaaag-
3:67863849-67867069            ---------aagtaga-tccagagct-gatgaagc--ggctgggcc--aaagccgaaag-
9:12497364-12500585            ---------aagtaga-tccagagct-gatgaagc--ggctgggcc--aaagccgaaag-
2:c35470901-35467678           ---------aagtaga-tccagagct-gatgaagc--ggctgggcc--aaagccgaaag-
1:c40286207-40282988           ---------aagtaga-tccagagct-gatgaagt--ggctgggcc--aaagccgaaag-
5:70535187-70538405            ---------aagtaga-tccagagct-gatgaagc--ggctgggcc--aaagccgaaag-
9:75909612-75912833            ---------aagtaga-tccagagct-gatgaagc--ggctgggcc--aaagccgaaag-
5:c77306680-77303456           ---------aagtaga-tccagagct-gatgaagc--ggctgggcc--aaagccgaaag-
2:96271498-96274709            ---------aagtaga-tccagagct-gatgaagc--ggctgggcc--aaagccgaaag-
2:c14955818-14952600           ---------aagtaga-tccagagct-gatgaagc--ggctgggcc--aaagccgaaag-
8:87885836-87889054            ---------aagtaga-tccagagct-gatgaagc--ggctgggcc--aaagccgaaag-
1:c3862860-3859637             ---------aagtaga-tccagagct-gatgaagc--ggctgggcc--aaagccgaaag-
4:c76441494-76438271           ---------aagtaga-tccagagct-gatgaagc--ggctgggcc--aaagccgaaag-
5:82711653-82714876            ---------aagtaga-tccagagct-gatgaagc--ggctgggcc--aaagccgaaag-
9:c39360304-39357083           ---------aagtaga-tccagagct-gatgaagc--ggctgggcc--aaagccgaaag-
SIRZ01000409.1:c17120-13897    ---------aagtaga-tccagagct-gatgaagc--ggctgggcc--aaagccgaaag-
7:c31927649-31924655           ---------aagtaga-tccagagct-gatgaagc--ggctgggcc--aaagccgaaag-
8:c5273785-5270562             ---------aagtaga-tccagagct-gatgaagc--ggctgggcc--aaagccgaaag-
7:29692140-29695362            ---------aagtaga-tccagagct-gatgaagc--ggctgggcc--aaagccgaaag-
Z:c48706699-48703477           ---------aagtaga-tccagagct-gatgaagc--ggctgggcc--aaagccgaaag-
6:79179789-79183012            ---------aagtaga-tccagagct-gatgaagc--ggctgggcc--aaagccgaaag-
13:c14502602-14499390          ---------aagtaga-tccagagct-gatgaagc--ggctgggcc--aaagccgaaag-
11:28155536-28158759           ---------aagtaga-tccagagct-gatgaagc--ggctgggcc--aaagccgaaag-
SIRZ01000278.1:c6332-3111      ---------aagtaga-tccagagct-gatgaagc--ggctgggcc--aaagccgaaag-
10:58316003-58319226           ---------aagtaga-tccagagct-gatgaagc--ggctgggcc--aaagccgaaag-
13:39303814-39307023           ---------aagtaga-tccagagct-gatgaagc--ggctgggcc--aaagccgaaag-
2:95284398-95287618            ---------aagtaga-tccagagct-gatgaagc--ggctgggcc--aaagccgaaag-
1:c114587565-114584357         ---------aagtaga-tccagagct-gatgaagc--ggctgggcc--aaagccgaaag-
8:78797468-78800688            ---------aagtaga-tccagagct-gatgaagc--ggctgggcc--aaagccgaaag-
5:c100253882-100250662         ---------aagtaga-tccagagct-gatgaagc--ggctgggcc--aaagccgaaag-
14:19561464-19564687           ---------aagtaga-tccagagct-gatgaagc--ggctgggcc--aaagccgaaag-
1:c101591394-101588177         ---------aagtaga-tccagagct-gatgaagc--ggctgggcc--aaagccgaaag-
3:c69698839-69695614           ---------aagtaga-tccagagct-gatgaagc--ggctgggcc--aaagccgaaag-
13:46081249-46084472           ---------aagtaga-tccagagct-gatgaagc--ggctgggcc--aaagccgaaag-
6:36219268-36222485            ---------aagtaga-tccagagct-gatgaagc--ggctgggcc--aaagccgaaag-
7:c20329271-20326058           ---------aagtaga-tccagagct-gatgaagc--ggctgggcc--aaagccgaaag-
10:57834044-57837269           ---------aagtaga-tccagagct-gatgaagc--ggctgggcc--aaagccgaaag-
1:c71252005-71248782           ---------aagtaga-tccagagct-gatgaagc--ggctgggcc--aaagccgaaag-
1:c38835292-38832072           ---------aagtaga-tccagagct-gatgaagc--ggctgggcc--aaagccgaaag-
10:c48256285-48253063          ---------aagtaga-tccagagct-gatgaagc--ggctgggcc--aaagccgaaag-
12:46847844-46850852           ---------aagtaga-tccagagct-gatgaagc--ggctgggcc--aaagccgaaag-
9:34337120-34340343            ---------aagtaga-tccagagct-gatgaagc--ggctgggcc--aaagccgaaag-
3:9030476-9033700              ---------aagtaga-tccagagct-gatgaagc--ggctgggcc--aaagccgaaag-
4:c71810679-71807456           ---------aagtaga-tccagagct-gatgaagc--ggctgggcc--aaagccgaaag-
Z:c43363647-43360425           ---------aagtaga-tccagagct-gatgaagc--ggctgggcc--aaagccgaaag-
8:c67172710-67169504           ---------aagtaga-tccagaact-gatgaagc--ggctgggcc--aaagccgaaag-
8:1240001-1243223              ---------aagtaga-tccagagct-gatgaagc--ggctgggcc--aaagccgaaag-
11:16532572-16535788           ---------aagtaga-tccagagct-gatgaagc--ggctgggcc--aaagccgaaag-
7:91148183-91151406            ---------aagtaga-tccagagct-gatgaagc--ggctgggcc--aaagccgaaag-
5:7571513-7574726              ---------aagtaga-tccagagct-gatgaagc--ggctgggcc--aaagccgaaag-
11:c22435402-22432421          ---------aagtaga-tccagagct-gatgaagc--ggctgggcc--aaagccgaaag-
3:3515431-3518636              ---------aagtaga-tccagagct-gatgaagc--ggctgggcc--aaagccgaaag-
9:c56239854-56236631           ---------aagtaga-tccagagct-gatgaagc--ggctgggcc--aaagccgaaag-
2:c67518580-67515360           ---------aagtaga-tccagagct-gatgaagc--ggctgggcc--aaagccgaaag-
1:c97282622-97279399           ---------aagtaga-tccagagct-gatgaagc--ggctgggcc--aaagccgaaag-
1:22915798-22918821            ---------aagtaga-tccagagct-gatgaagc--ggctgggcc--aaagccgaaag-
14:c33400715-33397493          ---------aagtaga-tccagagct-gatgaagc--ggctgggcc--aaagccgaaag-
13:13166911-13170128           ---------aagtaga-tccagagct-gatgaagc--ggctgggcc--aaagccgaaag-
5:73456313-73459532            ---------aagtaga-tccagagct-gatgaagc--ggctgggcc--aaagccgaaag-
11:c29243024-29239805          ---------aagtaga-tccagagct-gatgaagc--ggctgggcc--aaagccgaaag-
4:36110926-36114146            ---------aagtaga-tccagagct-gatgaagc--ggctgggcc--aaagccgaaag-
4:c94744310-94741089           ---------aagtaga-tccagagct-gatgaagt--ggctgggcc--aaagccaaaag-
8:c17804728-17801513           ---------aagtaga-tccagagct-gatgaagc--ggctgggcc--aaagccgaaag-
3:c111088262-111085042         ---------aagtaga-tccagagct-gatgaagt--ggctgggcc--aaagacgaaag-
10:c70867818-70864595          ---------aagtaga-tccagagct-gatgaagc--ggctgggcc--aaagccgaaag-
15:44188643-44191866           ---------aagtaga-tccagagct-gatgaagc--ggctgggcc--aaagccgaaag-
6:40754054-40757274            ---------aagtaga-tccagagct-gatgaagc--ggctgggcc--aaagccgaaag-
7:c12618741-12615520           ---------aagtaga-tccagagct-gatgaagc--ggctgggcc--aaagccgaaag-
12:c25517723-25514508          ---------aagtaga-tccagagct-gatgaagc--ggctgggcc--aaagccaaaag-
16:41043576-41046801           ---------aagtaga-tccagagct-gatgaagc--ggctgggcc--aaagccgaaag-
11:c27590376-27587157          ---------aagtaga-tccagagct-gatgaagc--ggctgggcc--aaagccgaaag-
5:c90353475-90350251           ---------aagtaga-tccagagct-gatgaagc--ggctgggcc--aaagccgaaag-
9:c10390059-10386940           ---------aagtaga-tccagagct-gatgaagc--ggctgggcc--aaagccgaaag-
1:20383105-20386321            ---------aagtaga-tccagagct-gatgaagc--ggctgggcc--aaagccgaaag-
4:c93623814-93620592           ---------aagtaga-tccagagct-gatgaagc--ggctgggcc--aaagccgaaag-
3:c104809960-104806739         ---------aagtaga-tccagagct-gatgaagc--ggctgggcc--aaagccgaaag-
4:24323780-24326996            ---------aagtaga-tccagagct-gatgaagc--ggctgggcc--aaagccgaaag-
3:61221609-61224822            ---------aagtaga-tccagagct-gatgaagc--ggctgggcc--aaagccgaaag-
2:c48339057-48335836           ---------aagtaga-tccagagct-gatgaagc--ggctgggcc--aaagccaaaag-
15:c1770015-1766793            ---------aagtaga-tccagagct-gatgaagc--ggctgggcc--aaagccgaaag-
7:53435628-53438854            ---------aagtaga-tccagagct-gatgaagc--ggctgggcc--aaagccgaaag-
10:24946036-24949257           ---------aagtaga-tccagagct-gatgaagc--ggctgggcc--aaagccgaaag-
7:54206109-54209331            ---------aagtaga-tccagagct-gatgaagc--ggctgggcc--aaagccgaaag-
9:59794626-59797841            ---------aagtaga-tccagagct-gatgaagc--ggctgggcc--aaagccaaaag-
5:c58058740-58055517           ---------aagtaga-tccagagct-gatgaagc--ggctgggcc--aaagccgaaag-
7:c91962521-91959298           ---------aagtaga-tccagagct-gatgaagc--ggctgggcc--aaagccgaaag-
15:c24837027-24833813          ---------aagtaga-tccagagct-gatgaagc--ggctgggcc--aaagccgaaag-
7:44398008-44401226            ---------aagtaga-tccagagct-gatgaagc--ggctgggcc--aaagccgaaag-
14:13973299-13976522           ---------aagtaga-tccagagct-gatgaagc--ggctgggcc--aaagccgaaag-
1:3940670-3943879              ---------aagtaga-tccagagct-gatgaagc--ggctgggcc--aaagccaaaag-
7:103876-107100                ---------aagtaga-tccagagct-gatgaagc--ggctgggcc--aaagccgaaag-
6:c87528869-87525646           ---------aagtaga-tccagagct-gatgaagt--ggctgggcc--aaagccgaaag-
11:63509177-63512392           ---------aagtaga-tccagagct-gatgaagc--ggctgggcc--aaagccgaaag-
3:c14492876-14489652           ---------aagtaga-tccagagct-gatgaagc--ggctgggcc--aaagccgaaag-
4:c93260175-93256959           ---------aagtaga-tccagagct-gatgaagc--ggctgggcc--aaagccgaaag-
10:c31491604-31488381          ---------aagtaga-tccagagct-gatgaagc--ggctgggcc--aaagccgaaag-
Z:50495354-50498570            ---------aagtaga-tccagagct-gatgaagc--ggctgggcc--aaagccgaaag-
15:c43550784-43547604          ---------aagtaga-tccagagct-gatgaagc--ggctgggcc--aaagccgaaag-
16:c4506809-4503589            ---------aagtaga-tccagagct-gatgaagc--ggctgggct--aaagccgaaag-
2:c453755-450532               ---------gagtaga-tccagagct-gatgaagc--ggctgggcc--aaagccgaaag-
18:6081695-6084820             ---------aagtaga-tccagagct-gatgaagc--ggctgggcc--aaagccgaaag-
10:69029840-69033052           ---------aagtaga-tccagagct-gatgaagc--ggctgggcc--aaagccgaaag-
5:c93862460-93859237           ---------aagtaga-tccagagct-gatgaagc--ggctgggcc--aaagccgaaag-
2:117883838-117887054          ---------aagtaga-tccagagct-gatgaagc--ggctgggcc--aaagccgaaag-
1:c109697866-109694652         ---------aagtaga-tccagagct-gatgaagc--ggctgggcc--aaagccgaaag-
8:c81892127-81888911           ---------aagtaga-tccagagct-gatgaagt--ggctgggcc--aaagccgaaag-
3:c124953091-124949883         ---------aagtaga-tccagagct-gatgaagc--ggctgggcc--aaagccgaaag-
8:80191797-80195018            ---------aagtaga-tccagagct-gatgaagc--ggctgggcc--aaagccgaaag-
9:c1049274-1046051             ---------aagtaga-tccagagct-gatgaagc--ggctgggcc--aaagccgaaag-
14:c47239050-47235847          ---------aagtaga-tccagagct-gatgaagc--ggctgggcc--aaagccgaaag-
6:84088436-84091651            ---------aagtaga-tccagagct-gatgaagc--ggctgggcc--aaagccgaaag-
3:c1168554-1165333             ---------aagtaga-tccagagct-gatgaagc--ggctgggcc--aaagccgaaag-
3:c63394704-63391473           ---------aagtaga-ttcagagct-gatgaagc--agctgggcc--aaagccgaaag-
7:36124920-36128139            ---------aagtaga-ttcagagct-gatgaagc--ggctgggcc--aaagccaaaag-
Z:6029703-6032925              ---------aagtaga-ttcagagct-gatgaagc--ggctgggcc--aaagccgaaag-
2:120604280-120607499          ---------aagtaga-ttcagagct-gatgaagc--ggctgggcc--aaagccgaaag-
2:c65423403-65420335           ---------aagtaga-ttcagagct-gatgaagc--ggctgggcc--aaagacgaaag-
2:c71079900-71076690           ---------aagtaga-ttcagagct-gatgaagc--ggctgggcc--aaagccgaaag-
9:c311091-307903               ---------aagtaga-tccagagct-gatgaagc--ggctgggcc--aaagccgaaag-
3:c29124898-29121671           ---------aagtaga-ttcagagct-gatgaagc--ggctgggcc--aaagccgaaag-
5:c26829699-26826509           ---------aagtaga-ttcagagct-gatgaagc--ggctgggcc--aaagccgaaag-
Z:c41142346-41139124           ---------aagtaga-ttcagagct-gatgaagc--ggctgggcc--aaagccgaaag-
16:c219093-215882              ---------aagtaga-ttcagagct-gatgaagc--ggctgggcc--aaagccggaag-
11:c45731857-45728683          ---------aagtaga-ttcagagct-gatgaagc--agctgggcc--aaagccgaaag-
13:17163734-17166958           ---------aagtaga-ttcagagct-gatgaagc--ggctgggcc--aaagccaaaag-
11:31658983-31662208           ---------aagtaga-ttcagagct-gatgaagc--ggctgggcc--aaagctgaaag-
12:25702276-25705488           ---------aagtaga-tccagagct-gatgaagc--ggctgggcc--aaagccgaaag-
14:c1761490-1758389            ---------aagtaga-ttgagagct-gatgaagt--ggctgggcc--aaagccagaag-
5:94577418-94580630            ---------aagtaga-ttcagagct-gatgaagc--ggctgggcc--aaagccgaaag-
9:62364698-62367909            ---------aagtaga-tccagagct-gatgaaat--ggctgggcc--aaagccgaaag-
1:12159859-12163084            ---------aagtaga-ttcagagct-gatgaagc--ggctgggcc--aaagccgaaag-
2:126816644-126819858          ---------aagtaga-ttcagagct-gatgaagt--ggctgggcc--aaagctgaaag-
4:51173878-51177095            ---------aagtaga-ttcagagct-gatgaagc--ggctgggcc--aaagccaaaag-
17:c14921085-14917869          ---------aagtaga-tccagagct-gatgaagc--ggctgggcc--aaagccgaaag-
10:327946-331168               ---------aagtaga-ttcagagct-gatgaagc--ggctgggcc--aaagccaaaag-
SIRZ01000582.1:c19196-15974    ---------aagtaga-tccagagct-gatgaagc--ggctgggcc--aaagccgaaag-
16:43457614-43460836           ---------aagtaga-tccagagct-gatgaagc--ggctgggcc--aaagctgaaag-
4:14482418-14485510            ---------aagtaga-tccagagct-gatgaagc--ggctgggcc--aaagccgaaag-
17:c41184311-41181120          ---------aagtaga-ttcagagct-gatgaagc--ggctgggcc--aaagccgaaag-
Z:c45474279-45471066           ---------aagtaga-tccagagct-gatgaagc--ggctgggcc--aaagctgaaag-
7:58420906-58424134            ---------aattaga-tccagagct-gatgaagc--agctgggct--aaagccgaaag-
2:c32667786-32664597           ---------aagtaga-tccagagct-gatgaagc--ggctgggct--aaagccgaaag-
9:72883127-72886350            ---------aagtaga-tccagagct-gatgaagc--ggctgggct--aaagccgaaag-
13:c44601296-44598087          ---------aagtaga-tccagagct-gatgaagc--ggcagggct--aaagccgaaag-
7:42036819-42040025            ---------aagtaga-tccagagct-gatgaagc--ggctgggct--aaagccgaaag-
2:c20595522-20592304           ---------aagtaga-tccagagct-gatgaagc--ggctgggcc--aaagccgaaag-
16:c43158799-43155575          ---------aagtaga-tccagagct-gatgaagt--ggctgggcc--aaagccgaaag-
4:c2620176-2617085             ---------aagtaga-tccagagct-gatgaagc--ggctgggcc--aaagccgaaag-
SIRZ01000185.1:c15314-12281    ---------aagtaga-tccagagct-gatgaagc--ggctgggcc--aaagccgaaag-
SIRZ01000065.1:9062-12282      ---------aagtaga-tccagagct-gatgaagt--ggctgggcc--aaagccgaaag-
SIRZ01000246.1:1-3183          ---------aagtaga-tccagagct-gatgaagt--ggctgggcc--aaagccgaaag-
4:c100655547-100652332         ---------aagtaga-tccagagct-gatgaagc--ggctgggcc--aaagccgaaag-
Z:c49603583-49600369           ---------aagtaga-tccagagct-gatgaagc--ggctgggcc--aaagccgaaag-
4:65476169-65479376            ---------aagtaga-tccagagct-gatgaagc--ggctgggcc--aaagccaaaag-
11:50381382-50384587           ---------aagtaga-tccagagct-gatgaagt--ggctgggcc--aaagccgaaag-
5:c77625736-77622519           ---------aagtaga-tccagagct-gatgaagt--ggctgggtt--aaagccgaaag-
13:47040359-47043567           ---------aagtaga-tccagagct-gatgaagc--ggctgggcc--aaagccgaaag-
2:c21090522-21087318           ---------aagtaga-tccagagct-gatgaagc--ggctgggct--aaagccaaaag-
1:20357071-20360276            ---------aagtaga-tccagagct-gatgaagc--ggctgggct--aaagccgaaag-
13:31794136-31797354           ---------aagcaga-tccagagct-gatgaagc--ggctgggcc--aaagccgaaag-
Z:32928272-32931496            ---------aagtaga-tccagagct-gatgaagc--ggctgggcc--aaagccgaaag-
Z:32947139-32950161            ---------aagtaga-tccagagct-gatgaagc--ggctgggcc--aaagccgaaag-
1:50499135-50502359            ---------aagtaga-tccagagct-gatgaagc--ggctgggcc--aaagcagaaag-
8:89566273-89569457            ---------aagtaga-tccagagct-gatga----------------------------
1:c140146242-140143034         ---------aagtaga-tccagagct-gatgaagc--gactgggct--aaagccgaaag-
1:c139487795-139484578         ---------aagtaga-tccagagct-gatgaagc--ggctgggcc--aaagccgaaag-
7:73569974-73573165            ---------aagtaga-tccagagat-gatgaagc--ggctgggcc--aaagccgaaag-
9:c15223804-15220607           ---------aagtaga-tccagagct-gatgaagt--ggctgggcc--aaagctgaaag-
3:c36867325-36864107           ---------aagtaga-ttcagagct-gatgaagc--agctgggcc--aaagccgaaag-
Z:c43109872-43106730           ---------cagtaga-ttcagagct-gatgaagc--ggctgggcc--aaagccgaaag-
8:32610507-32613700            ---------aagtaga-ttcagagct-gatgaagc--ggctgggcc--aaagccgaaag-
11:c63028622-63025420          ---------aagtaga-ttcagagct-gatgaagc--ggctgggcc--aaagccgaaag-
18:c6552377-6549164            ---------aagtaga-tccagagct-gatgaagc--ggctgggcc--aaagccgaaag-
10:c47343866-47340657          ---------aagtaga-ttcagagct-gatgaagt--ggctgggtt--aaagccgaaag-
4:c105315416-105312205         ---------------a-ttcagagct-gatgaagc--ggctgggcc--aaagccgaaag-
15:44257999-44261183           ---------aagtaga-tccagagct-gatgaagc--agctgggcc--aaagccgaaag-
8:29096313-29099287            ---------aagtaga-ttcagagct-gatgaagc--ggctgggcc--aaagctgaaag-
8:c13714033-13710849           ---------aagtaga-ttcagagct-gatgaaac--ggctgggcc--aaagccaaaag-
15:c46054688-46051458          ---------aagtaga-ttcagagc----tgaagc--ggctgggcc--aaagccgaaag-
18:778506-781696               ---------aagtaga-tccagagct-gatgaagt--ggctgggcc--aaagccgaaag-
16:43051260-43054314           ---------aagtaga-ttcagagct-gatgaagc--ggctgggcc--aaagccgaaag-
Z:33660195-33663429            ---------aagtaga-ttcagagct-gatgaagc--ggcagggcc--aaagctgaaaa-
10:299636-302847               ---------aagtaga-ttcagagct-gatgaagc--ggctagacc--aaagccaaaag-
1:99520118-99523157            ---------aagtaga-ttcagagct-gatgaagc--ggctgggcc--aaagccgaaag-
1:c136470224-136467216         ---------aagtaga-ttcagagct-gatgaagc--ggctgggcc--aaagccgaaag-
1:56342922-56346079            ---------aagtaga-ttcagagct-gatgaagc--ggctgggcc--aaagccgaaag-
7:52323566-52326746            ---------aagtaga-ttcagagct-gatgaagc--ggctgggcc--aaagccaaaag-
17:c42721380-42718271          ---------aagtaga-ttcagagct-gatgaagc--ggatgggcc--aaagccgaaag-
17:42316945-42320123           ---------aagtaga-ttcagagct-gatgaagc--ggctgggcc--aaagccaaaag-
7:89895075-89898293            ---------aagtaga-ttcatagct-gatgaagc--agctgggcc--aaagccaaaag-
6:c33617440-33614205           ---------aagtaga-ttcagagct-gatgaagt--ggctgggcc--aaagccgaaag-
2:c120380260-120377056         ---------aagtaga-tccagagct-gatgaagc--ggctgggcc---aagccgaaag-
7:40025541-40028741            ---------aaggaaa-ttcagagct-gatgaagc--gcctgggcc--aaagccgaaag-
13:c44338179-44335176          ---------aagtaga-ttaagagct-gatgaagt--ggctgggcc--gaagctgaaag-
13:c44383878-44380902          ---------aagta----taagagct-gatgaagt--ggctgggcc--aaagctgaaag-
13:c44418922-44415948          ---------aagta----taagagct-gatgaagt--ggctgggcc--aaagctgaaag-
5:c411976-409022               ---------aagtaga-ttcagagct-gatgaagc--agctgggcc--aaagccaaaag-
2:125772535-125775739          ---------aagtaga-ttcagagct-gatgaagc--ggctgggcc--aaagccgaaag-
5:c55622675-55619488           ---------aagtaga-ttcagagct-gatgaagc--ggctgggcc--aaagctgaaag-
13:c44400505-44397534          ---------aagtata----agagct-gatgaagt--ggctgggcc--aaagctgaaag-
17:4355015-4358193             ---------aagtaga-ttcaaagct-gatgaagc--agctgggcc--aaagctgaaag-
4:64599923-64603137            ---------aagtaga-ttcagagct-gatgaagc--agctgggcc--aaagccaaaag-
10:927762-930979               ---------aagtaga-tccagagct-gatgaagc--agctgggcc--aaagccgaaag-
SIRZ01000725.1:10904-13856     ---------aagta-----tagagct-gatgaagt--ggctgggcc--aaagctgaaag-
2:c55937328-55934114           ---------aagtaga-tccagagct-gatgaagc--ggctgggcc--aaagccgaaag-
10:c9737178-9734201            ---------aagtaga-tccagagct-gatgaagc--ggctgggcc--aaagccgaaag-
                                                   * *.     ***                            

18:c6509493-6506069            gcgtcacgctcagttgcg--tatgccgg---------aagcgcgaaaggcacaagtccaa
1:104787980-104791280          g---gacgc-cagttgcggatatcct-----------ggaagcgaaagg--aaagtccaa
8:c87632296-87629089           ----gttgctcagttgcagatatgcct----------ggaagcgaaagg--aaagtccaa
13:47547143-47550382           ----gacgctcagttgcggatatgcct----------ggaagcgaaagg--aaagtccaa
13:c1763861-1760624            ----gacgctcagttgcggatatgcct----------ggaagcgaaagg--aaagtccaa
3:45143536-45146771            ----gacgctcagttgcggatatgcct----------ggaagcgaaagg--aaagtccaa
4:63729610-63732828            ----gacgctcagttgcggatatgcct----------ggaagcgaaagt--aaagtccaa
7:c41245621-41242392           ----gacgctcagttgtggatatgcct----------ggaagcaaaagg--aaagtccag
7:c83582076-83578849           ----gacgctcagttgcggatatgcct----------ggaagcgaaagg--aaagtccaa
7:5988876-5992099              ----gacgctcagttgcggatatgcct----------ggaagcgaaagg--aaagtccaa
4:c105906232-105903007         ----gacgctcagttgcggatatgcct----------ggaagcgaaagg--aaagtccaa
4:c68834060-68830837           ----gacgctcagttgcggatatgcct----------ggaagcgaaagg--aaagtccaa
11:44231319-44234300           ----gacgctcagttgcggatatgcct----------ggaagcgaaagg--aaagtccaa
2:69360154-69363377            ----gacgctcagttgcggatatgcct----------ggaagcgaaagg--aaagtccaa
8:27854480-27857703            ----gacgctcagttgcggatatgcct----------ggaagcgaaagg--aaagtccaa
5:c28948847-28945625           ----gacgctcagttgcggatatgcct----------ggaagcgaaagg--aaagtccaa
15:c26497305-26494082          ----gacgctcagttgcggatatgcct----------ggaagcgaaagg--aaagtccaa
12:28972228-28975450           ----gacgctcagttgcggatatgcct----------ggaagcgaaagg--aaagtccaa
5:41071821-41075043            ----gacgctcagttgcggatatgcct----------ggaagcgaaagg--aaagtccaa
4:62123262-62126466            ----gacgctcagttgcggatatgcct----------ggaagcgaaagg--aaagtccaa
4:74638728-74641951            ----gacgctcagttgcggatatgcct----------ggaagcgaaagg--aaagtccaa
2:13311-16534                  ----gacgctcagttgcggatatgcct----------ggaagcgaaagg--aaagtccaa
1:26510035-26513258            ----gacgctcagttgcggatatgcct----------ggaagcgaaagg--aaagtccaa
8:c35611267-35608043           ----gacgctcagttgcgggtatgcct----------ggaagcgaaagg--aaagtccaa
7:c14990570-14987347           ----gacgctcagttgcggatatgcct----------ggaagcgaaagg--aaagtccaa
9:15623506-15626669            ----gatgctcagttgcggatatgcct----------ggaagcgaaagg--aaagtccaa
Z:41491639-41494862            ----gacgctcagttgcggatatgcct----------ggaagcgaaagg--aaagtccaa
14:c31325806-31322598          ----gacgctcagttgcggatatgcct----------ggaagcgaaagg--aaagtccaa
10:71812016-71815238           ----gacgctcagttgcggatatgcct----------ggaagcgaaagg--aaagtccaa
6:57051543-57054766            ----gacgctcagttgcggatatgcct----------ggaagcgaaagg--aaagtccaa
3:116384060-116387282          ----gacgctcagttgcggatatgcct----------ggaagcgaaaga--aaagtccaa
7:c7058843-7055619             ----gacgctcagttgcggatatgcct----------ggaagcgaaagg--aaagtccaa
14:32317817-32321038           ----gacgctcagttgtggatatgcct----------ggaagcgaaagg--aaagtccaa
5:52864668-52867891            ----gacgctcagttgcggatatgcct----------ggaagcgaaagg--aaagtccaa
6:c50247890-50244670           ----gacgctcagttgcggatatgcct----------ggaagcgaaagg--aaagtccaa
1:c1928486-1925266             ----gatgctcagttgcggatatgcct----------ggaagcgaaagg--aaagtccaa
17:c19532627-19529406          ----gacgctcagttgcggatatgcct----------ggaagcgaaagg--aaagtccaa
13:12890101-12893319           ----gacgctcagttgcggatatgcct----------ggaagcgaaagg--aaagtccaa
15:455377-458596               ----gacgctcagttgcggatatgcct----------ggaagcgaaagg--aaagtccaa
2:93806291-93809511            ----gacgctcagttgcggatatgcct----------ggaagcgaaagg--aaagtccaa
14:c21562208-21558985          ----gacgctcagttgcggatatgcct----------ggaagcgaaagg--aaagtccaa
15:31274030-31277252           ----gacgctcagttgcggatatgcct----------ggaagcgaaagg--aaagtccaa
Z:48839017-48842234            ----gacgctcagttgcggatatgcct----------ggaagcgaaagg--aaagtccaa
Z:c42563779-42560741           ----gacgctcagttgcggatatgcct----------ggaagcgaaagg--aaagtccaa
14:c8600085-8596864            ----gacgctcagttgcggatatgcct----------ggaagcgaaagg--aaagtccaa
Z:c43989151-43985937           ----gacgctcagttgaggatatgcct----------ggaagcgaaagg--aaagtccaa
8:20455910-20459127            ----gacgctcagttgcggatatgcct----------ggaagcgaaagg--aaagtccaa
15:c41771942-41768722          ----gacgctcagttgcagatatgcct----------ggaagcgaaagg--aaagtccaa
Z:c3232823-3229600             ----gacgctcagttgcggatatgcct----------ggaagcgaaagg--aaagtccaa
Z:c15919066-15915845           ----gacgctcagttgcggatatgcct----------ggaagcgaaagg--aaagtccaa
3:14575061-14578284            ----gacgctcagttgtggatatgcct----------ggaagcgaaagg--aaagtccaa
1:c83769278-83766058           ----gacgctcagttgcggatatgcct----------ggaagcgaaagg--aaagtccaa
9:72747208-72750428            ----gacgctcagttgcggatatgcct----------ggaagcgaaagg--aaagtccaa
4:c105882698-105879475         ----gacgctcagttgcggatatgcct----------ggaagcgaaagg--aaagtccaa
Z:35830890-35833985            ----gacgctcagttgcggatatgcct----------ggaagcgaaagg--aaagtccaa
1:c137500783-137497563         ----gacactcagttgcggatatgcct----------ggaagcgaaagg--aaagtccaa
4:c52654810-52651606           ----gacgctcagttgcggatatgcct----------ggaagcgaaagg--aaagtccaa
7:4240345-4243564              ----gacgctcagttgcggatatgcct----------ggaagcgaaagg---aagtccaa
3:121466121-121469343          ----gatgctcagttgcggatatgcct----------ggaagcgaaagg--aaagtccaa
2:c207170-203947               ----gacgctcagttgcggatatgcct----------ggaagtgaaagg--aaagtccaa
4:c94738369-94735152           ----gacgctcagttgtggatatgcct----------ggaagcgaaagg--aaagtccaa
4:c2142973-2139750             ----gatgctcagttgcggatatgcct----------ggaagcgaaagg--aaagtccaa
6:c11703039-11699816           ----gacgctcagttgcggatatgcct----------ggaagcgaaagg--aaagtccaa
9:46504719-46507942            ----gacgctcagttgcggatgtgcct----------ggaagcgaaagg--aaagtccaa
1:c28379228-28376012           ----gacgctcagttgcggatatgcct----------ggaagcgaaagg--aaagtccaa
6:95540858-95544054            ----gacgctcagttgtggatatgcct----------ggaagcgaaagg--aaagtccaa
2:c64945528-64942305           ----gacgctcagttgcggatatgcct----------ggaagcgaaagg--aaagtccaa
2:40328012-40331236            ----gacgctcagttgcggatatgcct----------ggaagcgaaagg--aaagtccaa
16:23655104-23658323           ----gacgctcagttgcggatatgcct----------ggaagcgaaagg--aaagtccaa
2:96391200-96394417            ----gacgctcagttgcggatatgcct----------ggaagcgaaagg--aaagtccaa
3:c81002190-80998994           ----gacgctcagttgcggatatgcct----------ggaagcgaaagg--aaagtccaa
18:171850-175073               ----gacgctcagttgcagatatgcct----------ggaagcgaaagg--aaaatccaa
8:1301194-1304417              ----gacactcagttgcggatatgcct----------ggaagcgaaagg--aaagtccaa
3:104249321-104252393          ----gacgctcagttgcggatatgcct----------ggaagcgaaagg--aaagtccaa
14:c7746009-7742785            ----gacgctcagttgcggatatgcct----------ggaagcgaaagg--aaagtccaa
1:c104802708-104799486         ----gacgctcagttgcggatatgcct----------ggaagcgaaagg--aaagtccaa
5:c18542316-18539094           ----gacgctcaattgcggatatgcct----------ggaagcgaaagg--aaagtccaa
11:c24862440-24859225          ----gacactcagttgcggatatgcct----------ggaagcgaaagg--aaagtccaa
3:95373815-95377016            ----gacgctcagttgcggatatgcct----------ggaagcgaaagg--aaagtccaa
7:34050115-34053337            ----gacgctcagttgcggatatgcct----------ggaagcgaaagg--aaagtccaa
13:c15421861-15418639          ----gacgctcagttgcggatatgcct----------ggaagcgaaagg--aaagtccag
2:c55918978-55915755           ----gatactcagttgcggatatgcct----------ggaagcgaaagg--aaagtccaa
7:9870049-9873271              ----gacgctcagttgcggatatgcct----------ggaagcgaaagg--aaagtccaa
10:3002211-3005433             ----gacgctcagttgcggatatgcct----------ggaagcgaaagg--aaagtccaa
3:10238843-10242062            ----gacgctcagttgcggatatgcct----------ggaagcgaaagg--aaagtccaa
4:95567882-95571101            ----gaccctcagttgcggatatgcct----------ggaagcgaaagg--aaagtccaa
7:c5941714-5938499             ----gatgctcagttgcggatatgcct----------ggaagcaaaagg--aaagtccaa
9:5869892-5873114              ----gacgctcagttgcggatatgcct----------ggaagcgaaagg--aaagtccaa
15:c6378870-6375656            ----gacgctcagttgcggatatgcct----------ggaagcgaaagg--aaagtccaa
7:30936012-30939231            ----gacgctcagttgcggatatgcct----------ggaagcgaaagg--aaagtccaa
10:c72786108-72782886          ----gacgctcagttgcggatatgcct----------ggaagcaaaagg--aaagtccaa
10:c9731216-9728216            ----gacgctcagttgcggatatgcct----------ggaagcgaaagg--aaagtccaa
11:c27771253-27768030          ----gacgctcagttgcggatatgcct----------ggaagcgaaagg--aaagtccaa
11:9070450-9073540             ----gacgctcagttgcggatatgcct----------ggaagcgaaagg--aaagtccaa
7:39364691-39367911            ----gacgctcagttgcggatatgcct----------ggaagcaaaagg--aaagtccaa
8:36970569-36973786            ----gacgctcagttgcggatatgcct----------ggaagcgaaagg--aaagtccaa
3:c32912609-32909389           ----gacgctcagttgcggatatgcct----------ggaagcgaaagg--aaagtccaa
1:21065933-21069148            ----gacgctcagttgcggatatgcct----------ggaagcgaaagg--aaagtccaa
3:c64503188-64500170           ----gacgctcagttgcagatatgcct----------ggaagcgaaagg--aaagtccaa
2:85991341-85994568            ----gaagctcagttgcggatatgcct----------ggaagcgaaagg--aaagtccaa
9:32312591-32315796            ----gacgctcagttgcggatatgcct----------ggaagcgaaagg--aaagtccaa
13:46853175-46856402           ----gacgctcagttgcggatatgcct----------ggaagcgaaagg--aaagtccaa
1:19135116-19138339            ----gacgctcagttgcggatatgcct----------ggaagcgaaagg--aaagtccaa
2:c15338894-15335672           ----gacgctcagttgcggatatgcct----------ggaagcgaaagg--aaagtccaa
4:c22105066-22101843           ----gacgctcagttgcggatatgcct----------ggaagcgaaagg--aaagtccaa
2:117737025-117740248          ----gacgctcagttgcggatatgcct----------ggaagcgaaagg--aaagtccaa
15:c19325887-19322664          ----gacgctcagttgcggatatgcct----------ggaagcgaaagg--aaagtccaa
12:14278759-14281982           ----gacgctcagttgcggatatgcct----------ggaagcgaaagg--aaagtccaa
11:39319591-39322813           ----gacgctcagttgcggatatgcct----------ggaagcgaaagg--aaagtccaa
14:37186663-37189884           ----gacgctcagttgcggatatgcct----------ggaagcgaaagg--aaagtccaa
2:c103573034-103569812         ----gacgctcagttgcggatatgcct----------ggaagcgaaagg--aaagtccaa
15:27883977-27887201           ----gacgctcagttgcggatatgcct----------ggaagcgaaagg--aaagtccaa
9:c47106141-47102918           ----gacgctcagttgcggatatgcct----------ggaagcgaaagg--aaagtccaa
5:46142839-46146061            ----gacgctcagttgcggatatgcct----------ggaagcgaaagg--aaagtccaa
17:c3079369-3076147            ----gacgctcagttgcggatatgcct----------ggaagcgaaagg--aaagtccaa
10:c16118247-16115024          ----gacgctcagttgcggatatgcct----------ggaagcgaaagg--aaagtccaa
3:62242852-62246074            ----gatgctcagttgcggatatgcct----------ggaagcgaaagg--aaagtccaa
7:20854990-20858210            ----gacgctcagttgcggatatgcct----------ggaagcgaaagg--aaagtccaa
1:c57740355-57737130           ----gacgctcagttgcggatatgcct----------ggaagcgaaagg--aaagtccaa
8:c34984715-34981501           ----gacgctcagttgcggatatgcct----------ggaagcgaaagg--aaagtccaa
5:2903937-2907156              ----gacgctcagttgcggatatgcct----------ggaagcgaaagg--aaagtccaa
14:c9032142-9029015            ----gacgctcagttgcagatatgcct----------ggaagcgaaagg--aaagtccaa
3:106643128-106646351          ----gacgctcagttgcggatatgcct----------ggaagcgaaagg--aaagtccaa
3:c111561301-111558077         ----gacgctcagttgcggatatgcct----------ggaagcaaaagg--aaagtccaa
SIRZ01000202.1:3465-6689       ----gacgctcagttgcggatatgcct----------ggaagtgaaagg--aaagtccaa
10:39103587-39106810           ----gacgctcagttgcggatatgcct----------ggaagcgaaagg--aaagtccaa
3:c51283629-51280406           ----gacgctcagttgcggatatgcct----------ggaagcgaaagg--aaagtccaa
11:15674002-15677225           ----gacgctcagttgcggatatgcct----------ggaagcgaaagg--aaagtccaa
11:c29988742-29985519          ----gacgctcagttgcggatatgcct----------ggaagcgaaagg--aaagtccaa
5:c3224908-3221688             ----gacgctcagttgcggatatgcct----------ggaagcgaaagg--aaagtccaa
7:86806744-86809964            ----gacgctcagttgcggatatgcct----------ggaagcgaaagg--aaagtccaa
12:c16315882-16312659          ----gacgctcagttgcggatatgcct----------ggaagcgaaagg--aaagtccaa
5:c45766236-45763014           ----gacgctcagttgcggatatgcct----------ggaagcgaaagg--aaagtccaa
10:c7057562-7054339            ----gacgctcagttgcggatatgcct----------ggaagcgaaagg--aaagtccaa
13:c43476602-43473380          ----gacgctcagttgcggatatgcct----------ggaagcgaaagg--aaagtccaa
1:1316043-1319266              ----gacgctcagttgcggatatgcct----------ggaagcgaaagg--aaagtccaa
5:c11870178-11866965           ----gacgctcagttgcggatatgcct----------ggaagcgaaagg--aaagtccaa
Z:c29270793-29267570           ----gacgctcagttgcggatatgcct----------ggaagcgaaagg--aaagtccaa
8:c86945516-86942301           ----gacgctcagttgcagatatgcct----------ggaagcgaaagg--aaagtccaa
17:33985971-33989189           ----gacgctcagttgcggatatgcct----------ggaagcgaaagg--aaagtccaa
8:22912440-22915565            ----gacgctcagttgcggatatgcct----------ggaagcgaaagg--aaagtccaa
10:c22998723-22995503          ----gacgctcagttgcggatatgcct----------ggaagcgaaagg--aaagtccaa
10:c25144387-25141166          ----gacgctcagttgcggatatgcct----------ggaagcgaaagg--aaagtccaa
6:48135508-48138723            ----gacgctcagttgcggatatgcct----------ggaagcgaaagg--aaagtccaa
1:c31415780-31412560           ----gacgctcagttgcggatatgcct----------ggaagcgaaagg--aaagtccaa
13:6533735-6536937             ----gacgctcagttgcggatatgcct----------ggaagcgaaagg--aaagtccaa
3:c27558309-27555089           ----gatgctcagttgcggatatgcct----------ggaagcgaaagg--aaagtccaa
5:c1474692-1471486             ----gacgctcagttgcggatatgcct----------ggaagcgaaagg--aaagtccaa
2:98266750-98269976            ----gacgctcagttgcggatatgcct----------ggaagcgaaagg--aaagtccaa
17:38015009-38018232           ----gacgctcagttgcggatatgcct----------ggaagcgaaagg--gaagtccaa
11:c61012368-61009155          ----gacgctcagttgcggatatgcct----------ggaagcgaaagg--aaagtccaa
Z:c43322635-43319413           ----gacgctcagttgcggatatgcct----------ggaagcgaaagg--aaaatccaa
9:42455257-42458479            ----gacgctcagttgcggatatgcct----------ggaagcgaaatg--aaagcccaa
1:71135295-71138543            ----gacgctcagttgcggatatgcct----------ggaagcgaaagg--aaagtccaa
1:c20621900-20618828           ----gacgctcagttgcggatatgcct----------ggaagcgaaagg--aaagtccaa
8:c90262309-90259085           ----gatgctcagttgcggatatgcct----------ggaagcaaaagg--aaagtccaa
9:67144918-67148131            ----gacgctcagttgcggatatgcct----------ggaagcgaaagg--aaagtccaa
4:103078874-103082091          ----gacgctcagttgcggatatgcct----------ggaagcgaaagg--aaagtccaa
11:63209688-63212907           ----gacgctcagttgtggatatgcct----------ggaagcgaaagg--aaagtccaa
4:103469337-103472560          ----gacgctcagttgcggatatgcct----------ggaagcgaaagg--aaagtccaa
8:c68282258-68279050           ----gacgctcagttgcggatatgcct----------ggaagcgaaagg--aaagtccaa
8:c46597520-46594308           ----gacgctcagttgcggatatgcct----------ggaagcgaaagg--aaagtccaa
8:c90002768-89999550           ----gacgttcagttgcaaatatgcct----------ggaagcgaaagg--aaagtccaa
13:c29673381-29670352          ----gacgctcagttgcggatatgcct----------ggaagcgaaagg--aaagtccaa
9:39826628-39829854            ----gacgctcagttgcggatatgcct----------ggaagcgaaagg--aaagtccaa
8:c870152-866931               ----gacgctcagttgcggatatgcct----------ggaagcgaaagg--aaagtccaa
4:c106591363-106588148         ----gacgctcagttgcggatatgcct----------ggaagcgaaagg--aaagtccaa
4:c106596294-106593088         ----gacgctcagttgcggatatgcct----------ggaagcgaaagg--aaagtccaa
17:c34578361-34575138          ----gacgctcagttacggatatgcct----------ggaagcgaaagg--aaagtccaa
6:c4548926-4545711             ----gatgctcagttgcggatatgcct----------ggaagcgaaagg--aaagtccaa
18:c8027911-8024689            ----gacgctcagttgcggatatgcct----------ggaagcgaaagg--aaagtccaa
8:c88339363-88336150           ----gacgttcagttgtggatatggct----------ggaagcaaaagg--aaagtccaa
10:c75321240-75318021          ----gacgctcagttgcggatatgcat----------ggaagcgaaagg--aaagtccaa
6:c48827526-48824306           ----gacgctcagttgcggatatgcct----------ggaagcgaaagg--aaagtccaa
3:35707710-35710909            ----gacgctcaattgcggatatgcct----------ggaagcgaaagg--aaagtccaa
Z:c49421705-49418486           ----gacgctcagttgcggatatgcct----------ggaagcgaaagg--aaagtccaa
1:c76237122-76233921           ----gacgctcagttgcggatatgcct----------ggaagcgaaagg--aaagtccaa
5:c34153618-34150395           ----gacgctcagttgcagatatgcct----------ggaagcgaaagg--aaagtccaa
4:71648671-71651879            ----gacgctcagttgcggatatgcct----------ggaagcgaaagg--aaagtccaa
9:29037350-29040572            ----gacgctcagttgcggatatgcct----------ggaagcgaaagg--aaagtccaa
1:36335191-36338391            ----gacgctcagttgcggatatgcct----------gaaagtgaaagg--aaagtccaa
12:168440-171659               ----gacgctcagttgcggatatgcct----------ggaagcgaaagg--aaagtccaa
7:74587456-74590672            ----gacgctcagttgcggatatgcct----------ggaagcgaaagg--aaagtccaa
2:2499200-2502422              ----gacgctcagttgcggatatgcct----------ggaagcgaaagg--aaagtccaa
15:c39046888-39043670          ----gacgctcagttgcggatatgcct----------ggaagcgaaagg--aaagtccaa
7:1590017-1593239              ----gacgctcagttgcggatatgcct----------ggaagcgaaagg--aaagtccaa
14:c1392464-1389256            ----gacgctcagttgcggatatgcct----------ggaagcgaaagg--aaagtccaa
17:c18436887-18433668          ----gacgctcagttgcggatatgcct----------ggaagcgaaagg--aaagtccaa
8:616420-619637                ----gacgctcagttgcggatatgcct----------ggaagcgaaagg--aaagtccaa
4:c105523118-105519987         ----gacgctcagttgcggatatgcct----------ggaagcgaaagg--aaagtccaa
10:c16918488-16915482          ----gacgctcagttgcggatatgcct----------ggaagcaaaagg--aaagtccaa
10:c71922148-71918965          ----gacgctcagttgcggatatgcct----------ggaagcgaaagg--aaagtccaa
9:520094-523330                ----gacgctcagttgcggatatgcct----------ggaagcgaaagg--aaagtccaa
11:17348966-17352174           ----gacgctcagttgcggatatgcct----------ggaagcgaaagg--aaagtccaa
18:c6202686-6199624            ----gacgctcagttgcggatatgcat----------ggaagcgaaagg--aaagtccaa
Z:5604208-5607449              ----gacgctcagttgcggatatgcat----------ggaagcgaaagg--aaagtccaa
5:28999229-29002459            ----gacgctcagttgcggatatgcat----------ggaagcgaaagg--aaagtccaa
7:71170368-71173592            ----gacgctcagttgcggatatgcat----------ggaagtgaaagg--aaagtccaa
9:31735810-31739034            ----gacgctcagttgcggatatgcat----------ggaagcgaaagg--aaagtccaa
2:c82484591-82481368           ----gacgctcagttgcggatatgcat----------ggaagcgaaagg--aaagtccaa
7:c37596760-37593537           ----gacgctcagttgcggatatgcat----------ggaagcgaaagg--aaagtccaa
17:c16117733-16114510          ----gacgctcagttgcggatatgcat----------ggaagcgaaagg--aaagtccaa
Z:c6473315-6470092             ----gacgctcagttgcggatatgcat----------ggaagcgaaagg--aaagtccaa
3:c306331-303121               ----gacgctcagttgcggatatgcat----------ggaagcgaaagg--aaagtccaa
5:50541871-50545091            ----gacgctcagttgcggatatgcat----------ggaagcgaaagg--aaagtccaa
5:c73844052-73840830           ----gacgctcagttgcggatatgcat----------ggaagcgaaagg--aaagtccaa
14:17550561-17553781           ----gacgctcagttgcggatatgcct----------ggaagcgaaagg--aaagtccaa
14:32872739-32875962           ----gacgctcagttgcggatatgcat----------ggaagcaaaagg--aaagtccaa
8:c35186522-35183299           ----gacgctcagttgcggatatgcat----------ggaagcgaaagg--aaagtccaa
9:15130128-15133347            ----gacgctcagttgcggatatgcat----------ggaagcgaaagg--aaagtccaa
15:39482783-39486006           ----gacgctcagttgcggatatgcat----------ggaagcgaaagg--aaagtccaa
9:c32710028-32706805           ----gacgctcagttgcggatatgcat----------ggaagcgaaagg--aaagtccaa
2:39267316-39270536            ----gaagctcagttgcggatatgcat----------ggaagcgaaagg--aaagtccaa
12:c29296078-29292855          ----gacgctcagttgcggatatgcat----------ggaagcgaaagg--aaagtccaa
11:c8106003-8102785            ----gacgctcagttgcggatatgcat----------ggaagcgaaagg--aaagtccaa
11:51780795-51784003           ----gaccctcagttgcggatatgcat----------ggaagcgaaagg--aaagtccaa
12:19617348-19620570           ----gacgctcagttgcggatatgcat----------ggaagcgaaagg--aaagtccaa
14:16193641-16196863           ----gacgctcagttgcggatatgcat----------ggaagcgaaagg--aaagtccaa
9:c26060699-26057478           ----gacgctcagttgcggatatgcat----------ggaagcgaaagg--aaagtccaa
2:39212536-39215763            ----gacgctcagttgcggatatgcat----------ggaagcgaaagg--aaagtccaa
1:c8985831-8982608             ----gacgctcagttgcggatatgcat----------ggaagcgaaagg--aaagtccaa
4:c23936053-23932830           ----gacgctcagttgcggatatgcat----------ggaagcgaaagg--aaagtccaa
4:26403803-26407026            ----gacgctcagttgcggatatgcat----------ggaagcgaaagg--aaagtccaa
13:48305757-48308980           ----gacgctcagttgcggatatgcat----------ggaagcgaaagg--aaagtccaa
10:c4362648-4359425            ----gacgctcagttgcggatatgcat----------ggaagcgaaagg--aaagtccaa
2:c50945208-50941986           ----gacgctcagttgcggatatgcat----------ggaagcgaaagg--aaagtccaa
9:32266438-32269660            ----gacgctcagttgcggctatgcat----------ggaagcgaaagg--aaagtccaa
13:c10618301-10615085          ----gacgctcagttgcggatatgcat----------ggaagcgaaagg--aaagtccaa
12:c30547927-30544707          ----gacgctcagttgcggatatgcat----------ggaagcgaaagg--aaagtccaa
6:20367148-20370368            ----gacgctcagttgcggatatgcat----------ggaagcgaaagg--aaagtccaa
3:67863849-67867069            ----gacgctcagttgcggatatgcat----------ggaagcgaaagg--aaagtccaa
9:12497364-12500585            ----gacgctcagttgcggatatgcat----------ggaagcgaaagg--aaagtccaa
2:c35470901-35467678           ----gacgctcagttgcggatatgcat----------ggaagcgaaagg--aaagtccaa
1:c40286207-40282988           ----gacgctcagttgcggatatgcat----------ggaagcgaaagg--aaagtccaa
5:70535187-70538405            ----gacgctcagttgcggatatgcat----------ggaagcgaaagg--aaagtccaa
9:75909612-75912833            ----gacgctcagttgcggatatgcat----------ggaagcgaaagg--aaagtccaa
5:c77306680-77303456           ----gacactcagttgcggatatgcat----------ggaagcgaaagg--aaagtccaa
2:96271498-96274709            ----gacgctcagttgcggatatgcat----------ggaagcgaaagg--aaagtccaa
2:c14955818-14952600           ----gacgctcagttgcggatatgcat----------ggaagcgaaagg--aaagtccaa
8:87885836-87889054            ----gacgctcagttgcggatatgcat----------ggaagcgaaagg--aaagtccaa
1:c3862860-3859637             ----gacgctcagttgcggatatgcat----------ggaagcgaaagg--aaagtccaa
4:c76441494-76438271           ----gacgctcagttgcggatatgcat----------ggaagcgaaagg--aaagtccaa
5:82711653-82714876            ----gacgctcagttgcggatatgcat----------ggaagcgaaagg--aaagtccaa
9:c39360304-39357083           ----gacgctcagttgcggatatgcat----------ggaagcgaaagg--aaagtccaa
SIRZ01000409.1:c17120-13897    ----gacgctcagttgcggatatgcat----------ggaagcgaaagg--aaagtccaa
7:c31927649-31924655           ----gacgctcagttgcggatatgcat----------ggaagcgaaagg--aaagtccaa
8:c5273785-5270562             ----gacgctcagttgcggatatgcat----------ggaagcgaaagg--aaagtccaa
7:29692140-29695362            ----gacgctcagttgcggatatgcat----------ggaagcgaaagg--aaagtccaa
Z:c48706699-48703477           ----gacgctcagttgcggatatgcat----------ggaagcgaaagg--aaagtccaa
6:79179789-79183012            ----gacgctcagttgcggatatgcat----------ggaagcgaaagg--aaagtccaa
13:c14502602-14499390          ----gacgctcagttgcggatatgcat----------ggaagcgaaagg--aaagtccaa
11:28155536-28158759           ----gacgctcagttgcggatatgcat----------ggaagcgaaagg--aaagtccaa
SIRZ01000278.1:c6332-3111      ----gacgctcagttgcggatatgcat----------ggaaacgaaagg--aaagtccaa
10:58316003-58319226           ----gacgctcagttgcggatatgcat----------ggaagcgaaagg--aaagtccaa
13:39303814-39307023           ----gacgctcagttgcggatatgcat----------ggaagcgaaagg--aaagtccaa
2:95284398-95287618            ----gacgctcagttgcggatatgcat----------ggaagcgaaagg--aaagtccaa
1:c114587565-114584357         ----gacgctcagttgcggatatgcat----------ggaagcgaaagg--aaagtccaa
8:78797468-78800688            ----gacgctcagttgtggatatgcat----------ggaagcgaaagg--aaagtccaa
5:c100253882-100250662         ----gacgctcagttgcggatatgcat----------ggaagcgaaagg--aaagtccaa
14:19561464-19564687           ----gacgctcagttgcggatatgcat----------ggaagcgaaagg--aaagtccaa
1:c101591394-101588177         ----gacgctcagttgcggatatgcat----------ggaagcgaaagg--aaagtccaa
3:c69698839-69695614           ----gacgctcagttgcggatatgcat----------ggaagcgaaagg--aaagtccaa
13:46081249-46084472           ----gacgctcagttgcggatatgcat----------ggaagcgaaagg--aaagtccaa
6:36219268-36222485            ----gacgctcagttgcggatatgcat----------ggaagcgaaagg--aaagtccaa
7:c20329271-20326058           ----gacgctcagttgcggatatgcat----------ggaagcgaaagg--aaagtccaa
10:57834044-57837269           ----gacgctcagttgcggatatgcat----------ggaagcgaaagg--aaagtccaa
1:c71252005-71248782           ----gacgctcagttgcggatatgcat----------ggaagcgaaagg--aaagtccaa
1:c38835292-38832072           ----gacgctcagttgcggatatgcat----------ggaagcgaaagg--aaagtccaa
10:c48256285-48253063          ----gacgctcagttgcggatatgcat----------ggaagcgaaagg--aaagtccaa
12:46847844-46850852           ----gacgctcagttgcggatatgcat----------ggaagcgaaagg--aaagtccaa
9:34337120-34340343            ----gacgctcagttgcggatatgcat----------ggaagcgaaagg--aaagtccaa
3:9030476-9033700              ----gacgctcagttgcggatatgcat----------ggaagcgaaagg--aaagtccaa
4:c71810679-71807456           ----gacgctcagttgcggatatgcat----------ggaagcgaaagg--aaagtccaa
Z:c43363647-43360425           ----gacgctcagttgcggatatgcat----------ggaagcgaaagg--aaagtccaa
8:c67172710-67169504           ----gacgctcagttgcggatatgcat----------ggaagcgaaagg--aaagtccaa
8:1240001-1243223              ----gacgctcagttgcggatatgcat----------ggaagcgaaagg--aaagtccaa
11:16532572-16535788           ----gacgctcagttgcggatatgcat----------ggaagcgaaagg--aaagtccaa
7:91148183-91151406            ----gacgctcagttgcggatatgcat----------ggaagcgaaagg--aaagtccaa
5:7571513-7574726              ----gacgctcagttgcggatatgcat----------ggaagcgaaagg--aaagtccaa
11:c22435402-22432421          ----gacgctcagttgcggatatgcat----------ggaagcgaaagg--aaagtccaa
3:3515431-3518636              ----gacgctcagttgcggatatgcat----------ggaagtgaaagg--aaagtccaa
9:c56239854-56236631           ----gacgctcagttgcggatatgcat----------ggaagcgaaagg--aaagtccaa
2:c67518580-67515360           ----gacgctcagttgcggatatgcat----------ggaagcgaaagg--aaagtccaa
1:c97282622-97279399           ----gacactcagttgcagatatgcat----------ggaagcgaaagg--aaagtccaa
1:22915798-22918821            ----gacgctcagttgcggatatgcat----------ggaagcgaaagg--aaagtccaa
14:c33400715-33397493          ----gacgctcagttgcggatatgcat----------ggaagcgaaagg--aaagtccaa
13:13166911-13170128           ----gacgctcagttgcggatatgcat----------ggaagcgaaagg--aaagtccaa
5:73456313-73459532            ----gacgctcagttccggatatgcat----------ggaagcgaaagg--aaagtccaa
11:c29243024-29239805          ----gacgctcagttgcggatatgcat----------ggaagcgaaagg--aaagtccaa
4:36110926-36114146            ----gacgctgagttgcggatatgcat----------ggaagcgaaagg--aaagtccaa
4:c94744310-94741089           ----gacgctcagttgcggatatgcgt----------ggaagcgaaagg--aaagtccaa
8:c17804728-17801513           ----gacgctcagttgcggatatgcat----------ggaagtgaaagg--aaagtccaa
3:c111088262-111085042         ----gacgctcagttgcggatatgcat----------ggaagcgaaagg--aaagtccaa
10:c70867818-70864595          ----gacgctcagttgcggatatgcat----------ggaagcgaaagg--aaagtccaa
15:44188643-44191866           ----gacgctcagttgcggatatgcat----------ggaagcgaaagg--aaagtccaa
6:40754054-40757274            ----gacgctcagttgcggatatgcat----------ggaagcgaaagg--aaagtccaa
7:c12618741-12615520           ----gacgctcagttgcggatatgcat----------ggaagcgaaagg--aaagtccaa
12:c25517723-25514508          ----gacgctcagttgcggatatgcat----------ggaagcgaaagg--aaagtccaa
16:41043576-41046801           ----gacactcagttgcggatatgcat----------ggaagcgaaagg--aaagtccaa
11:c27590376-27587157          ----gacgctcagttgcggatatgcat----------ggaagcgaaagg--aaagtccaa
5:c90353475-90350251           ----gacgctcagttgcggatatgcat----------ggaagcgaaagg--aaagtccaa
9:c10390059-10386940           ----gacgctcagttgcggatatgcat----------ggaagcgaaagg--aaagtccaa
1:20383105-20386321            ----gacgctcagttgcggatatgcat----------ggaagcgaaagg--aaagtccaa
4:c93623814-93620592           ----gacgctcagttgcggatatgcat----------ggaagcgaaagg--aaagtccaa
3:c104809960-104806739         ----gacgctcagttgcggatatgcat----------ggaagcgaaagg--aaagtccaa
4:24323780-24326996            ----gacgctcagttgcggatatgcat----------ggaagcgaaagg--aaagtccaa
3:61221609-61224822            ----gacgctcagttgcggatatgcat----------ggaagcgaaagg--aaagttcaa
2:c48339057-48335836           ----gacgctcagttgcggatatgcat----------ggaagcgaaagg--aaagtccaa
15:c1770015-1766793            ----gacgctcagttgcggatatgcat----------ggaagcgaaagg--aaagtccaa
7:53435628-53438854            ----gacgctcagttgcggatatgcat----------ggaagcgaaagg--aaagtccaa
10:24946036-24949257           ----gacgctcagttgtggatatgcct----------ggaagcgaaagg--aaagtccaa
7:54206109-54209331            ----gacgctcagttgcggatatgcat----------ggaagcgaaagg--aaagtccaa
9:59794626-59797841            ----gacgctcagttgcggatatgcat----------ggaagcgaaagg--aaagtccaa
5:c58058740-58055517           ----gacgctcagttgcggatatgcct----------ggaagcgaaagg--aaagtccaa
7:c91962521-91959298           ----gacgctcagttgcggatatgcat----------ggaagcgaaagg--aaagtccaa
15:c24837027-24833813          ----gacgctcagttgcggatatgcat----------ggaagcgaaagg--aaagtccaa
7:44398008-44401226            ----gacgctcagttgcggatatgcat----------ggaagcgaaagg--aaagtccaa
14:13973299-13976522           ----gacgctcagttgcggatatgcat----------ggaagcgaaagg--aaagtccaa
1:3940670-3943879              ----gacgctcagctgcggatatgcct----------ggaagcgaaagg--aaagcccaa
7:103876-107100                ----gacgctcagttgcggatatgcct----------ggaagcgaaagg--aaagtccaa
6:c87528869-87525646           ----gacgctcagttgcggatatgcat----------ggaagcgaaagg--aaagtccaa
11:63509177-63512392           ----gacgctcagttgcggatatgcat----------ggaagcgaaagg--aaagtccaa
3:c14492876-14489652           ----gacgctcagttgcggatatgcct----------ggaagcgaaagg--aaagtccaa
4:c93260175-93256959           ----gacgctcagttgcggatatgcat----------ggaagcgaaagg--aaagtccaa
10:c31491604-31488381          ----gacgctcagttgcggatatgcat----------ggaagcgaaagg--aaagtccaa
Z:50495354-50498570            ----gacgctcagttgcggatatgcat----------ggaagcgaaagg--aaagtccaa
15:c43550784-43547604          ----gacgctcagttgcggatatgcat----------ggaagcgaaagg--aaagtccaa
16:c4506809-4503589            ----gacgctcagttgcggatatgcat----------ggaagcgaaagg--aaagtccaa
2:c453755-450532               ----gacgctcagttgcggatatgcat----------ggaagcgaaagg--aaagtccaa
18:6081695-6084820             ----gacgctcagttgcggatatgcct----------ggaagcgaaagg--aaagtccaa
10:69029840-69033052           ----gacgctcagttgcggatatgcat----------ggaaccaaaagg--aaagtccaa
5:c93862460-93859237           ----gacgctcagttgtggatatgcat----------ggaagcgaaagg--aaagtccaa
2:117883838-117887054          ----gacgctcagttgcggatatgcct----------ggaagcgaaagg--aaagtccaa
1:c109697866-109694652         ----gacgctcagttgcggatatgcat----------ggaagcgaaagg--aaagtccaa
8:c81892127-81888911           ----gacgctcagttgcggatatgcat----------ggaagcgaaagg--aaagtccaa
3:c124953091-124949883         ----gacgctcagttgcggatatgcat----------ggaagcgaaagg--aaagtccaa
8:80191797-80195018            ----gacgctcagttgcggatatgcat----------ggaagcgaaagg--aaagtccaa
9:c1049274-1046051             ----gacgctcagttgcagatatgcat----------ggaagcgaaagg--aaagtccaa
14:c47239050-47235847          ----gacgctcagttgcggatatgcat----------ggaagcgaaagg--aaagtccaa
6:84088436-84091651            ----gacgctcagttgcggatatgcat----------ggaagcgaaagg--aaagtccaa
3:c1168554-1165333             ----gacgctcagttgcggatatgcat----------ggaagcgaaagg--aaagtccaa
3:c63394704-63391473           ----gacgctcagttgcggatatgcctggaagcgagcggaagcgaaagg--aaagtccaa
7:36124920-36128139            ----gacgctcagttgcggatatgcct----------ggaagcgaaagg--aaagtccaa
Z:6029703-6032925              ----gacgctcagttgcggatatgcct----------ggaagcgaaagg--aaagtccaa
2:120604280-120607499          ----gacgctcagttgcggatatgcct----------ggaagcgaaagg--aaagtccaa
2:c65423403-65420335           ----gacgctcagttgcggatatgcct----------ggaagcgaaagg--aaagtccaa
2:c71079900-71076690           ----gacactcagttgtggatatgcct----------ggaagcgaaagg--aaagtccaa
9:c311091-307903               ----gacgctcagttgcggatatgcct----------ggaagcgaaagg--aaagtccaa
3:c29124898-29121671           ----gatgctcagttgcggatatgcct----------ggaagcaaaagg--aaagtccaa
5:c26829699-26826509           ----gacgctcagttgcggatatgcct----------ggaagcgaaagg--aaagtccaa
Z:c41142346-41139124           ----gacgctcagttgcggatatgcct----------ggaagcaaaagg--aaagtccaa
16:c219093-215882              ----gacgctcagttgcggatatgcct----------ggaagcgaaagg--aaagtccaa
11:c45731857-45728683          ----gacgctcagttgcggatatgcct----------ggaagcgaaagg--aaagtccaa
13:17163734-17166958           ----gacgctcagttgcggatatgtct----------ggaagcgaaagg--aaagtccaa
11:31658983-31662208           ----gatgctcagttgcggatatgcct----------ggaagcgaaagg--aaagtccaa
12:25702276-25705488           ----gacgctcagttgcggatatgcct----------ggaagcgaaagg--aaagtccaa
14:c1761490-1758389            ----gacgctcagttgcggatatgcct----------ggaagcgaaagg--aaaatccaa
5:94577418-94580630            ----gacgctcagttgcggatatgcct----------ggaagcaaaagg--aaagtccaa
9:62364698-62367909            ----gacgctcagttgcggatatgcct----------ggaagcgaaagg--aaagtccaa
1:12159859-12163084            ----gacgctcagttgcggatatgcct----------ggaagcgaaagg--aaagtccaa
2:126816644-126819858          ----gacgctcagttgcggatatacct----------ggaagcgaaagg--aaagtccaa
4:51173878-51177095            ----gacgctcagttgcggatatgcct----------ggaagtgaaagg--aaagtccaa
17:c14921085-14917869          ----gacgctcagttgcggatatgcat----------ggaagcgaaagg--aaagtccaa
10:327946-331168               ----gacgctccgttgcagatatgcct----------ggaagcgaaagg--aaagtccaa
SIRZ01000582.1:c19196-15974    ----gacgctcagttgcggatatgcct----------ggaagcgaaagg--aaagtccaa
16:43457614-43460836           ----gatgctcagttgcggatatgcct----------ggaagcgaaagg--aaagtccaa
4:14482418-14485510            ----gacgctcagtttcggatatgcct----------ggaagcgaaaga-aaaagtccaa
17:c41184311-41181120          ----gacgctcagttgcggatatgcct----------ggaagcgaaagg--aaagtccaa
Z:c45474279-45471066           ----gatgctcagttgcagatatgcat----------ggaagcgaaagg--aaagtccaa
7:58420906-58424134            ----gacgctcagttgcagatatgcct----------ggaagcgaaagg--aaagtccaa
2:c32667786-32664597           ----gacgctcagttgcggatatgcct----------ggaagcgaaagg--aaagtccaa
9:72883127-72886350            ----gacgttcagttgcgaatatgcct----------ggaagcgaaagg--aaagtccaa
13:c44601296-44598087          ----gacgttcagttgcggatatgcct----------ggaagcgaaagg--aaagtccaa
7:42036819-42040025            ----gacattcagttgcggatatgcct----------ggaagtgaaagg--aaagtccaa
2:c20595522-20592304           ----gacgctcagttgcggatatgcat----------ggaagcgaaagg--aaagtccaa
16:c43158799-43155575          ----gacgctcagttgtggatatgcat----------ggaagcgaaagg--aaagtccaa
4:c2620176-2617085             ----gacactcagttgtggatatgcat----------ggaagtgaaagg--aaagtccaa
SIRZ01000185.1:c15314-12281    ----gacgctcagttgcggatatgcct----------ggaagcgaaagg--aaagtccaa
SIRZ01000065.1:9062-12282      ----gacgctcagttgtggatatgcat----------ggaagcgaaagg--aaagtccaa
SIRZ01000246.1:1-3183          ----gacgctcagttgtggatatgcat----------ggaagcgaaagg--aaagtccaa
4:c100655547-100652332         ----gacgctcagttgcggatatgcat----------ggaagcgaaagg--aaagtccaa
Z:c49603583-49600369           ----gacgctcagttgcggatatgcct----------ggaagcgaaagg--aaagtccaa
4:65476169-65479376            ----gatgctcagttgcggatatgcat----------ggaagcgaaagg--aaagtccaa
11:50381382-50384587           ----gacgctcagttgcggatatgcat----------ggaagcgaaagg--aaagtccaa
5:c77625736-77622519           ----gacgttcagttgcggatatgcct----------ggaagcgaaagg--aaagtccaa
13:47040359-47043567           ----gacgctcagttgcggatatgcat----------ggaagcgaaagg--aaagtccaa
2:c21090522-21087318           ----gacgctcagatgcggatatgcct----------ggaagcaaaagg--aaagtccaa
1:20357071-20360276            ----gacgctcagttgcggatatgcct----------agaagcgaaagg--aaagtccaa
13:31794136-31797354           ----gacactcagttgcggatatgcct----------ggaagcgaaagg--aaagtccaa
Z:32928272-32931496            ----gacgctcagttgcggatatgcct----------ggaagcgaaagg--aaagtccaa
Z:32947139-32950161            ----gacgctcagttgcggatatgcct----------ggaagcgaaagg--aaagtccaa
1:50499135-50502359            ----gatgctcagttgcggatatgcct----------ggaagcgaaagg--aaagtccaa
8:89566273-89569457            -----------agttgcggatatgcct----------ggaagtgaaagg--gaagtccaa
1:c140146242-140143034         ----gacgttcagttgcggatatgcta----------ggaagcgaaagg--aaagtccaa
1:c139487795-139484578         ----gacgctcagttgcagatatgcct----------ggaagcgaaagg--aaagtccaa
7:73569974-73573165            ----gacgctc-----------------------------------ggg--aaagtccaa
9:c15223804-15220607           ----gacgctcagttgcggatatgcat----------ggaagcgaaagg--aaagtccaa
3:c36867325-36864107           ----gacactcagttgcagatatgcct----------ggaagtgaaagg--aaagtccaa
Z:c43109872-43106730           ----gacgctcagttgcagatatgcct----------ggaaacgaaagg--aaagtccaa
8:32610507-32613700            ----gatgctcagttgcggatatgcct----------ggaagcgaaagg--aaagtccaa
11:c63028622-63025420          ----gacgctcagttgtggatatgcct----------ggaagcgaaagg--aaagtccaa
18:c6552377-6549164            ----gacgctcagttgcggatatgcct----------ggaagcgaaagg--aaagtccaa
10:c47343866-47340657          ----gacgctcagttgcggatatgcct----------ggaagcgaaagg--aaagtccaa
4:c105315416-105312205         ----gaccctcagttgcggatatgcct----------ggaagcgaaagg--aaagtccaa
15:44257999-44261183           ----gatgctcagttgcggatatgcct----------ggaagcgaaagg--aaagtccaa
8:29096313-29099287            ----gttgctcagttgcggatatgcct----------ggaagcgaaagg--aaagtccaa
8:c13714033-13710849           ----gacgctcagttgcggatatgcct----------ggaaatgaaagg--aaagtccaa
15:c46054688-46051458          ----gacgctcagttgcggatatgcct----------ggaagcgaaagg--aaagtccaa
18:778506-781696               ----gacgctcagttgcggatatgcct----------ggaagcgaaagg--aaaatccaa
16:43051260-43054314           ----gacgctcagttgcggatatgcct----------ggaagcgaaagg--aaagtccaa
Z:33660195-33663429            ----gatgctcagttgcggatatgcct----------ggaagtgaaagg--aaagtccaa
10:299636-302847               ----gacgctccgttgcagatatgcct----------ggaagcgaaagg--aaagtccaa
1:99520118-99523157            ----gacgctcagttgcggatatgcct----------ggaagcaaaagg--aaagtccaa
1:c136470224-136467216         ----gacgctcagttgcggatatgcct----------gggagcgaaagg--aaagtccaa
1:56342922-56346079            ----gacgctcagttgcggatatgcct----------ggaagcgaaagg--aaagtccaa
7:52323566-52326746            ----gccgctcagttgtggatatggct----------ggaagtgaaagg--aaagtccaa
17:c42721380-42718271          ----gacgctcagttgcggatatgcct----------ggaagcgaaagg--aaagtccaa
17:42316945-42320123           ----gacgctcagttgtggatatgcct----------ggaagtgaaagg--aaagtccaa
7:89895075-89898293            ----gatgctcagttgcagatatgcct----------ggaagcgaaagg--aaagtccaa
6:c33617440-33614205           ----gacgctcagttgcggatatgcct----------ggaagcgaaagg--aaagtccaa
2:c120380260-120377056         ----gacgctcagttgcggatatgcat----------ggaagcgaaagg--aaagtccaa
7:40025541-40028741            ----gtcgctcagttgcagatatgctt----------ggaagcgaaagg--aaagtccaa
13:c44338179-44335176          ----atcactcagttgtggatatgcct----------ggaagcgaaagg--aaagtccag
13:c44383878-44380902          ----atcactcagttgtggatatgctt----------ggaagcgaaag---aaagtccag
13:c44418922-44415948          ----atcactcagttgtggatatgcct----------ggaagcgaaag---aaagtccag
5:c411976-409022               ----gacgctcagttgcagatatgcct----------ggaagcgaaagg--aaagtccaa
2:125772535-125775739          ----gacgctcagttgcggatatgcct----------ggaagtgaaagc--aaagtccaa
5:c55622675-55619488           ----gttgctcagttgcagatatgcct----------gaaagcgaaaga--aaagtccaa
13:c44400505-44397534          ----atcactcagttgtggatatgcct----------ggaagcgaaagg--aaagtccaa
17:4355015-4358193             ----gtcgctcagttgcggatatgcct----------ggaagcgaaagg--aaagtccaa
4:64599923-64603137            ----gtcgctcagttgcggatatgcct----------ggaagcaaaagg--aaagtccaa
10:927762-930979               ----gacgctcagttgcggatatgcat----------ggaagcgaaagg--aaagtccaa
SIRZ01000725.1:10904-13856     -----acgctcagttgcggatatgcct----------ggaagcgaaagg--aaagtccaa
2:c55937328-55934114           ----gacgctcagttgcggatatgcct----------ggaagcgaaagg--aaagtccaa
10:c9737178-9734201            ----gacgctcagttgcggatatgcct----------ggaagcgaaagg--aaagtccaa
                                                                             .     **...**.

18:c6509493-6506069            tgctagtaaag-aaaaata--ttgcataggaacctgga-tgtagaacca-atgaacggca
1:104787980-104791280          tgcc-gtaagaaaaaaatat-ttgcataggaacctgaatgttaagaacc-atgaaacctg
8:c87632296-87629089           tgct-gtaaag-aaaaata--ttgcatagtaacctggaatgtaagaacc-atgaacctgg
13:47547143-47550382           tgct-gtaaag-aaaaata--ttgcataggaacctggaatgtaagaacc-atgaacctgg
13:c1763861-1760624            tgct-gtaaag--aaaata--ttgcataggaacctggaatgtaagaacc-atgaacctgg
3:45143536-45146771            tgct-gtaaag-aaaaata--ttgcataggaacctggaatgtaagaacc-atgaacctgg
4:63729610-63732828            tgct-gtaaag-aaaaata--ttgcataggaacctggaatgtaagaacc-atgaacctgg
7:c41245621-41242392           tgct-gtaaag-aaaaata--ttgcataggaacctggaatgtaagaacc-atgaacctgg
7:c83582076-83578849           tgct-gtaaag-aaaaata--ttgcataggaacctggaatgtaagaacc-atgaacctgg
7:5988876-5992099              tgct-gtaaag-aaaaata--ttgcataggaacctggaatgtaagaacc-atgaacctgg
4:c105906232-105903007         tgct-gtaaag-aaaaata--ttgcataggaacctggaatgtaagaacc-atgaacctgg
4:c68834060-68830837           tgct-gtaaag-aaaaata--ttgcataggaacctggaatgtaagaacc-atgaacctgg
11:44231319-44234300           tgct-gtaaag-aaaaata--ttgcataggaacctggaatgtaagaacc-atgaacctgg
2:69360154-69363377            tgct-gtaaag-aaaaata--ttgcataggaacctggaatgtaagaacc-atgaacctgg
8:27854480-27857703            tgct-gtaaag-aaaaata--ttgcataggaacctggaatgtaagaacc-atgaacctgg
5:c28948847-28945625           tgct-gtaaag-aaaaata--ttgcataggaacctggaatgtaagaacc-atgaacctgg
15:c26497305-26494082          tgct-gtaaag-aaaaata--ttgcataggaacctggaatgtaagaacc-atgaacctgg
12:28972228-28975450           tgct-gtaaag-aaaaata--ttgcataggaacctggaatgtaagaacc-atgaacctgg
5:41071821-41075043            tgct-ataaag-aaaaata--ttgcataggaacctggaatgtaagaacc-atgaacctgg
4:62123262-62126466            tgct-gtaaag-aaaaata--ttgcataggaacctggaatgtaagaacc-atgaacctgg
4:74638728-74641951            tgct-gtaaag-aaaaata--ttgcataggaacctggaatgtaagaacc-atgaacctgg
2:13311-16534                  tgct-gtaaag-aaaaata--ttgcataggaacctggaatgtaagaacc-atgaacctgg
1:26510035-26513258            tgct-gtaaag-aaaaata--ttgcataggaacctggaatgtaagaacc-atgaacctgg
8:c35611267-35608043           tgct-gtaaag-aaaaata--ttgcataggaacctggaatgtaagaacc-atgaacctgg
7:c14990570-14987347           tgct-gtaaag-aaaaata--ttgcataggaacctggaatgtaagaacc-atgaacctgg
9:15623506-15626669            tgtt-gtaaag-aaaaata--ttgcataggaacctggaatgtaagaacc-atgaacctgg
Z:41491639-41494862            tgct-gtaaag-aaaaata--ttgcataggaacctggaatgtaagaacc-atgaacctgg
14:c31325806-31322598          tgct-ataaag-aaaaata--ttgcataggaacctggaatgtaagaacc-atgaacctgg
10:71812016-71815238           tgct-gtaaag-aaaaata--ttgcataggaacctggaatgtaagaacc-atgaacctgg
6:57051543-57054766            tgct-gtaaag-aaaaata--ttgcataggaacctggaatgtaagaacc-atgaacctgg
3:116384060-116387282          tgct-gtaaag-aaaaata--ttgcataggaacctggaatgtaagaacc-atgaacctgg
7:c7058843-7055619             tgct-gtaaag-aaaaata--ttgcataggaacctggaatgtaagaacc-atgaacctgg
14:32317817-32321038           tgct-gtaaag-aaaaata--ttgcataggaacctggaatgtaagaacc-atgaacctgg
5:52864668-52867891            tgct-gtaaag-aaaaata--ttgcataggaacctggaatgtaagaacc-atgaacctgg
6:c50247890-50244670           tgct-gtaaag-aaaaata--ttgcataggaacctggaatgtaagaacc-atgaacctgg
1:c1928486-1925266             tgct-gtaaag-aaaaata--ttgcataggaacctggaatgtaagaacc-atgaacctgg
17:c19532627-19529406          tgct-gtaaag-aaaaata--ttgcataggaacctggaatgtaagaacc-atgaacctgg
13:12890101-12893319           tgct-gtaaag-aaaaata--ttgcataggaacctggaatgtaagaacc-atgaacctgg
15:455377-458596               tgct-ggaaag-aaaaata--ttgcataggaacctggaatgtaagaacc-atgaacctgg
2:93806291-93809511            tgct-gtaaag-aaaaata--ttgcataggaacctggaatgtaagaacc-atgaacctgg
14:c21562208-21558985          tgct-gtaaag-aaaaata--ttgcataggaacctggaatgtaagaacc-atgaacctgg
15:31274030-31277252           tgct-gtaaag-aaaaata--ttgcataggaacctggaatgtaagaacc-atgaacctgg
Z:48839017-48842234            tgct-gtaaag-aaaaata--ttgcataggaacctggaatgtaagaacc-atgaacctgg
Z:c42563779-42560741           tgct-gtaaag-aaaaata--ttgcataggaacctggaatgtaagaacc-atgaacctgg
14:c8600085-8596864            tgct-gtaaag-aaaaata--ttgcataggaacctggaatgtaagaacc-atgaacctgg
Z:c43989151-43985937           tgct-gtaaag-aaaaata--ttgcataggaacctggaatgtaagaacc-atgaacctgg
8:20455910-20459127            tgct-gtaaag-aaaaata--ctgcataggaacctggaatgtaagaacc-atgaacctgg
15:c41771942-41768722          tgct-gtaaag-aaaaata--ttgcataggaacctggaatgtaagaacc-atgaacctgg
Z:c3232823-3229600             tgct-gtaaag-aaaaata--ttgcataggaacctggaatgtaagaacc-atgaacctgg
Z:c15919066-15915845           tgct-gtaaag-aaaaata--ttgcataggaacctggaatgtaagaacc-atgaacctgg
3:14575061-14578284            tgct-gtaaag-aaaaata--ttgcataggaacctggaatgtaagaacc-atgaacctgg
1:c83769278-83766058           tgct-gtaaag-aaaaata--ttgcataggaacctggaatgtaagaacc-atgaacctgg
9:72747208-72750428            tgct-gtaaag-aaaaata--ttgcataggaacctggaatgtaagaacc-atgaacctgg
4:c105882698-105879475         tgct-gtaaag-aaaaata--ttgcataggaacctgtaatgtaagaacc-atgaacctgg
Z:35830890-35833985            tgct-gtaaag-aaaaata--ttgcataggaacctggaatgtaagaacc-atgaacctgg
1:c137500783-137497563         tgct-gtaaag-aaaaata--ttgcataggaacctggaatgtaagaacc-atgaacctgg
4:c52654810-52651606           tgct-gtaaag-aaaaata--ttgcataagaacctggaatgtaagaacc-atgaacctgg
7:4240345-4243564              tgct-gtaaag-aaaaata--ttgcataggaacctggaatgtaagaacc-atgaacctgg
3:121466121-121469343          tgct-gtaaag-aaaaata--ttgcataggaacctggaatgtaagaacc-atgaacctgg
2:c207170-203947               tgct-gtaaag-aaaaata--ttgcataggaacctggaatgtaagaacc-atgaacctgg
4:c94738369-94735152           tgct-gtaaag-aaaaata--ttgcataggaacctggaatgtaagaacc-atgaacctgg
4:c2142973-2139750             tgct-gtaaag-aaaaata--ttgcataggaacctggaatgtaagaacc-atgaacttgg
6:c11703039-11699816           tgct-gtaaag-aaaaata--ttgcataggaacctggaatgtaagaacc-atgaacctgg
9:46504719-46507942            tgct-gtaaag-aaaaata--ttgcataggaacctggaatgtaagaacc-atgaacctgg
1:c28379228-28376012           tgct-gtaaag-aaaaata--ttgcataggaacctggaatgtaagaacc-atgaacctgg
6:95540858-95544054            tgct-gcaaag-aaaaata--ttgcataggaacctggaatgtaagaacc-atgaacctgg
2:c64945528-64942305           tgct-gtaaag-aaaaata--ttgcataggaacctggaatgtaagaacc-atgaacctgg
2:40328012-40331236            tgct-gtaaag-aaaaata--ttgcataggaacctggaatgtaagaacc-atgaacctgg
16:23655104-23658323           tgct-gtaaag-aaaaata--ttgcataggaacctggaatgtaagaacc-atgaacctgg
2:96391200-96394417            tact-gtaaag-aaaaata--ttgcataggaacctggaatgtaagaacc-atgaacctgg
3:c81002190-80998994           tgct-gtaaag-aaaaata--ttgcataggaacctggaatgtaagaacc-atgaacctgg
18:171850-175073               tgct-gtaaag-aaaaata--ttgcataggaacctggaatgtaagaacc-atgaacctgg
8:1301194-1304417              tgct-gtaaag-aaaaata--ttgcataggaacctggaatgtaagaacc-atgaacctgg
3:104249321-104252393          tgct-gtaaag-aaaaata--ttgcataggaacctggaatgtaagaacc-atgaacctgg
14:c7746009-7742785            tgct-gtaaag-aaaaata--ttgcataggaacctggaatgtaagaacc-atgaacctgg
1:c104802708-104799486         tgct-gtaaag-aaaaata--ttgcataggaacctggaatgtaagaacc-atgaacctgg
5:c18542316-18539094           tgct-gtaaag-aaaaata--ttgcataggaacctggaatgtaagaacc-atgaacctgg
11:c24862440-24859225          tgct-gtaaag-aaaaata--ttgcataggaacctggaatgtaagaacc-atgaacctgg
3:95373815-95377016            tgct-gtaaag-aaaaata--ttttataggaacctggaatgtaagaacc-atgaacctgg
7:34050115-34053337            tgct-gtaaag-aaaaata--ttgcataggaacctggaatgtaagaacc-atgaacctgg
13:c15421861-15418639          tgct-gtaaag-aaaaata--ttgcataggaacctggaatgtaagaacc-atgaacctgg
2:c55918978-55915755           tgct-gtaaag-aaaaata--ttgcataggaacctggaatgtaagaacc-atgaacctgg
7:9870049-9873271              tgct-gtaaag-aaaaata--ttgcataggaacctggaatgtaagaacc-atgaacctgg
10:3002211-3005433             tgct-gtaaag-aaaaata--ttgcataggaacctggaatgtaagaacc-atgaacctgg
3:10238843-10242062            tgct-gtaaag-aaaaata--ttgcataggaacctggaatgtaagaacc-atgaacctgg
4:95567882-95571101            tgct-gtaaag-aaaaata--ttgcataggaacctggaatgtaagaacc-atgaacctgg
7:c5941714-5938499             tgct-gtaaag-aaaaata--ttgcataggaacctggaatgtaagaacc-atgaacctgg
9:5869892-5873114              tgct-gtaaag-aaaaata--ttgcataggaacctggaatgtaagaacc-atgaacctgg
15:c6378870-6375656            tgct-gtaaag-aaaaata--ttgcataggaacctggaatgtaagaacc-atgaacctgg
7:30936012-30939231            tgct-gtaaag-aaaaata--ttgcataggaacctggaatgtaagaacc-atgaacctgg
10:c72786108-72782886          tgct-gtaaag-aaaaata--ttgcataggagcctggaatgtaagaacc-atgaacctgg
10:c9731216-9728216            tgct-gtaaag-aaaaata--ttgcataggaacctggaatgtaagaacc-atgaacctgg
11:c27771253-27768030          tgct-gtaaag-aaaaata--ttgcataggaacctggaatgtaagaacc-atgaacctgg
11:9070450-9073540             tgct-gtaaag-aaaaata--ttgcataggaacctggaatgtaagaacc-atgaacctgg
7:39364691-39367911            tgct-gtaaag-aaaaata--ttgcataggaacctggaatgtaagaacc-atgaacctgg
8:36970569-36973786            tgct-gtaaag-aaaaata--ttgcataggaacctggaatgtaagaacc-atgaacctgg
3:c32912609-32909389           tgct-gtaaag-aaaaata--ttgcataggaacctggaatgtaagaacc-atgaacctgg
1:21065933-21069148            tgct-gtaaag-aaaaata--ttgcataggaacctggaatgtaagaacc-atgaacctgg
3:c64503188-64500170           tgct-gtaaag-aaaaata--ttgcataggaacctggaatgtaagaacc-atgaacctgg
2:85991341-85994568            tgct-gtaaag-aaaaata--ttgcataggaacctggaatgtaagaacc-atgaacctgg
9:32312591-32315796            tgct-gtaaag-aaaaata--ttgcataggaacctggaatgtaagaacc-atgaacctgg
13:46853175-46856402           tgct-gtaaag-aaaaata--ttgcataggaacctggaatgtaagaacc-atgaacctgg
1:19135116-19138339            tgct-gtaaag-aaaaata--ttgcataggaacctggaatgtaagaacc-atgaacctgg
2:c15338894-15335672           tgct-gtaaag-aaaaata--ttgcataggaacctggaatgtaagaacc-atgaacctgg
4:c22105066-22101843           tgct-gtaaag-aaaaata--ttgcataggaacctggaatgtaagaacc-atgaacctgg
2:117737025-117740248          tgct-gtaaag-aaaaata--ttgcataggaacctggaatgtaagaacc-atgaacctgg
15:c19325887-19322664          tgct-gtaaag-aaaaata--ttgcataggaacctggaatgtaagaacc-atgaacctgg
12:14278759-14281982           tgct-gtaaag-aaaaata--ttgcataggaacctggaatgtaagaacc-atgaacctgg
11:39319591-39322813           tgct-gtaaag-aaaaata--ttgcataggaacctggaatgtaagaacc-atgaacctgg
14:37186663-37189884           tgct-gtaaag-aaaaata--ttgcataggaacctggaatgtaagaacc-atgaacctgg
2:c103573034-103569812         tgct-gtaaag-aaaaaca--ttgcataggaacctggaatgtaagaacc-atgaacctgg
15:27883977-27887201           tgct-gtaaag-aaaaata--ttgcataggaacctggaatgtaagaacc-atgaacctgg
9:c47106141-47102918           tgct-gtaaag-aaaaata--ttgcataggaacctggaatgtaagaacc-atgaacctgg
5:46142839-46146061            tgct-gtaaag-aaaaata--ttgcataggaacctggaatgtaagaacc-atgaacctgg
17:c3079369-3076147            tgct-ataaag-aaaaata--ttgcataggaacctggaatgtaagaacc-atgaacctgg
10:c16118247-16115024          tgct-gtaaag-aaaaata--ttgcataggaacctggaatgtaagaacc-atgaacctgg
3:62242852-62246074            tgct-gtaaag-aaaaata--ttgcataggaacctggaatgtaagaacc-atgaacctgg
7:20854990-20858210            tgct-gtaaag-aaaaata--ttgcataggaacctggaatgtaagaacc-atgaacctgg
1:c57740355-57737130           tgct-gtaaag-aaaaata--ttgcataggaacctggaatgtaagaacc-atgaacctgg
8:c34984715-34981501           tgct-gtaaag-aaaaata--ttgcataggaacctggaatgtaagaacc-atgaacctgg
5:2903937-2907156              tgct-gtaaag-aaaaata--ttgcataggaacctggaatgtaagaacc-atgaacctgg
14:c9032142-9029015            tgct-gtaaag-aaaaata--ttgcataggaacctggaatgtaagaacc-atgaacctgg
3:106643128-106646351          tgct-gtaaag-aaaaata--ttgcataggaacctggaatgtaagaacc-atgaacctgg
3:c111561301-111558077         tgct-gtaaag-aaaaata--ttgcataggaacctggaatgtaagaacc-atgaacctgg
SIRZ01000202.1:3465-6689       tgct-gtaaag-aaaaata--ttgcataggaacctggaatgtaagaacc-atgaacctgg
10:39103587-39106810           tgct-gtaaag-aaaaata--ttgcataggaacctggaatgtaagaacc-atgaacctgg
3:c51283629-51280406           tgct-gtaaag-aaaaata--ttgcataggaacctggaatgtaagaacc-atgaacctgg
11:15674002-15677225           tgct-gtaaag-aaaaata--ttgcataggaacctggaatgtaagaacc-atgaacctgg
11:c29988742-29985519          tgct-gtaaag-aaaaata--ttgcataggaacctggaatgtaagaacc-atgaacctgg
5:c3224908-3221688             tgct-gtaaag-aaaaata--ttgcataggaacctggaatgtaagaacc-atgaacctgg
7:86806744-86809964            tgct-gtaaag-aaaaata--ttgcataggaacctggaatgtaagaacc-atgaacctgg
12:c16315882-16312659          tgct-gtaaag-aaaaata--ttgcataggaacctggaatgtaagaacc-atgaacctgg
5:c45766236-45763014           tgct-gtaaag-aaaaata--ttgcataggaacctggaatgtaagaacc-atgaacctgg
10:c7057562-7054339            tgct-gtaaag-aaaaata--ttgcataggaacctggaatgtaagaacc-atgaacctgg
13:c43476602-43473380          tgct-gtaaag-aaaaata--ttgcataggaacctggaatgtaagaacc-atgaacctgg
1:1316043-1319266              tgct-gtaaag-aaaaata--ttgcataggaacctggaatgtaagaacc-atgaacctgg
5:c11870178-11866965           tgct-gtaaag-aaaaata--ttgcataggaacctggaatgtaagaacc-atgaacctgg
Z:c29270793-29267570           tgct-gtaaag-aaaaata--ttgcataggaacctggaatgtaagaacc-atgaacctgg
8:c86945516-86942301           tgct-gtaaag-aaaaata--ttgcataggaacctggaatgtaagaacc-atgaacctgg
17:33985971-33989189           tgct-gtaaag-aaaaata--ttgcataggaacctggaatgtaagaacc-atgaacctgg
8:22912440-22915565            tgct-gtaaag-aaaaata--ttgcataggaacctggaatgtaagaacc-atgaacctgg
10:c22998723-22995503          tgct-gtaaag-aaaaata--ttgcataggaacctggaatgtaagaacc-atgaacctgg
10:c25144387-25141166          tgct-gtaaag-aaaaata--ttgcataggaacctggaatgtaagaacc-atgaacctgg
6:48135508-48138723            tgct-gtaaag-aaaaata--ttgcataggaacctggaatgtaagaacc-atgaacctgg
1:c31415780-31412560           tgct-gtaaag-aaaaata--ttgcataggaacctggaatgtaagaacc-atgaacctga
13:6533735-6536937             tgct-gtaaag-aaaaata--ttgcataggaacctggaatgtaagaacc-atgaacctgg
3:c27558309-27555089           tgct-gtaaag-aaaaata--ttgcataggaacctggaatgtaagaacc-atgaacctgg
5:c1474692-1471486             tgct-gtaaag-aaaaata--ttgcataggaacctggaatgtaagaacc-atgaacctgg
2:98266750-98269976            tgct-gtaaag-aaaaata--ttgcataggaacctggaatgtaagaacc-atgaacctgg
17:38015009-38018232           tgct-gtaaag-aaaaata--ttgcataggaacctggaatgtaagaacc-atgaacctgg
11:c61012368-61009155          tgct-gtaaag-aaaaata--ttgcataggaacctggaatgtaagaacc-atgaacctgg
Z:c43322635-43319413           tgct-gtaaag-aaaaata--ttgcataggaacctggaatgtaagaacc-atgaacctgg
9:42455257-42458479            tgct-gtaaag-aaaaata--ttgcataggaacctggaatgtaagaacc-atgaacctgg
1:71135295-71138543            tgct-gtaaag-aaaaata--ttgcataggaacctggaatgtaagaacc-atgaacctgg
1:c20621900-20618828           tgct-gtaaag-aaaaata--ttgcataggaacctggaatgtaagaacc-atgaacctgg
8:c90262309-90259085           tgct-gtaaag-aaaaata--ttgcataggaacctggaatgtaagaacc-atgaacctgg
9:67144918-67148131            tgct-gtaaag-aaaaata--ttgcataggaacctggaatgtaagaacc-atgaacctgg
4:103078874-103082091          tgct-gcaaag-aaaaata--ttgcataggaacctggaatgtaagaacc-atgaacctgg
11:63209688-63212907           tgct-gtagag-gaaaata--ttgcataggaacctggaatgtaagaacc-atgaacctgg
4:103469337-103472560          tgct-gtaaag-aaaaata--ttgcataggaacctggaatgtaagaacc-atgaaccttg
8:c68282258-68279050           tgct-gtaaag-aaaaata--ttgcataggaacctggaatgtaagaacc-atgaacctgg
8:c46597520-46594308           tgct-gtaaag-aaaaata--ttgcataggaacctggaatgtaagaacc-atgaacctgg
8:c90002768-89999550           tgct-gtaaag-aaaaata--ttgcataggaacctggaatgtaagaacc-atgaacctgg
13:c29673381-29670352          tgct-gtaaag-aaaaata--ttgcataggaacctggaatgtaagaacc-atgaacctgg
9:39826628-39829854            tgct-gtaaag-aaaaata--ttgcataggaacctggaatgtaagaacc-atgaacctgg
8:c870152-866931               tgct-gtaaag-aaaaata--ttgcataggaacctggaatgtaagaacc-atgaacctgg
4:c106591363-106588148         tgct-gtaaag-aaaaata--ttgcataggaacctggaatgtaagaacc-atgaacctgg
4:c106596294-106593088         tgct-gtaaag-aaaaata--ttgcataggaacctggaatgtaagaacc-atgaacctgg
17:c34578361-34575138          agct-gtaaag-aaaaata--ttgcataggaacctggaatgtaagaacc-atgaacctgg
6:c4548926-4545711             tgct-gtaaag-aaaaata--ttgcataggaacctggaatgtaagaacc-atgaacctgg
18:c8027911-8024689            tgct-gtacag-aaaaata--ttgcataggaacctggaatgtaagaacc-atgaacctgg
8:c88339363-88336150           tgct-gtaaag-aaaa---------ataggaacctggaatgtaagaacc-atgaaccttg
10:c75321240-75318021          tgct-gtaaag-aaaaata--ttgcataggaacctggaatgtaagaacc-atgaacctgg
6:c48827526-48824306           tgct-gtaaag-aaaaata--ttgcataggaacctggaatgtaagaacc-atgaacctgg
3:35707710-35710909            tgct-gtaaag-aaaaata--ttgcataggaacctggaatgtaagaacc-atgaacctgg
Z:c49421705-49418486           tgct-gtaaag-aaaaata--ttgcataggaacctggaatgtaagaacc-atgaacctgg
1:c76237122-76233921           tgct-gtaaag-aaaaata--ttgcataggaacctggaatgtaagaacc-atgaacctgg
5:c34153618-34150395           tgct-gtaaag-aaaaata--ttgcataggaacctggaatgtaagaacc-atgaacctgg
4:71648671-71651879            tgct-gtaaat-aaaaata--ttgcataggaacctggaatgtaagaacc-atgaacctgg
9:29037350-29040572            tgct-gtaaat-aaaaata--ttgcataggaacctggaatggaagaacc-atgaacctgg
1:36335191-36338391            tgct-gtaaagaaaaaata--ttgcataggaacctggaatgtaagaacc-atgaacctgg
12:168440-171659               tgct-gtaaag-aaaaata--ttgcataggaacctggaatgtaagaacc-atgaacctgg
7:74587456-74590672            tgct-gtaaag-aaaaata--ttgcataggaacctggaatgtaagaacc-atgaacctgg
2:2499200-2502422              tgct-gtaaag-aaaaata--ttgcataggaacctggaatgtaagaacc-atgaacctgg
15:c39046888-39043670          tgct-gtaaag-aaaaata--ttgcataggaacctggaatgtaagaacc-atgaacctgg
7:1590017-1593239              tgct-gtaaag-aaaaata--ttgcataggaacctggaatgtaagaacc-atgaacctgg
14:c1392464-1389256            tgct-gtaaag-aaaaata--ttgcataggaacctggaatgtaagaacc-atgaacctgg
17:c18436887-18433668          tgct-gtaaag-aaaaata--ttgcataggaacctggaatgtaagaact-atgaacctgg
8:616420-619637                tgct-gtaaag-aaaaata--ttgcataggaacctggaatgtaagaacc-atgaacctgg
4:c105523118-105519987         tgct-gtaaag-aaaaata--ttgcataggaacctggaatgtaagaacc-atgaacctgg
10:c16918488-16915482          tgct-gtaaag-aaaaata--ttgcataggaacctggaatgtaagaacc-atgaacctgc
10:c71922148-71918965          tgct-gtaaag-aaaaata--ttgcataggaacctggaatgtaagaacc-atgaacctgg
9:520094-523330                tgct-gtaaag-aaaaata--ttgcataggaacctggaatgtaagaacc-atgaacctgg
11:17348966-17352174           tgct-gtaaag-aaaaata--ttgcataggaacctggaatgtaagaacc-atgaacctga
18:c6202686-6199624            tgct-gtaaag-aaaaata--ttgcataggaacctggaatgtaagaacc-atgaacctgg
Z:5604208-5607449              tgct-gtaaag-aaaaata--ttgcataggaacctggaatgtaagaacc-atgaacctgg
5:28999229-29002459            tgct-gtaaag-aaaaata--ttgcataggaacctggaatgtaagaacc-atgaaccttg
7:71170368-71173592            tgct-gtaaag-aaaaata--ttgcataggaacctggaatgtaagaacc-atgaacctgg
9:31735810-31739034            tgct-gtaaag-aaaaata--ttgcataggaacctggaatgtaagaacc-atgaaccttg
2:c82484591-82481368           tgct-gtaaag-aaaaata--ttgcataggaacctggaatgtaagaacc-atgaaccttg
7:c37596760-37593537           tgct-gtaaag-aaaaata--ttgcataggaacctggaatgtaagaacc-atgaaccttg
17:c16117733-16114510          tgct-gtaaag-aaaaata--ttgcataggaacctggaatgtaagaacc-atgaaccttg
Z:c6473315-6470092             tgct-gtaaag-aaaaata--ttgcataggaacctggaatgtaagaacc-atgaaccttg
3:c306331-303121               tgct-gtaaag-aaaaata--ttgcataggaacctggaatgtaagaacc-atgaaccttg
5:50541871-50545091            tgct-gtaaag-aaaaata--ttgcataggaacctggaatgtaagaacc-atgaaccttg
5:c73844052-73840830           tgct-gtaaag-aaaaata--ttgcataggaacctggaatgtaagaacc-atgaaccttg
14:17550561-17553781           tgct-gtaaag-aaaaata--ttgcataggaacctggaatgtaagaacc-atgaaccttg
14:32872739-32875962           tgct-gtaaag-aaaaata--ttgcataggaacctggaatgtaagaacc-atgaaccttg
8:c35186522-35183299           tgct-gtaaag-aaaaata--ttgcataggaacctggaatgtaagaacc-atgaacctgg
9:15130128-15133347            tgct-gtaaag-aaaaata--ttgcataggaacctggaatgtaagaacc-atgaacctgg
15:39482783-39486006           tgct-gtaaag-aaaaata--ttgcataggaacctggaatgtaagaacc-atgaacctgg
9:c32710028-32706805           tgct-gtaaag-aaaaata--ttgcataggaacctggaatgtaagaacc-atgaacctgg
2:39267316-39270536            tgct-gtaaag-aaaaata--ttgcataggaacctggaatgtaagaacc-atgaaccttg
12:c29296078-29292855          tgct-gtaaag-aaaaata--ttgcataggaacctggaatgtaagaacc-atgaacctgg
11:c8106003-8102785            tgct-gtaaag-aaaaata--ttgcataggaacctggaatgtaagaacc-atgaacctgg
11:51780795-51784003           tgct-gtaaag-aaaaata--ttgcgtaggaacctggaatgtaagaacc-atgaacctgg
12:19617348-19620570           tgct-gtaaag-aaaaata--ttgcataggaacctggaatgtaagaacc-atgaacctgg
14:16193641-16196863           tgct-gtaaag-aaaaata--ttgcataggaacctggaatgtaagaacc-atgaaccttg
9:c26060699-26057478           tgct-gtaaag-aaaaata--ttgcataggaacctggaatgtaagaacc-atgaacctgg
2:39212536-39215763            tgct-gtaaag-aaaaata--ttgcataagaacctggaatgtaagaacc-atgaacctgg
1:c8985831-8982608             tgct-gtaaag-aaaaata--ttgcataggaacctggaatgtaagaacc-atgaacctgg
4:c23936053-23932830           tgct-gtaaag-aaaaata--ttgcataggaacctggaatgtaagaacc-atgaacctgg
4:26403803-26407026            tgct-gtaaag-aaaaata--ttgcataggaacctggaatgtaagaacc-atgaacctgg
13:48305757-48308980           tgct-gtaaag-aaaaata--ttgcataggaacctggaatgtaagaacc-atgaacctgg
10:c4362648-4359425            tgct-gtaaag-aaaaata--ttgcataggaacctggaatgtaagaacc-atgaacctgg
2:c50945208-50941986           tgct-gtaaag-aaaaata--ttgcataggaacctggaatgtaagaacc-atgaacctgg
9:32266438-32269660            tgct-gtaaag-aaaaata--ttgcataggaacctggaatgtaagaacc-atgaacctgg
13:c10618301-10615085          tgct-gtaaag-aaaaata--ttgcataggaacctggaatgtaagaacc-atgaacctgg
12:c30547927-30544707          tgct-gtaaag-aaaaata--ttgcataggaacctggaatgtaagaacc-atgaacctgg
6:20367148-20370368            tgct-gtaaag-aaaaata--ttgcataggaacctggaatgtaagaacc-atgaacctgg
3:67863849-67867069            tgct-gtaaag-aaaaata--ttgcataggaacctggaatgtaagaacc-atgaacctgg
9:12497364-12500585            tgct-gtaaag-aaaaata--ttgcataggaacctggaatgtaagaacc-atgaacctgg
2:c35470901-35467678           tgct-gtaaag-aaaaata--ttgcataggaacctggaatgtaagaacc-atgaacctgg
1:c40286207-40282988           tgct-gtaaag-aaaaata--ttgcataggaacctggaatgtaagaacc-atgaacctgg
5:70535187-70538405            tgct-gtaaag-aaaaata--ttgcataggaacctggaatgtaagaacc-atgaacctgg
9:75909612-75912833            tgct-gtaaag-aaaaata--ttgcataggaacctggaatgtaagaacc-atgaacctgg
5:c77306680-77303456           tgct-gtaaag-aaaaata--ttgcataggaacctggaatgtaagaacc-atgaacctgg
2:96271498-96274709            tgct-gtaaag-aaaaata--ttgcataggaacctggaatgtaagaacc-atgaacctgg
2:c14955818-14952600           tgct-gtaaag-aaaaata--ttgcataggaacctggaatgtaagaacc-atgaacctgg
8:87885836-87889054            tgct-gtaaag-aaaaata--ttgcataggaacctggaatgtaagaacc-atgaacctgg
1:c3862860-3859637             tgct-gtaaag-aaaaata--ttgcataggaacctggaatgtaagaacc-atgaacctgg
4:c76441494-76438271           tgct-gtaaag-aaaaata--ttgcataggaacctggaatgtaagaacc-atgaacctgg
5:82711653-82714876            tgct-gtaaag-aaaaata--ttgcataggaacctggaatgtaagaacc-atgaacctgg
9:c39360304-39357083           tgct-gtaaag-aaaaata--ttgcataggaacctggaatgtaagaacc-atgaacctgg
SIRZ01000409.1:c17120-13897    tgct-gtaaag-aaaaata--ttgcataggaacctggaatgtaagaacc-atgaacctgg
7:c31927649-31924655           tgct-gtaaag-aaaaata--ttgcataggaacctggaatgtaagaacc-atgaacctgg
8:c5273785-5270562             tgct-gtaaag-aaaaata--ttgcataggaacctggaatgtaagaacc-atgaacctgg
7:29692140-29695362            tgct-gtaaag-aaaaata--ttgcataggaacctggaatgtaagaacc-atgaacctgg
Z:c48706699-48703477           tgct-gtaaag-aaaaata--ttgcataagaacctggaatgtaagaacc-atgaacctgg
6:79179789-79183012            tgct-gtaaag-aaaaata--ttgcataggaacctggaatgtaagaacc-atgaacctgg
13:c14502602-14499390          tgct-gtaaag-aaaaata--ttgcataggaacctggaatgtaagaacc-atgaacctgg
11:28155536-28158759           tgct-gtaaag-aaaaata--ttgcataggaacctggaatgtaagaacc-atgaacctgg
SIRZ01000278.1:c6332-3111      tgct-gtaaag-aaaaata--ttgcataggaacctggaatgtaagaacc-atgaacctgg
10:58316003-58319226           tgct-gtaaag-aaaaata--ttgcataggaacctggaatgtaagaacc-atgaacctgg
13:39303814-39307023           tgct-gtaaag-aaaaata--ttgcataggaacctggaatgtaagaacc-atgaacctgg
2:95284398-95287618            tgct-gtaaag-aaaaata--ttgcataggaacctggaatgtaagaacc-atgaacctgg
1:c114587565-114584357         tgct-gtaaag-aaaaata--ttgcataggaacctggaatgtaagaacc-atgaacctgg
8:78797468-78800688            tgct-gtaaag-aaaaata--ttgcataggaacctggaatgtaagaacc-atgaacctgg
5:c100253882-100250662         tgct-gtaaag-aaaaata--ttgcataggaacctggaatgtaagaacc-atgaacctgg
14:19561464-19564687           tgct-gtaaag-aaaaata--ttgcatagggacctggaatgtaagaacc-atgaacctgg
1:c101591394-101588177         tgct-gtaaag-aaaaata--ttgcataggaacctggaatgtaagaacc-atgaacctgg
3:c69698839-69695614           tgct-gtaaag-aaaaata--ttgcatagggacctggaatgtaagaacc-atgaacctgg
13:46081249-46084472           tgct-gtaaag-aaaaata--ttgcataggaacctggaatgtaagaacc-atgaacctgg
6:36219268-36222485            tgct-gtaaag-aaaaata--ttgcataggaacttggaatgtaagaacc-atgaacctgg
7:c20329271-20326058           tgct-gtaaag-aaaaata--ttgcataggaacctggaatgtaagaacc-atgaacctgg
10:57834044-57837269           tgct-gtaaag-aaaaata--ttgcataggaacctggaatgtaagaacc-atgaacctgg
1:c71252005-71248782           tgct-gtaaag-aaaaata--ttgcataggaacctggaatgtaagaacc-atgaacctgg
1:c38835292-38832072           tgct-gtaaag-aaaaata--ttgcataggaacctggaatgtaagaacc-atgaacctgg
10:c48256285-48253063          tgct-gtaaag-aaaaata--ttgcataggaacctggaatgtaagaacc-atgaacctgg
12:46847844-46850852           tgct-gtaaag-aaaaata--ttgcataggaacctggaatgtaagaacc-atgaacctgg
9:34337120-34340343            tgct-gtaaag-aaaaata--ttgcataggaacctggaatgtaagaacc-atgaacctgg
3:9030476-9033700              tgct-gtaaag-aaaaata--ttgcataggaacctggaatgtaagaacc-atgaacctgg
4:c71810679-71807456           tgct-gtaaag-aaaaata--ttgcataggaacctggaatgtaagaacc-atgaacctgg
Z:c43363647-43360425           tgct-gtaaag-aaaaata--ttgcataggaacctggaatgtaagaacc-atgaacctgg
8:c67172710-67169504           tgct-gtaaag-aaaaata--ttgcataggaacctggaatgtaagaacc-atgaacctgg
8:1240001-1243223              tgct-gtaaag-aaaaata--ttgcataggaacctggaatgtaagaacc-atgaacctgg
11:16532572-16535788           tgct-gtaaag-aaaaata--ttgcataggaacctggaatgtaagaacc-atgaaccttg
7:91148183-91151406            tgct-gtaaag-aaaaata--ttgcataggaacctggaatgtaagaacc-atgaacctgg
5:7571513-7574726              tgct-gtaaag-aaaaata--ttgcataggaacctggaatgtaagaacc-atgaaccttg
11:c22435402-22432421          tgct-gtaaag-aaaaata--ttgcataggaacctggaatgtaagaacc-atgaaccttg
3:3515431-3518636              tgct-gtaaag-aaaaata--ttgcataggaacctggaatgtaagaacc-atgaacctgg
9:c56239854-56236631           tgct-gtaaag-aaaaata--ttgcataggaacctggaatgtaagaacc-atgaacctgg
2:c67518580-67515360           tgct-gtaaag-aaaaata--ttgcataggaacctggaatgtaagaacc-atgaacctgg
1:c97282622-97279399           tgct-gtaaag-aaaaata--ttgcataggaacctggaatgtaagaacc-atgaacctgg
1:22915798-22918821            tgct-gtaaag-aaaaata--ttgcataggaacctggaatgtaagaacc-atgaacctgg
14:c33400715-33397493          tgct-gtaaag-aaaaata--ttgcataggaacctggaatgtaagaacc-atgaacctgg
13:13166911-13170128           tgct-gtaaag-aaaaata--ttgcataggaacctggaatgtaagaacc-atgaacctgg
5:73456313-73459532            tgct-gtaaag-aaaaata--ttgcataggaacctggaatgtaagaacc-atgaacctgg
11:c29243024-29239805          tgct-gtaaag-aaaaata--ttgcataggaacctggaatgtaagaacc-atgaacctgg
4:36110926-36114146            tgct-gtacag-aaaaata--ttgcataggaacctggaatgtaagaacc-atgaacctgg
4:c94744310-94741089           tgct-gtaaag-aaaaata--ttgcataggaacctggaatgtaagaacc-atgaacctgg
8:c17804728-17801513           tgct-gtaaag-aaaaata--ttgcataggaacctggaatgtaagaacc-atgaacctgg
3:c111088262-111085042         tgct-gtaaag-aaaaata--ttgcataggaacctggaatgtgagaacc-atgaacctgg
10:c70867818-70864595          tgct-gtaaag-aaaaata--ttgcataggaacctggaatgtaagaacc-atgaacctgg
15:44188643-44191866           tgct-gtaaag-aaaaata--ttgcataggaacctggaatgtaagaacc-atgaacctgg
6:40754054-40757274            tgct-gtaaag-aaaaata--ttgcataggaacctggaatgtaagaacc-atgaacctgg
7:c12618741-12615520           tgct-gtaaag-aaaaata--ttgcataggaacctggaatgtaagagcc-atgaaccttg
12:c25517723-25514508          tgct-gtaaag-aaaaata--ttgcataggaacctggaatgtaagaacc-atgaaccttg
16:41043576-41046801           tgct-gtaaag-aaaaata--ttgcataggaacctggaatgtaagaacc-atgaaactgg
11:c27590376-27587157          tgct-gtaaag-aaaaata--ttgcataggaacctggaatgtaagaacc-atgaaccttg
5:c90353475-90350251           tgct-gtaaag-aaaaata--ttgcataggaacctggaatgtaagaacc-atgaacctgg
9:c10390059-10386940           tgct-gtaaag-aaaaata--ttgcataggaacctggaatgtaagaacc-atgaacctgg
1:20383105-20386321            tgct-gtaaag-aaaaata--ttgcataggaacctggaatgtaagaacc-atgaacctgg
4:c93623814-93620592           tgct-gtaaag-aaaaata--ttgcataggaacctggaatgtaagaacc-atgaacctgg
3:c104809960-104806739         tgct-gtaaag-aaaaata--ttgcataggaacctggaatgtaagaacc-atgaacctgg
4:24323780-24326996            tgct-gtaaag-aaaaata--ttgcataggaacctggaatgtaagaacc-atgaacctgg
3:61221609-61224822            tgct-gtaaag-aaaaata--ttgcataggaacctggaatgtaagaacc-atgaacctgg
2:c48339057-48335836           tgct-gtaaag-aaaaata--ttgcataggaacctggaatgtaagaacc-atgaacctgg
15:c1770015-1766793            tgct-gtaaag-aaaaata--ttgcataggaacctggaatgtaagaacc-atgaaactgg
7:53435628-53438854            tgct-gtaaag-aaaaata--ttgcataggaacctggaatgtaagaacc-atgaacctgg
10:24946036-24949257           tgct-gtaaag-aaaaata--ttgcataggaacctggaatgtaagaacc-atgaacctgg
7:54206109-54209331            tgct-gtaaag-aaaaata--ttgcataggaacctggaatgtaagaacc-atgaacctgg
9:59794626-59797841            tgct-gtaaag-aaaaata--ttgcataggaacctggaatgtaagaacc-atgaacctgg
5:c58058740-58055517           tgct-gtaaag-aaaaata--ttgcataggaacctggaatgtaagaacc-atgaacctgg
7:c91962521-91959298           tgct-gtaaag-aaaaata--ttgcataggaacctggaatgtaagaacc-atgaacctgg
15:c24837027-24833813          tgct-gtaaag-aaaaata--ttgcataggaacctggaatgtaagaacc-atgaacctgg
7:44398008-44401226            tgct-gtaaag-aaaaata--ttgcataggaacctggaatgtaagaacc-atgaacctgg
14:13973299-13976522           tgct-gtaaag-aaaaata--ttgcataggaacctggaatgtaagaacc-atgaacctgg
1:3940670-3943879              tgct-gtaaag-aaaaata--ttgcataggaacctggaatgtaagaacc-atgaacctgg
7:103876-107100                tgct-gtaaag-aaaaata--ttgcataggaacctggaatgtaagaacc-atgaacctgg
6:c87528869-87525646           tgct-gtaaag-aaaaata--ttgcataggaacctggaatgtaagaacc-atgaacctgg
11:63509177-63512392           tgct-gtaaag-aaaaata--ttgcataggaacctggaatgtaagaacc-atgaacctgg
3:c14492876-14489652           tgct-gtaaag-aaaaata--ttgcatcggaacctggaatgtaagaacc-atgaacctgg
4:c93260175-93256959           tgct-gtaaag-aaaaata--tttcataggaacctggaatgtaagaacc-atgaacctgg
10:c31491604-31488381          tgct-gtaaag-aaaaata--ttgcataggaacctggaatgtaagaacc-atgaacctgg
Z:50495354-50498570            tgct-gtaaag-ataaata--ttgcataggaacctggaatgtaagaacc-atgaacctgg
15:c43550784-43547604          tgct-gtaaag-aaaaata--ttgcatagggacctggaatgtaagaacc-atgaacctgg
16:c4506809-4503589            tgct-gtaaag-aaaaata--ttgcataggaacctggaatgtaagaacc-atgaacctgg
2:c453755-450532               tgct-gtaaag-aaaaata--ttgcataggaacctggaatgtaagaacc-atgaacctgg
18:6081695-6084820             tgct-gtaaag-aaaaata--ttgcataggaacctggaatgtaagaacc-atgaacctgg
10:69029840-69033052           tgct-gtaaag-aaaaata--ttgcataggaacctggaatgtaagaacc-atgaacctgg
5:c93862460-93859237           tgct-gtaaag-aaaaata--ttgcataggaacctggaatgtaagaacc-atgaacctgg
2:117883838-117887054          tgct-gtaaag-aaaaata--ttgcataggaacctggaatgtaagaacc-atgaacctgg
1:c109697866-109694652         tgag-gtaaag-aaaaata--ttgcataggaacctggaatgtaagaacc-atgaacctgg
8:c81892127-81888911           tgct-gtaaag-aaaaata--ttgcataggaacctggaatgtaagaacc-atgaacctgg
3:c124953091-124949883         tgct-gtaaag-aaaaata--ttgcataggaacctggaatgtaagaacc-atgaacctgg
8:80191797-80195018            tgct-gtaaag-aaaaata--ttgcataggaacctggaatgtaagaacc-atgaacctgg
9:c1049274-1046051             tgct-gtaaag-aaaaata--ttgcataggaacctggaatgtaagaacc-atgaacctgg
14:c47239050-47235847          tgct-gtaaag-aaaaata--ttgcataggaacctggaatgtaagaacc-atgaacctgg
6:84088436-84091651            tgct-gtaaag-aaaaata--ttgcataggaacctggaatgtaagaacc-atgaacctgg
3:c1168554-1165333             tgct-gtaaag-aaaaata--ttgcataggaacctggaatgtaagaacc-atggacctgg
3:c63394704-63391473           tgct-gtaaag-aaaaata--ttgcataggaacctggaatgtaagaacc-atgaacctgg
7:36124920-36128139            tgct-gtaaag-aaaaata--ttgcataggaacctggaatgtaagaacc-atgaacctgg
Z:6029703-6032925              tgct-gtaaag-aaaaata--ttgcataggaacctggaatgtaagaacc-atgaaccttg
2:120604280-120607499          tgct-gtaaag-aaaaata--ttgcataggaacctggaatgtaagaacc-atgaaccttg
2:c65423403-65420335           tgct-gtaaag-aaaaata--ttgcataggaacctggaatgtaagaacc-atgaaccttg
2:c71079900-71076690           tgct-gtaaag-aaaaata--ttgcataggaacctggaatgtaagaacc-acgaaccttg
9:c311091-307903               tgct-gtaaag-aaaaata--ttgcataggaacctggaatgtaagaacc-atgaaccttg
3:c29124898-29121671           tgct-gtaaag-aaaaata--ttgcataggaacctggaatgtaagaacc-atgaaccttg
5:c26829699-26826509           tgct-gtaaag-aaaaata--ttgcataggaacctgg-----------------------
Z:c41142346-41139124           tgct-gtaaag-aaaaata--ttgcataggaacctggaatgtaagaacc-atgaacctgg
16:c219093-215882              tgct-gtgaag-aaaaata--ttgcataggaacctggaatgtaagaacc-atgaacctgg
11:c45731857-45728683          tgct-gtaaag-aaaaata--ttgcataggaacctggaatgtaagaacc-atgaacctgg
13:17163734-17166958           tgct-gtaaag-aaaaata--ttgcataggaacctggaatgtaagaacc-atgaaccttg
11:31658983-31662208           tgct-gtaaag-aaaaata--ttgcataggaacctggaatgtaagaacc-atgaaccttg
12:25702276-25705488           tgct-gtaaag-aaaaata--ttgcataggaacctggaatgtaagaacc-atgaaccttg
14:c1761490-1758389            tgct-gtaaag-aaaaata--ttgcataggaacctggaatgtaagaacc-atgaaccttg
5:94577418-94580630            tgct-gtaaag-aaaaaca--ttgcataggaacctggaatgtaagaacc-atgaaccttg
9:62364698-62367909            tgct-gtaaag-aaaaata--ttgcataggaacctggaatgtaagaacc-atgaacctgg
1:12159859-12163084            tgct-ataaag-aaaaata--ttgcataggaacctggaatgtaagaacc-atgaaccttg
2:126816644-126819858          tgct-gtaaag-aaaaata--ttgcataggaacctggaatgtaagaacc-atgaaccttg
4:51173878-51177095            tact-gtaaag-aaaaata--ttgcataggaacctggaatgtaagaacc-atgaaccttg
17:c14921085-14917869          tgct-gtaaag-aaaaata--ttgcataggaacctggaatgtaagaacc-atgaaccttg
10:327946-331168               tgct-gtaaag-aaaaata--ttgcataggaacctggaatgtaagaacc-atgaacctgg
SIRZ01000582.1:c19196-15974    tgct-gtaaag-aaaaata--ttgcataggaacctggaatgtaagaacc-atgaacctgg
16:43457614-43460836           tgct-gtaaag-aaaaata--ttgcataggaacctggaatgtaagaact-atgaacctgg
4:14482418-14485510            tgct-gtaaag-aaaaata--ttgcataggaacctggaatgtaagaacc-atgaaccttg
17:c41184311-41181120          tgct-gtaaag-aaaaata--ttgcataggaacctggaatgtaagaacc-atgaacctcg
Z:c45474279-45471066           tgct-gtaaag-aaaaata--ttgcataggaacctggaatgtaagaacc-atgaaccttg
7:58420906-58424134            tgct-ataaag-aaaaata--tttcataggaacctggaatgtaagaacc-atgaactttg
2:c32667786-32664597           tgct-gtaaag-aaaaata--ttgcataggaacctggaatgtaagaacc-atgaacctgg
9:72883127-72886350            tgct-gtaaag-aaaaata--ttgcataggaacctggaatgtaagaacc-atgaacttgg
13:c44601296-44598087          tgct-gtaaag-aaaaata--ttgcataggaacctggaatgtaagaacc-atgaacctgg
7:42036819-42040025            tgct-gtaaag-aaaaata--ttgcataggaacctggaatgtaagaacc-atgaacctgg
2:c20595522-20592304           tgct-gtaaag-aataata--ttgcataggaacctggaatgtaagaacc-atgaacctgg
16:c43158799-43155575          tgct-gtaaag-aaaaata--ttgcataggaacctggaatgtaagaacc-atgaacctgg
4:c2620176-2617085             tgct-gtaaag-aaaaata--ttgcataggaacctggaatgtaagaacc-atgaacctgg
SIRZ01000185.1:c15314-12281    tgct-gtaaag-aaaaata--ttgcataggaacctggaatgtaagaact-atgaacctgg
SIRZ01000065.1:9062-12282      tgct-gtaaag-aaaaata--ttgcataggaacctggaatataagaacc-atgaacctgg
SIRZ01000246.1:1-3183          tgct-gtaaag-aaaaata--ttgcataggaacctggaatataagaacc-atgaacctgg
4:c100655547-100652332         tgct-gtaaag-aaaaata--ttgcataggaacctggaatgtaagaacc-atgaacctgg
Z:c49603583-49600369           tgct-gtaaag-aaaaata--ttgcataggaacctggaatgtaagaacc-atgaacctgg
4:65476169-65479376            tgct-gtaaag-aaaaata--ttgcataggaacctggaatgtaagaacc-atgaacctgg
11:50381382-50384587           tgct-gtaaag-aaaaata--ttgcataggaacctggaatgtaagaacc-atgaacctgg
5:c77625736-77622519           tgct-gtaaag-aaaaata--ttgcataggaacctggaatgtaagaacc-atgaacctgg
13:47040359-47043567           tgct-gtaaag-aaaaata--ttgcataggaacctggaatgtaagaacc-atgaacctgg
2:c21090522-21087318           tgct-gtaaag-aaaaata--ttgcatagaaa-ctggaatgtaagaacc-atgaacctgg
1:20357071-20360276            tgct-gtaaag-aaaaata--ttgcataggaacctggaatgtaagaacc-atgaacctgg
13:31794136-31797354           tgct-gtaaag-aaaaata--ttgcataggaacctggaatgtaagaacc-atgaacctgg
Z:32928272-32931496            tgct-gtaaag-aaaaata--ttgcataggaacctggaatgtaagaacc-atgaacctgg
Z:32947139-32950161            tgct-gtaaag-aaaaata--ttgcataggaacctggaatgtaagaacc-atgaacctgg
1:50499135-50502359            tgct-gtaaag-aaaaata--ttgcataggaacctggaatgtaagaacc-atgaacctgg
8:89566273-89569457            tgct-gtaaag-aaaaata--ttgcataggaacctggaatgtaagaacc-atgaacctgg
1:c140146242-140143034         tgct-gtaaag-aaaaatc--ttccataggaacctggaatgtaagaacc-atgaacctgg
1:c139487795-139484578         tgct-gtaaag-aaaaatc--ttccataggaacctggaatgtaagaacc-atgaacctgg
7:73569974-73573165            tgct-gtaaag-aaaaata--ttgcataggaacctggaatgtaagaact-atgaacctgg
9:c15223804-15220607           tgct-gtaaag-aaaaata--ttgcataggaacctggaatgtaagaacc-atgaacctgg
3:c36867325-36864107           tgct-gtgaag-aaaaata--ttgcataggaacctggaatgtaagaacc-atgaaccttg
Z:c43109872-43106730           tgct-gtaaag-aaaaata--ttgcataggaacctggaatgtaagaacc-atgaacctgg
8:32610507-32613700            tgct-gtaaag-aaaaata--ttgcataggaacctggaatgtaagaacc-atgaacctgg
11:c63028622-63025420          tgct-gtaaag-aaaaata--ctgcataggaacctggaatgtaagagcc-atgaacctga
18:c6552377-6549164            tgct-gtaaag-aaaaata--ttgcataggaacctggaatgtaagaacc-atgaaccttg
10:c47343866-47340657          tgct-gtaaag-aaaaa-----tgcataggaacctggaatgtaagaacc-atgaaccttg
4:c105315416-105312205         tgct-gtaaag-aaaaata--ttgcataggaacctggaatgtaagaact-atgaacctgg
15:44257999-44261183           tgct-gtaaag-aaaaata--ttgcataggaacctggaatgtaagaacc-atgaacctgg
8:29096313-29099287            tgct-gtaaag-aaaaata--ttgcataggaacctggaatgtaagaacc-atgaacctgg
8:c13714033-13710849           tgct-gtaaag-aaaaata--atgcataggaacctgg-----------------------
15:c46054688-46051458          tgct-gtaaag-aaaaaca--ttgcataggaatctggaatgtaagaacc-atgaacctgg
18:778506-781696               tgct-gtaaag-aaaaata--ttgcataggaacctggaatgtaagaacc-atgaaccttg
16:43051260-43054314           tgct-gtaaag-aaaaata--ttgcataggaacctggaatgtaagaacc-atgaaccttg
Z:33660195-33663429            tgct-gtaaag-aaaaata--ttgcataggaacctggaatgtaagaacc-atgaaccttg
10:299636-302847               tgct-gtaaag-aaaaata--ttgcataggaacctggaatgtaagaacc-atgaacctgg
1:99520118-99523157            tgct-gtaaag-aaaaata--ttgcataggaacctggaatgtaagaacc-atgaaccttg
1:c136470224-136467216         tgct-gtaaag-aaaaata--ttgcataggaacctggaatgtaagaacc-atgaaccttg
1:56342922-56346079            tgct-gtaaag-aaaaata--ttgcataggaacctggaatgtaagaacc-atgaaccttg
7:52323566-52326746            tgct-gtaaag-aaaatta--ttgcatagaaacctggaatgtaagaacc-atgaaccttg
17:c42721380-42718271          tgct-gtaaag-aaaaata--ttgcataggaacctggaatgtaagaacc-atgaacctag
17:42316945-42320123           tgct-gtaaag-aaaaata--ttgcataggaacctggaatgtaagaacc-atgaacctgg
7:89895075-89898293            tgct-gtaaag-aaaaata--ttgcataggaacctggaatgtaagaacc-atgaaccttg
6:c33617440-33614205           tgct-gtaaag-aaaaata--ttgcatgggaacctggaatgtaagaacc-atgaaccttg
2:c120380260-120377056         tgct-gtaaag-aaaaata--ttgcataggaacctggaatgtaagaacc-atgaacctgg
7:40025541-40028741            tgct-gtaaag-aaaaata--ttgcataggaacctggaatgtaagaagc-ttgaacctgg
13:c44338179-44335176          tgct-gtaaag-aaaaata--ctacataggaacctggaatgtaagaacc-atgaacctgg
13:c44383878-44380902          tgct-gtaaag-aaaaata--ttacataggaacctggaatgtaagaacc-atgaacctgg
13:c44418922-44415948          tgct-gtaaag-aaaaata--ttacataggaacctggaatgtaagaacc-atgaacctgg
5:c411976-409022               tgct-gtaaag-aaaaata--ttgcatagaaacctggaatgtaagaacc-atgaaccttg
2:125772535-125775739          tgct-gtaaag-aaaaata--ttgcataggaacctggaatgtaagaacc-atggacctgg
5:c55622675-55619488           tgct-gtaaag-aaaaata--ttgcataggaacttggaatgtaagaacc-atgaaccttg
13:c44400505-44397534          tgct-gtaaag-aaaaata--ttgcataggaacctggaatgtaagaacc-atgaacctgg
17:4355015-4358193             tgct-gtaaag-aaaaata--ttgcataggaacctggaatgtaagaacc-atgaacctgg
4:64599923-64603137            tgct-gtaaag-aaaaata--ttgcataggaacctggaaggtaagaacc-atgaaccttg
10:927762-930979               tgct-gtaaaggaaaaatatgttgcataggaacctggaatgtaagaaccaatgaacctgg
SIRZ01000725.1:10904-13856     tgct-gtaaag-aaaaata--ttgcataggaacctggaatgtaagaacc-atgaacctgg
2:c55937328-55934114           tgct-gtaaag-aaaaata--ttgcataggaacctggaatgtaagaacc-atgaacctgg
10:c9737178-9734201            tgct-gtaaag-aaaaata--ttgcataggaacctggaatgtaagaacc-atgaacctgg
                                .   . . .     *         .* . .. .**                        

18:c6509493-6506069            t---gggtccctcctccctgg------------taagcc--tgatgactggtcaaaatga
1:104787980-104791280          -------------------gg------------taagtt--ggaggtgcgtcacaaatga
8:c87632296-87629089           -------------------g-------------taagtt--ggaggtg-gtcaaaaatga
13:47547143-47550382           -------------------g-------------taagtt--ggaggtg-gtaaaaaatga
13:c1763861-1760624            -------------------g-------------taagtt--ggaggtg-gtcaaaaatga
3:45143536-45146771            -------------------g-------------taagtt--ggaggtg-gtcaaaaatga
4:63729610-63732828            -------------------g-------------taagtt--ggatgtg-gtcaaaaatga
7:c41245621-41242392           -------------------g-------------taagtt--ggaggtg-gtcaaaaatga
7:c83582076-83578849           -------------------g-------------taagtt--ggaggtg-gtcaaaa-tga
7:5988876-5992099              -------------------g-------------taagtt--ggaggtg-gtcaaaaatga
4:c105906232-105903007         -------------------g-------------taagtt--ggaggtg-gtcaaaaatga
4:c68834060-68830837           -------------------g-------------taagtt--ggaggtg-gtcaaaaatga
11:44231319-44234300           -------------------g-------------taagtt--ggaggtg-gtcaaaaatga
2:69360154-69363377            -------------------g-------------taagtt--ggaggtg-gtcaaaaatga
8:27854480-27857703            -------------------g-------------taagtt--ggaggtg-gtcaaaaatga
5:c28948847-28945625           -------------------g-------------taagtt--ggaggtg-gtcaaaaatga
15:c26497305-26494082          -------------------g-------------taagtt--ggaggtg-gtcaaaaatga
12:28972228-28975450           -------------------g-------------taagtt--ggaggtg-gtcaaaaatga
5:41071821-41075043            -------------------g-------------taagtt--ggaggtg-gtcaaaaatga
4:62123262-62126466            -------------------g-------------taagtt--ggaggtg-gtcaaaaatga
4:74638728-74641951            -------------------g-------------taagtt--ggaggtg-gtcaaaaatga
2:13311-16534                  -------------------g-------------taagtt--ggaggtg-gtcaaaaatga
1:26510035-26513258            -------------------g-------------taagtt--ggaggtg-gtcaaaaatga
8:c35611267-35608043           -------------------g-------------taagtt--ggaggtg-gtcaaaaatga
7:c14990570-14987347           -------------------g-------------taagtt--ggaggtg-gtcaaaaatga
9:15623506-15626669            -------------------g-------------taagtt--ggaggtg-gtcaaaaatga
Z:41491639-41494862            -------------------g-------------taagtt--ggaggtg-gtcaaaaatga
14:c31325806-31322598          -------------------g-------------taagtt--ggaggtg-gtcaaaaatga
10:71812016-71815238           -------------------g-------------taagtt--ggaggtg-gtcaaaaatga
6:57051543-57054766            -------------------g-------------taagtt--ggaggtg-gtcaaaaatga
3:116384060-116387282          -------------------g-------------taagtt--ggaggtg-gtcaaaaatga
7:c7058843-7055619             -------------------g-------------taagtt--ggaggtg-gtcaaaaatga
14:32317817-32321038           -------------------g-------------taagtt--ggaggtg-gtcaaaaatga
5:52864668-52867891            -------------------g-------------taagtt--ggaggtg-gtcaaaaatga
6:c50247890-50244670           -------------------g-------------taagtt--ggaggtg-gtcaaaaatga
1:c1928486-1925266             -------------------g-------------taagtt--ggaggtg-gtcaaaaatga
17:c19532627-19529406          -------------------g-------------taagtt--ggaggtg-gtcaaaaatga
13:12890101-12893319           -------------------g-------------taagtt--ggaggtg-gtcaaaaatga
15:455377-458596               -------------------g-------------taagtt--ggaggtg-gtcaaaaatga
2:93806291-93809511            -------------------g-------------taagtt--ggaggtg-gtcaaaaatga
14:c21562208-21558985          -------------------g-------------taagtt--ggaggtg-gtcaaaaatga
15:31274030-31277252           -------------------g-------------taagtt--ggaggtg-gtcaaaaatga
Z:48839017-48842234            -------------------g-------------taagtt--ggaggtg-gtcaaaaatga
Z:c42563779-42560741           -------------------g-------------taagtt--ggaggtg-gtcaaaaatga
14:c8600085-8596864            -------------------g-------------taagtt--ggaggtg-gtcaaaaatga
Z:c43989151-43985937           -------------------g-------------taagtt--ggaggtg-gtcaaaaatga
8:20455910-20459127            -------------------g-------------taagtt--ggaggtg-gtcaaaaatga
15:c41771942-41768722          -------------------g-------------taagtt--ggaggtg-gtcaaaaatga
Z:c3232823-3229600             -------------------g-------------taagtt--ggagatg-gtcaaaaatga
Z:c15919066-15915845           -------------------g-------------taagtt--ggaggtg-gtcaaaaatga
3:14575061-14578284            -------------------g-------------taagtt--ggaggtg-gtcaaaaatga
1:c83769278-83766058           -------------------g-------------taagtt--ggaggtg-gtcaaaaatga
9:72747208-72750428            -------------------g-------------taagtt--ggaggtg-gtcaaaaatga
4:c105882698-105879475         -------------------g-------------taagtt--ggatgtg-gtcaaaaatga
Z:35830890-35833985            -------------------g-------------taagtt--ggaggtg-gtcaaaaatga
1:c137500783-137497563         -------------------g-------------taagtt--ggaggtg-gtcaaaaatga
4:c52654810-52651606           -------------------g-------------taagtt--ggaggtg-gtcaaaaatga
7:4240345-4243564              -------------------g-------------taagtt--ggaggtg-gtcaaaaatga
3:121466121-121469343          -------------------g-------------taagtt--ggaggtg-gtcaaaaatga
2:c207170-203947               -------------------g-------------taagtt--ggaggtg-gtcaaaaatga
4:c94738369-94735152           -------------------g-------------taagtt--ggaggtg-gtcaaaaatga
4:c2142973-2139750             -------------------g-------------taagtt--ggatgtg-gtcaaaaatga
6:c11703039-11699816           -------------------g-------------taagtt--ggaggtg-gtcaaaaatga
9:46504719-46507942            -------------------g-------------taagtt--ggaggtg-gtcaaaaatga
1:c28379228-28376012           -------------------g-------------taagtt--ggaggtg-gtcaaaaatga
6:95540858-95544054            -------------------g-------------taagtt--ggaggtg-gtcaaaaatga
2:c64945528-64942305           -------------------g-------------taagtt--ggaggtg-gtcaaaaatga
2:40328012-40331236            -------------------g-------------taagtt--ggaggtg-gtcaaaaatga
16:23655104-23658323           -------------------g-------------taagtt--ggaggtg-gtcaaaaatga
2:96391200-96394417            -------------------g-------------taagtt--ggaggtg-gtcaaaaatga
3:c81002190-80998994           -------------------g-------------taagtt--ggaggtg-gtcaaaaatga
18:171850-175073               -------------------g-------------taagtt--ggatgtg-gtcaaaaatga
8:1301194-1304417              -------------------g-------------taagtt--ggaggtg-gtcaaaaatga
3:104249321-104252393          -------------------g-------------taagtt--ggaggtg-gtcaaaaatga
14:c7746009-7742785            -------------------g-------------taagtt--ggaggtg-gtcaaaaatga
1:c104802708-104799486         -------------------g-------------taagtt--ggaggtg-gtcaaaaatga
5:c18542316-18539094           -------------------g-------------taagtt--ggaggtg-gtcaaaaatga
11:c24862440-24859225          -------------------g-------------taagtt--ggaggtg-gtcaaaaatga
3:95373815-95377016            -------------------g-------------taagtt--ggaggtg-gtcaaaaatga
7:34050115-34053337            -------------------g-------------taagtt--ggaggtg-gtcaaaaatga
13:c15421861-15418639          -------------------g-------------caagtt--ggaggtg-gtcaaaaatga
2:c55918978-55915755           -------------------g-------------taagtt--ggaggtg-gtcaaaaatga
7:9870049-9873271              -------------------g-------------taagtt--ggaggtg-gtcaaaaatga
10:3002211-3005433             -------------------g-------------taagtt--ggaggtg-gtcaaaaatga
3:10238843-10242062            -------------------g-------------taagtt--ggaggtg-gtcaaaaatga
4:95567882-95571101            -------------------g-------------taagtt--ggaggtg-gtcaaaaatga
7:c5941714-5938499             -------------------g-------------taagtt--ggaggtg-gtcaaaaatga
9:5869892-5873114              -------------------g-------------taagtt--ggaggtg-gtcaaaaatga
15:c6378870-6375656            -------------------g-------------taagtt--ggaggtg-gtcaaaaatga
7:30936012-30939231            -------------------g-------------taagtt--ggaggtg-gtcaaaaatga
10:c72786108-72782886          -------------------g-------------taagtt--ggaggtg-gtaaaaaatga
10:c9731216-9728216            -------------------g-------------taagtt--ggaggtg-gtcaaaaatga
11:c27771253-27768030          -------------------g-------------taagtt--ggaggtg-gtcaaaaatga
11:9070450-9073540             -------------------g-------------taagtt--ggaggtg-gtcaaaaatga
7:39364691-39367911            -------------------g-------------taagtt--ggaggtg-gtcaaaaatga
8:36970569-36973786            -------------------g-------------taagtt--ggaggtg-gtcaaaaatga
3:c32912609-32909389           -------------------g-------------taagtt--ggaggtg-gtcaaaaatga
1:21065933-21069148            -------------------g-------------taagtt--ggaggtg-gtcaaaaatga
3:c64503188-64500170           -------------------g-------------taagtt--ggaggtg-gtcaaaaatga
2:85991341-85994568            -------------------g-------------taagtt--ggaggtg-gtcaaaaatga
9:32312591-32315796            -------------------g-------------taagtt--ggaggtg-gtcaaaaatga
13:46853175-46856402           -------------------g-------------taagtt--ggaggtg-gtcaaaaatga
1:19135116-19138339            -------------------g-------------taagtt--ggaggtg-gtcaaaaatga
2:c15338894-15335672           -------------------g-------------taagtt--ggaggtg-gtcaaaaatga
4:c22105066-22101843           -------------------g-------------taagtt--ggaggtg-gtcaaaaatga
2:117737025-117740248          -------------------g-------------taagtt--ggaggtg-gtcaaaaatga
15:c19325887-19322664          -------------------g-------------taagtt--ggaggtg-gtcaaaaatga
12:14278759-14281982           -------------------g-------------taagtt--ggaggtg-gtcaaaaatga
11:39319591-39322813           -------------------g-------------taagtt--ggaggtg-gtcaaaaatga
14:37186663-37189884           -------------------g-------------taagtt--ggaggtg-gtcaaaaatga
2:c103573034-103569812         -------------------g-------------taagtt--ggaggtg-gtcaaaaatga
15:27883977-27887201           -------------------g-------------taagtt--ggaggtg-gtcaaaaatga
9:c47106141-47102918           -------------------g-------------taagtt--ggaggtg-gtcaaaaatga
5:46142839-46146061            -------------------g-------------taagtt--ggaggtg-gtcaaaaatga
17:c3079369-3076147            -------------------g-------------taagtt--ggaggtg-gtcaaaaatga
10:c16118247-16115024          -------------------g-------------taagtt--ggaggtg-gtcaaaaatga
3:62242852-62246074            -------------------g-------------taagtt--ggaggtg-gtcaaaaatga
7:20854990-20858210            -------------------g-------------taagtt--ggaggtg-gtcaaaaatga
1:c57740355-57737130           -------------------g-------------taagtt--ggaggtg-gtcaaaaatga
8:c34984715-34981501           -------------------g-------------taagtt--ggaggtg-gtcaaaaatga
5:2903937-2907156              -------------------g-------------taagtt--ggaggtg-gtcaaaaatgt
14:c9032142-9029015            -------------------g-------------taagtt--ggaggtg-gtcaaaaatga
3:106643128-106646351          -------------------g-------------taagtt--ggaggtg-gtcaaaaatga
3:c111561301-111558077         -------------------g-------------taagtt--ggaggtg-gtcaaaaatga
SIRZ01000202.1:3465-6689       -------------------g-------------tatgtt--ggaggtg-gtcaaaaatga
10:39103587-39106810           -------------------g-------------taagtt--ggaggtg-gtcaaaaatga
3:c51283629-51280406           -------------------g-------------taagtt--ggaggtg-gtcaaaaatga
11:15674002-15677225           -------------------g-------------taagtt--ggaggtg-gtgaaaaatga
11:c29988742-29985519          -------------------g-------------taagtt--ggaggtg-gtcaaaaatga
5:c3224908-3221688             -------------------g-------------taagtt--ggaggtg-gtcaaaaatga
7:86806744-86809964            -------------------g-------------taagtt--ggaggtg-gtcaaaaatga
12:c16315882-16312659          -------------------g-------------taagtt--ggaggtg-gtcaaaaatga
5:c45766236-45763014           -------------------g-------------taagtt--ggaggtg-gtcaaaaatga
10:c7057562-7054339            -------------------g-------------taagtt--ggaggtg-gtcaaaaatga
13:c43476602-43473380          -------------------g-------------taagtt--ggaggtg-gtcaaaaatga
1:1316043-1319266              -------------------g-------------taagtt--ggaggtg-gtcaaaaatga
5:c11870178-11866965           -------------------g-------------taagtt--ggaggtg-gtcaaaaatga
Z:c29270793-29267570           -------------------g-------------taagtt--ggaggtg-gtcaaaaatga
8:c86945516-86942301           -------------------g-------------taagtt--ggaggtg-gtcaaaaatga
17:33985971-33989189           -------------------g-------------taagtt--ggaggtg-gtcaaaaatga
8:22912440-22915565            -------------------g-------------taagtt--ggaggtg-gtcaaaaatga
10:c22998723-22995503          -------------------g-------------taagtt--ggaggtg-gtcaaaaatga
10:c25144387-25141166          -------------------g-------------aaagtt--ggaggtg-gtcaaaaatga
6:48135508-48138723            -------------------g-------------aaagtt--ggaggtg-gtcaaaaatga
1:c31415780-31412560           -------------------g-------------aaagtt--ggaggtg-gtcaaaaatga
13:6533735-6536937             -------------------g-------------aaagtt--ggaggtg-gtcaaaaatga
3:c27558309-27555089           -------------------g-------------aaaatt--ggaggtg-gtcaaaaatga
5:c1474692-1471486             -------------------g-------------taagtt--ggaggtg-gtcaaaaatga
2:98266750-98269976            -------------------g-------------taagtt--ggaggtg-gtcaaaaatga
17:38015009-38018232           -------------------g-------------taagtt--ggaggtg-gtcaaaaatga
11:c61012368-61009155          -------------------g-------------taagtt--ggaggtg-gtcaaaaatga
Z:c43322635-43319413           -------------------g-------------taagtt--ggaggtg-gtcaaaaatga
9:42455257-42458479            -------------------g-------------taagtt--ggaggtg-gtcaaaaatga
1:71135295-71138543            -------------------g-------------taagtt--ggaggtg-gtcaaaaatga
1:c20621900-20618828           -------------------g-------------taagtt--ggaggtg-gtcaaaaatga
8:c90262309-90259085           -------------------g-------------taagtt--ggaggtg-gtcaaaaatga
9:67144918-67148131            -------------------g-------------taagtt--ggaggtg-gtcaaaaatga
4:103078874-103082091          -------------------g-------------taagtt--ggaggtg-gtcaaaaatga
11:63209688-63212907           -------------------g-------------taagtt--ggaggtg-gtcaaaaatga
4:103469337-103472560          -------------------g-------------taagtt--ggaggtg-gtcaaaaatga
8:c68282258-68279050           -------------------g-------------taagtt--ggaggtg-gtcaaaaatga
8:c46597520-46594308           -------------------g-------------taagtt--ggaggtg-gtcaaaaatga
8:c90002768-89999550           -------------------g-------------taagtt--ggaggtg-gtgaaaaatga
13:c29673381-29670352          -------------------g-------------taagtt--ggaggtg-gtcaaaaatga
9:39826628-39829854            -------------------g-------------taagtt--ggaggtg-gtcaaaaatga
8:c870152-866931               -------------------g-------------taagtt--ggaggtg-gtcaaaaatga
4:c106591363-106588148         -------------------g-------------taagtt--ggaggtg-gtcaaaaatga
4:c106596294-106593088         -------------------g-------------taagtt--ggaggtg-gttaaaaatga
17:c34578361-34575138          -------------------g-------------taagtt--ggaggtg-gtcaaaaatga
6:c4548926-4545711             -------------------g-------------taagtt--ggaggtg-gtcaaaaatga
18:c8027911-8024689            -------------------g-------------taagtt--ggatgtg-gtcaaaaatga
8:c88339363-88336150           -------------------g-------------taagtt--ggatgtg-gtcaaaaatga
10:c75321240-75318021          -------------------g-------------taagtt--ggaggtg-gtcaaaaatga
6:c48827526-48824306           -------------------g-------------taagtt--ggatgtg-gtcaaaaatga
3:35707710-35710909            -------------------g-------------taagtt--ggaggtg-gtcaaaaatga
Z:c49421705-49418486           -------------------g-------------taagtt--ggaggtg-gtcaaaaatga
1:c76237122-76233921           -------------------g-------------taagtt--ggaggtg-gtaaaaaatga
5:c34153618-34150395           -------------------g-------------taagtt--ggaggtg-gtcaaaaatga
4:71648671-71651879            -------------------g-------------taagtt--ggaggtg-gtcaaaaatga
9:29037350-29040572            -------------------g-------------taagtt--ggaggtg-gtcaaaaatga
1:36335191-36338391            -------------------g-------------taagtt--ggaggtg-gtcaaaaatga
12:168440-171659               -------------------g-------------taagtt--ggaggtg-gtcaaaaatga
7:74587456-74590672            -------------------g-------------taagtt--ggaggtg-gtcaaaaatga
2:2499200-2502422              -------------------g-------------taagtt--ggaggtg-gtcaaaaatga
15:c39046888-39043670          -------------------g-------------taagtt--ggaggtg-gtcaaaaatga
7:1590017-1593239              -------------------g-------------taagtt--ggaggtg-gtcaaaaatga
14:c1392464-1389256            -------------------g-------------taagtt--ggaggtg-gtcaaaaatga
17:c18436887-18433668          -------------------g-------------taagtt--ggaggtg-gtaaaaaatga
8:616420-619637                -------------------g-------------taagtt--ggaggtg-gtcaaaaatga
4:c105523118-105519987         -------------------g-------------taagtt--ggaggtg-gtcaaaaatga
10:c16918488-16915482          -------------------g-------------taagtt--ggaggtg-gtcaaaaatga
10:c71922148-71918965          -------------------g-------------taagtt--ggaggtg-gtcaaaaatga
9:520094-523330                ttggaggtggtcaaaagttg-------------gaagtt--ggaggtg-gtcaaaaatga
11:17348966-17352174           -------------------g-------------taagtt--ggaggtg-gtcaaaaatga
18:c6202686-6199624            -------------------g-------------taagtt--ggaggtg-gtcaaaaatga
Z:5604208-5607449              -------------------g-------------taagtt--ggatgtg-gtcaaaaatga
5:28999229-29002459            -------------------g-------------taagtt--ggatgtg-gtcaaaaatga
7:71170368-71173592            -------------------g-------------taagtt--ggatgtg-gtcaaaaatga
9:31735810-31739034            -------------------g-------------taagtt--ggatgtg-gtcaaaaatga
2:c82484591-82481368           -------------------g-------------taagtt--ggatgtg-gtcaaaaatga
7:c37596760-37593537           -------------------g-------------taagtt--ggatgtg-gtcaaaaatga
17:c16117733-16114510          -------------------g-------------taagtt--ggatgtg-gtcaaaaatga
Z:c6473315-6470092             -------------------g-------------taagtt--ggatgtg-gtcaaaaatga
3:c306331-303121               -------------------g-------------taagtt--ggatgtg-gtcaaaaatga
5:50541871-50545091            -------------------g-------------taagtt--ggatgtg-gtcaaaaatga
5:c73844052-73840830           -------------------g-------------taagtt--ggatgtg-gtcaaaaatga
14:17550561-17553781           -------------------g-------------taagtt--ggatgtg-gtcaaaaatga
14:32872739-32875962           -------------------g-------------taagtt--ggatgtg-gtcaaaaatga
8:c35186522-35183299           -------------------g-------------taagtt--ggatgtg-gtcaaaaatga
9:15130128-15133347            -------------------g-------------taagtt--tgatgtg-gtcaaaaatga
15:39482783-39486006           -------------------g-------------taagtt--ggaagtg-gtcaaaaatga
9:c32710028-32706805           -------------------g-------------taagtt--gaatgtg-gtcaaaaatga
2:39267316-39270536            -------------------g-------------taagtt--ggatgtg-gtcaaaaatga
12:c29296078-29292855          -------------------g-------------taagtt--ggatgtg-gtcaaaaatga
11:c8106003-8102785            -------------------g-------------taagtt--ggatgtg-gtcaaaaatga
11:51780795-51784003           -------------------g-------------taagtt--ggatgtg-gtcaaaaatga
12:19617348-19620570           -------------------g-------------taagtt--ggatgtg-gtcaaaaatga
14:16193641-16196863           -------------------g-------------taagtt--ggatgtg-gtcaaaaatga
9:c26060699-26057478           -------------------g-------------taagtt--ggatgtg-gtcaaaaatga
2:39212536-39215763            -------------------g-------------taagtt--ggatgtg-gtcaaaaatga
1:c8985831-8982608             -------------------g-------------taagtt--ggatgtg-gtcaaaaatga
4:c23936053-23932830           -------------------g-------------taagtt--ggatgtg-gtcaaaaatga
4:26403803-26407026            -------------------g-------------taagtt--ggatgtg-gtcaaaaatga
13:48305757-48308980           -------------------g-------------taagtt--ggatgtg-gtcaaaaatga
10:c4362648-4359425            -------------------g-------------taagtt--ggatgtg-gtcaaaaatga
2:c50945208-50941986           -------------------g-------------taagtt--ggatgtg-gtcaaaaatga
9:32266438-32269660            -------------------g-------------taagtt--ggatgtg-gtcaaaaatga
13:c10618301-10615085          -------------------g-------------taagtt--ggatgtg-gtcaaaaatga
12:c30547927-30544707          -------------------g-------------taagtt--ggatgtg-gtcaaaaatga
6:20367148-20370368            -------------------g-------------taagtt--ggatgtg-gtcaaaaatga
3:67863849-67867069            -------------------g-------------taagtt--ggatgtg-gtcaaaaatga
9:12497364-12500585            -------------------g-------------taagtt--ggatgtg-gtcaaaaatga
2:c35470901-35467678           -------------------g-------------taagtt--ggatgtg-gtcaaaaatga
1:c40286207-40282988           -------------------g-------------taagtt--ggatgtg-gtcaaaaatga
5:70535187-70538405            -------------------g-------------taagtt--ggatgtg-gtcaaaaatga
9:75909612-75912833            -------------------g-------------taagtt--ggatgtg-gtcaaaaatga
5:c77306680-77303456           -------------------g-------------taagtt--ggatgtg-gtcaaaaatga
2:96271498-96274709            -------------------g-------------taagtt--ggatgtg-gtcaaaaatga
2:c14955818-14952600           -------------------g-------------taagtt--ggatgtg-gtcaaaaatga
8:87885836-87889054            -------------------g-------------taagtt--ggatgtg-gtcaaaaatga
1:c3862860-3859637             -------------------g-------------taagtt--ggatgtg-gtcaaaaatga
4:c76441494-76438271           -------------------g-------------taagtt--ggatgtg-gtcaaaaatga
5:82711653-82714876            -------------------g-------------taagtt--ggatgtg-gtcaaaaatga
9:c39360304-39357083           -------------------g-------------taagtt--ggatgtg-gtcaaaaatga
SIRZ01000409.1:c17120-13897    -------------------g-------------taagtt--ggatgtg-gtcaaaaatga
7:c31927649-31924655           -------------------g-------------taagtt--ggatgtg-gtcaaaaatga
8:c5273785-5270562             -------------------g-------------taagtt--ggatgtg-gtcaaaaatga
7:29692140-29695362            -------------------g-------------taagtt--ggatgtg-gtcaaaaatga
Z:c48706699-48703477           -------------------g-------------taagtt--ggatgtg-gtcaaaaatga
6:79179789-79183012            -------------------g-------------taagtt--ggatgtg-gtcaaaaatga
13:c14502602-14499390          -------------------g-------------taagtt--ggatgtg-gtcaaaaatga
11:28155536-28158759           -------------------g-------------gaagtt--ggatgtg-gtcaaaaatga
SIRZ01000278.1:c6332-3111      -------------------g-------------taagtt--ggatgtg-gtcaaaaatga
10:58316003-58319226           -------------------g-------------taagtt--ggatgtg-gtcaaaaatga
13:39303814-39307023           -------------------g-------------taagtt--ggatgtg-gtcaaaaatga
2:95284398-95287618            -------------------g-------------taagtt--ggatgtg-gtcaaaaatga
1:c114587565-114584357         -------------------g-------------taagtt--ggatgtg-gtcaaaaatga
8:78797468-78800688            -------------------g-------------taagtt--ggatgtg-gtcaaaaatga
5:c100253882-100250662         -------------------g-------------taagtt--ggatgtg-gtcaaaaatga
14:19561464-19564687           -------------------g-------------taagtt--ggatgtg-gtcaaaaatga
1:c101591394-101588177         -------------------g-------------taagtt--ggatgtg-gtcaaaaatga
3:c69698839-69695614           -------------------g-------------taagtt--ggaggtg-gtcaaaaatga
13:46081249-46084472           -------------------g-------------taagtt--ggatgtg-gtcaaaaatga
6:36219268-36222485            -------------------g-------------taagtt--ggatgtg-gtcaaaaatga
7:c20329271-20326058           -------------------g-------------taagtt--ggatgtg-gtcaaaaatga
10:57834044-57837269           -------------------g-------------taagtt--ggatgtg-gtcaaaaatga
1:c71252005-71248782           -------------------g-------------taagtt--ggatgtg-gtcaaaaatga
1:c38835292-38832072           -------------------g-------------taagtt--ggaagtg-gtcaaaaatga
10:c48256285-48253063          -------------------g-------------taagtt--ggatgtg-gtcaaaaatga
12:46847844-46850852           -------------------g-------------taagtt--ggatgtg-gtcaaaaatga
9:34337120-34340343            -------------------g-------------taagtt--ggatgtg-gtcaaaaatga
3:9030476-9033700              -------------------g-------------taagtt--ggatgtg-gtcaaaaatga
4:c71810679-71807456           -------------------g-------------taagtt--ggatgtg-gtcaaaaatga
Z:c43363647-43360425           -------------------g-------------taagtt--ggatgtg-gtaaaaaatga
8:c67172710-67169504           -------------------g-------------taagtt--ggatgtg-gtcaaaaatga
8:1240001-1243223              -------------------g-------------taagtt--ggatgtg-gtcaaaaatga
11:16532572-16535788           -------------------g-------------taagtt--ggatgtg-gtcaaaaatga
7:91148183-91151406            -------------------g-------------taagtt--ggaggtg-gtcaaaaatga
5:7571513-7574726              -------------------g-------------taagtt--ggatgtg-gtcaaaaatga
11:c22435402-22432421          -------------------g-------------taagtt--ggatgtg-gtcaaaaatga
3:3515431-3518636              -------------------g-------------taagtt--ggaggtg-gtcaaaaatga
9:c56239854-56236631           -------------------g-------------taagtt--ggatgtg-gtcaaaaatga
2:c67518580-67515360           -------------------a-------------taagtt--ggatgtg-gtcaaaaatga
1:c97282622-97279399           -------------------g-------------taagtt--ggatgtg-gtcaaaaatga
1:22915798-22918821            -------------------g-------------taagtt--ggatgtg-gtcaaaaatga
14:c33400715-33397493          -------------------g-------------taagtt--ggatgtg-gtcaaaaatga
13:13166911-13170128           -------------------g-------------taagtt--ggatgtg-gtcaaaaatga
5:73456313-73459532            -------------------g-------------taagtt--ggatgtg-gtcaaaaatga
11:c29243024-29239805          -------------------g-------------taagtt--ggatgtg-gtcaaaaatga
4:36110926-36114146            -------------------g-------------taagtt--ggatgtg-gtcaaaaatga
4:c94744310-94741089           -------------------g-------------taagtt--ggatgtg-gtcaaaaatga
8:c17804728-17801513           -------------------g-------------taagtt--ggatgtg-gtcaaaaatga
3:c111088262-111085042         -------------------g-------------taagtt--ggatgtg-gtcaaaaatga
10:c70867818-70864595          -------------------g-------------taagtt--ggatgtg-gtcaaaaatga
15:44188643-44191866           -------------------g-------------taagtt--ggatgtg-gtcaaaaatga
6:40754054-40757274            -------------------g-------------taagtt--ggatgtg-gtcaaaaatga
7:c12618741-12615520           -------------------g-------------taagtt--ggatgtg-gtcaaaaatga
12:c25517723-25514508          -------------------g-------------taagtt--ggatgtg-gtcaaaaatga
16:41043576-41046801           -------------------g-------------taagtt--ggatgtg-gtcaaaaatga
11:c27590376-27587157          -------------------g-------------taagtt--ggatgtg-gtcaaaaatga
5:c90353475-90350251           -------------------g-------------taagtt--ggatgtg-gtcaaaaatga
9:c10390059-10386940           -------------------g-------------taagtt--ggatgtg-gtcaaaaatga
1:20383105-20386321            -------------------g-------------taagtt--ggaggtg-gtcaaaaatga
4:c93623814-93620592           -------------------g-------------taagtt--ggatgtg-gtcaaaaatga
3:c104809960-104806739         -------------------g-------------taagtt--ggatgtg-gtcaaaaatga
4:24323780-24326996            -------------------g-------------taagtt--ggatgtg-gtcaaaaatga
3:61221609-61224822            -------------------g-------------taagtt--ggatgtg-gtcaaaaatga
2:c48339057-48335836           -------------------g-------------taagtt--ggatgtg-gtcaaaaatga
15:c1770015-1766793            -------------------g-------------taagtt--ggatgtg-gtcaaaaatga
7:53435628-53438854            -------------------g-------------taagtt--ggatgtg-gtcaaaaatga
10:24946036-24949257           -------------------g-------------taagtt--ggatgtg-gtcaaaaatga
7:54206109-54209331            -------------------g-------------taagtt--ggatgtg-gtcaaaaatga
9:59794626-59797841            -------------------g-------------taagtt--ggatgtg-gtcaaaaatga
5:c58058740-58055517           -------------------g-------------taagtt--ggatgtg-gtcaaaaatga
7:c91962521-91959298           -------------------g-------------taagtt--ggatgtg-gtcaaaaatga
15:c24837027-24833813          -------------------g-------------taagtt--ggatgtg-gtcaaaaatga
7:44398008-44401226            -------------------g-------------taagtt--ggaggtg-gtcaaaaatga
14:13973299-13976522           -------------------g-------------taagtt--ggatgtg-gtcaaaaatga
1:3940670-3943879              -------------------g-------------taagtt--ggatgtg-gtcaaaaatga
7:103876-107100                -------------------g-------------taagtt--ggatgtg-gtcaaaaatga
6:c87528869-87525646           -------------------g-------------taagtt--ggatgtg-gtcaaaaatga
11:63509177-63512392           -------------------g-------------taagtt--ggatgtg-gtcaaaaatga
3:c14492876-14489652           -------------------g-------------taagtt--ggatgtg-gtcaaaaatga
4:c93260175-93256959           -------------------g-------------taagtt--ggatgtg-gtcaaaaatga
10:c31491604-31488381          -------------------g-------------taagtt--ggaggtg-gtcaaaaatga
Z:50495354-50498570            -------------------g-------------taagtt--ggaggtg-gtcaaaaatga
15:c43550784-43547604          -------------------g-------------taagtt--ggatgtg-gtcaaaaatga
16:c4506809-4503589            -------------------g-------------taagtt--ggatgtg-gtcaaaaatga
2:c453755-450532               -------------------g-------------taagtt--ggatgta-gtcaaaaatga
18:6081695-6084820             -------------------g-------------taagtt--ggatgtg-gtcaaaaatga
10:69029840-69033052           -------------------g-------------taagtt--ggatgtg-gtcacaaatga
5:c93862460-93859237           -------------------g-------------taagtt--ggatgtg-gtcaaaaatga
2:117883838-117887054          -------------------g-------------caagtt--ggaggtg-gtcaaaaatga
1:c109697866-109694652         -------------------g-------------taagtt--ggatgtg-gtcaaaaatga
8:c81892127-81888911           -------------------g-------------taagtt--ggatgtg-gtcaaaaatga
3:c124953091-124949883         -------------------g-------------taagtt--ggatgtg-gtcaaaaatga
8:80191797-80195018            -------------------gatggatgtggtcataagtt--ggatgtg-gtcaaaaatga
9:c1049274-1046051             -------------------g-------------taagtt--ggaggtg-gtcaaaaatga
14:c47239050-47235847          -------------------g-------------taagtt--ggaggtg-gtcaaaaatga
6:84088436-84091651            -------------------g-------------taagtt--ggatgtg-gtcaaaaatga
3:c1168554-1165333             -------------------g-------------taagtt--ggatgtg-gtcaaaaatga
3:c63394704-63391473           -------------------g-------------taagtt--ggatgtg-gtcaaaaatga
7:36124920-36128139            -------------------g-------------taagtt--ggatgtg-gtcaaaaataa
Z:6029703-6032925              -------------------g-------------taagtt--ggatgtg-gtcaaaaatga
2:120604280-120607499          -------------------g-------------taagtt--gaatgtg-gtcaaaaatga
2:c65423403-65420335           -------------------g-------------taagtt--ggatgtg-gtcaaaaatga
2:c71079900-71076690           -------------------g-------------taagtt--ggatgtg-gtcaaaaatga
9:c311091-307903               -------------------g-------------taagtt--ggatgtg-gtcaaaaatga
3:c29124898-29121671           -------------------g-------------taagtt--ggatgtg-gtaaaaaatga
5:c26829699-26826509           -------------------g-------------taagtt--ggatgtg-gtcaaaagtga
Z:c41142346-41139124           -------------------g-------------taagtt--agatgtg-gtcaaaaatga
16:c219093-215882              -------------------g-------------taagtt--ggaggtg-gtcaaaaatga
11:c45731857-45728683          -------------------g-------------taagtt--ggaggtg-gtcaaaaatga
13:17163734-17166958           -------------------g-------------taagtt--ggatgtg-gtcaaaaatga
11:31658983-31662208           -------------------g-------------taagtt--ggatgtg-gtcaaaaatga
12:25702276-25705488           -------------------g-------------taagtt--ggatgtg-gtcaagaatga
14:c1761490-1758389            -------------------g-------------taagtt--ggatgtg-gtcaaaaatga
5:94577418-94580630            -------------------g-------------taagtt--ggatgtg-gtcaaaaatga
9:62364698-62367909            -------------------g-------------taagtt--ggatgtg-gtcaaaaatga
1:12159859-12163084            -------------------g-------------taagtt--ggatgtg-gtcaaaaatga
2:126816644-126819858          -------------------g-------------taagtt--ggatgtg-gacaaaaatga
4:51173878-51177095            -------------------g-------------taagtt--ggatgtg-gtaaaaaatga
17:c14921085-14917869          -------------------g-------------taagtt--ggatgtg-gtcaaaaatga
10:327946-331168               -------------------g-------------taagtt--ggatgtg-gtcaaaaatga
SIRZ01000582.1:c19196-15974    -------------------g-------------taagtt--ggatgtg-gtcaaaaatga
16:43457614-43460836           -------------------g-------------taagtt--ggatgtg-gtcaaaaatga
4:14482418-14485510            -------------------g-------------aaagtt--ggatgag-gtcaaaaatga
17:c41184311-41181120          -------------------g-------------taagtt--ggatgtg-gtcaaaaatga
Z:c45474279-45471066           -------------------g-------------taggtt--gggtgtg-gtcaaaaatga
7:58420906-58424134            -------------------g-------------taagtt--ggatgtg-gtcaaaaatga
2:c32667786-32664597           -------------------g-------------taagct--ggatgtg-gtcaaaaatga
9:72883127-72886350            -------------------g-------------taagtt--ggaggtg-gtcaaaaatga
13:c44601296-44598087          -------------------g-------------taagtt--ggatgtg-gtcaaaaatga
7:42036819-42040025            -------------------g-------------taagtt--ggatgtg-gtcaaaaatga
2:c20595522-20592304           -------------------g-------------taagtt--ggatgtg-gtcaaaaatga
16:c43158799-43155575          -------------------g-------------taagtt--ggatgtg-gtcaaaaatga
4:c2620176-2617085             -------------------g-------------taagtt--ggatgtg-gtcaaaaatga
SIRZ01000185.1:c15314-12281    -------------------g-------------taagtt--ggatgtg-gtcaaaaatga
SIRZ01000065.1:9062-12282      -------------------g-------------taagtt--ggatgtg-gtaaaaaatga
SIRZ01000246.1:1-3183          -------------------g-------------taagtt--ggatgtg-gtaaaaaatga
4:c100655547-100652332         -------------------g-------------taagtt--ggatgtg-gtcaaaaatga
Z:c49603583-49600369           -------------------g-------------taagtt--ggaggtg-gtcaaaaatga
4:65476169-65479376            -------------------g-------------taagtt--ggatgtg-gtcaaaaatga
11:50381382-50384587           -------------------g-------------taagtt--ggatgtg-gtcaaaaatga
5:c77625736-77622519           -------------------g-------------taagtt--ggatgtg-gtcaaaaatga
13:47040359-47043567           -------------------g-------------taagtt--ggatgtg-gtcaaaaatga
2:c21090522-21087318           -------------------g-------------taagtt--ggatgtg-gtcaaaaatga
1:20357071-20360276            -------------------g-------------taagtt--ggatgtg-gtaaaaaatga
13:31794136-31797354           -------------------g-------------taagtt--ggatgtg-gtcaaaaatga
Z:32928272-32931496            -------------------g-------------taagtt--ggaggtg-gtcaaaaatga
Z:32947139-32950161            -------------------g-------------taagtt--ggaggtg-gtcaaaaatga
1:50499135-50502359            -------------------g-------------taagtt--ggatgtg-gtcaaaaatga
8:89566273-89569457            -------------------g-------------taagtt--ggaggtg-gtcaaaaatga
1:c140146242-140143034         -------------------g-------------taagtt--ggatgtg-gtaaaaaatga
1:c139487795-139484578         -------------------g-------------taagtt--ggatgtg-gtcaaaagtga
7:73569974-73573165            -------------------g-------------taagtt--ggatgtg-gtcaaaaatga
9:c15223804-15220607           -------------------g-------------taagtt--tgatgtg-gtcaaaaatga
3:c36867325-36864107           -------------------g-------------taagtt--ggatgtg-gtcaaaaatga
Z:c43109872-43106730           ---------------------------------taagtt--ggatgtg-gtcaaaaatga
8:32610507-32613700            -------------------g-------------taagtt--ggaggtg-gtcaaaaatga
11:c63028622-63025420          -------------------g-------------taagtt--ggatgtg-gtcaaaaatga
18:c6552377-6549164            -------------------g-------------taagtt--ggatgtg-gtcaaaaatga
10:c47343866-47340657          -------------------g-------------taagtt--ggatgtg-gtcaaaaatga
4:c105315416-105312205         -------------------g-------------taagtt--ggaggtg-gtcaaaaataa
15:44257999-44261183           -------------------g-------------taagtt--ggatgtg-gtcaaaaatga
8:29096313-29099287            -------------------g-------------taagtt--ggatgtg-gtcaaaaatga
8:c13714033-13710849           ---------------------------------aaagtt--ggatgtg-gtcaaaaatga
15:c46054688-46051458          -------------------g-------------taagtt--ggatgtg-gtcaaaaatga
18:778506-781696               -------------------g-------------taagtt--ggatgtg-gtcaaaaatga
16:43051260-43054314           -------------------g-------------taagtt--ggatgtg-gtcaaaaatga
Z:33660195-33663429            -------------------g-------------taagtt--ggaggtg-gtcaaaaatga
10:299636-302847               -------------------g-------------taagtt--ggatgtg-gtcaaaaatga
1:99520118-99523157            -------------------g-------------taagtt--gaatgtg-gtcaaaaatga
1:c136470224-136467216         -------------------g-------------taagtt--ggatgtg-gtcaaaaatga
1:56342922-56346079            -------------------g-------------taagtt--ggatgtg-gtcaaaaatga
7:52323566-52326746            -------------------g-------------taagtt--ggatgtg-gtcaaaaatga
17:c42721380-42718271          -------------------g-------------taagtt--ggatgtg-gtcaaaaatga
17:42316945-42320123           -------------------g-------------taagtt--ggatgtg-gtcaaaaatga
7:89895075-89898293            -------------------g-------------taagtt--ggatgtg-gtcaaaaatga
6:c33617440-33614205           -------------------g-------------taagtt--ggatgtg-gtcaaaaatga
2:c120380260-120377056         -------------------g-------------taagtt--ggatgtg-gtcaaaaatga
7:40025541-40028741            -------------------g-------------taagtt--ggatgtg-gtcaaaaatga
[truncated: 2,266,366 more chars]
