# Supplementary material for: Long-Standing Activity with Characteristic Genomic Insertion Signatures in Reptilian Bov-B LINEs and Associated Sauria SINEs
Source: Biology (Basel). 2026 Jun 13;15(12):927. doi: 10.3390/biology15120927 (PMC13295347; doi:10.3390/biology15120927)
Supplement: Supplementary file 1 [file biology-15-00927-s001.zip › FigS6.txt]

Figure S6

TSD search results with an interval of ≥2999 bases for Bov-B from P. muralis

TSD:357; Bov-B with a length > 3000 bp:435; all copies:52041


>17:c19532827-19529206 dna:primary_assembly primary_assembly:PodMur_1.0:17:1:42925489:1 REF_22
181-198|3420-3437	ACTACTACTACTACTACT	18
@17:c19532827-19529206 dna:primary_assembly primary_assembly:PodMur_1.0:17:1:42925489:1 REF@@AAAATAACTCTCTCTAACGTCATTATATCTAAAATGAAGGGCTTTATAAGCAGTTTAGGGCATATATTATCTTTGTTCAACTCAGGGGGTGGGAGTGAGGAACTTCATCAACACAGAAGAAAAGACATGGGAGGGTTCAAAGAAATTTATTATTATTATTATTATTATTATTATTATTATTACTACTACTACTACTACTCCCCTTCATGGATCACTGCCTTGCCGTGGCGAAGGGGCTTGAAGAACTCAGAGAAGCTATGAACTACGCCGAGCAGGGCACACAAGATGAACAGGTCATAGTGGAGAGTTTCGACCAAACGTGATCCACCTGGAGGAGGAACCGGCAAGCCACTCCAGTATCCTTGCCAAGAAAACTCCATGGACAAAGACAACAGGCATATAAAAGTTATGACGCTGGAAGATGAGCCCCTCAGGTCGGAAGGCGTCCAACATGCTACTGGGGAAGAGCGGAGGGCAAGTACAAGTAGATCCAGAGCTGATGAAGCGGCTGGGCCAAAGCCGAAAGGACGCTCAGTTGCGGATATGCCTGGAAGCGAAAGGAAAGTCCAATGCTGTAAAGAAAAATATTGCATAGGAACCTGGAATGTAAGAACCATGAACCTGGGTAAGTTGGAGGTGGTCAAAAATGAGATGGCAAGAATAAATATTGACATCCTGGGCATCAGTGAACTAAAATGGACGGGAATGGGCGAATTCAGTTCGGATGACCATCACATCTACTACTGTGGGCAAGAAACCCGTAAAAGAAATGGAGTGGCCCTCATAGTCAACAAAAGAGTGGCGAAAGCTGTACTGGGATGCAATCTCAAAAATGATAGAATGATCTCGATACGAATCCAAGGCAGACCTTTTAACATCACAGTAATCCAAATTTATGCACCAACTACTGGTGCTGAAGAAACTGAAATTGACCAATTCTATGAAGACTTACAACACCTTATAGAAGTGACACCAAAGAAGGATGTTCTTCTCATTATATGGGATTGGAATGCTAAAGTAGGGAGGCAAGAGATAAAAGGAACAACTGGCAAGTTTGGCCTTGGAGATCAAAACGAAGCAGGGCAAAGGCTAATAGAGTTCTGTCAAGAGAACAAGCTGGTCATCACAAACACGCTTTTCCAACAACACAAGAGACGACTCTACACATGGACATCACCAGATGGGCAGCATCGAAATCAGATTGATTATATTCTCTGCAGCCAAAGATGGAGAAGCTCTATACAGTCAGCAAAAACAAGACCTGGAGCTGACTGTGGCTCAGATCATCAGCTTCTTATAGCAAAATTCAAGCTTAAACTGAAGAAAGTAGGAAAAACCACTGGGCCGGTAAGATACAATCTAAACCAAATCCCTTATGAATACACAGTGGAAGTGAGGAACAGGTTTAAGGATTTAGATTTGGTGGACAGAGTGCCTGAAGAACTATGGATGGAGGCTCGTAACATTGTACAGGAGGCAGCAACGAAAACCATCCCAATGAAAAGGAAATGCAAGAAAGCAAAGTGGCTGTCCAACGAAGCCTTACAAATAGCGGAGGAGAGAAGGCAAGCAAAATGCGAGGGAGATAGTGAAAGATACAGGAGATTGAATGCAGATTTCCAAAGAATAGCAAGGAGAGACAAGAAGGCCTTCTTAAACGAGCAATGCAAACAAATAGAGGAAAACAACAGAATGGGAAGAACCAGAGATCTGTTCAAGAAAATTGGAGATATGAAAGGAACATTTCGTACAAAGATTACCATAATAAAGGACAAAAGTGGTAAGGACCTAACAGAAGCAGAAGACATCAAGAAGAGGTGGCAAGAATACACAGAAGAATTATACCAGGAAGATATGGATGTCTCGTACACCCCAGGTAGTATGGTTGCTGACCTTGAGCCAGACATGCTGGAGAGTGAAGTCAAATGGGCCTTAGAAAGCACTGCAAATAACAAGGCCAGTGGAAGTGATGGTATTCCAGCTGAACTATTTAAAATTTTAAAAGATGATGCTGTTAAGGTGCTACACTCAATATGCCAGCAAATTTGGAAAACTCAGCAGTGGCCAGAAGATTGGAGAAGATCAGTCTACATCCCAGTCCCAAAGAAGGGTAGTGCCAAAGAATGCTCCAACTACCGCACAATTGCACTCATTTCACACGCTAGCAAGGTTATGCTTAAAATTCTACAAGGAAGGCTTAAGCAGTATGTGGATCGAGAACTCCCAGAAGTGCAAGCTGGATTTAGAAGAGGCAGAGGAACCAGAGACCAAATTGCAAACATGCGCTGGATTATGGAGAAAGCTAGAGAGTTCCAGAAAGACATCTACTTCTGCTTCATTGACTATGCAAAAGCCTTTGACTGTGTCGACCACAGCAAACTATGGCAAGTTCTTAAAGAAATGGGAGTGCCTGATCACCTCATCTGTCTCCTGAGAAATCTCTATGTGGGACAAGAAGCTACAGTTAGAACTGGATATGGAACAACTGATTGGTTCAAAATTGGGAAAGGAGTACGACAAGGCTGTATTTTGTCTCCCTGCTTATTTAATTTATATGCAGAATACATCATGCAAAAGGCTGGGCTGGATGAATCCCAAGCTGGAATTAAGATTGCCGGAAGAAATATCAACAACCTCAGATATGCAGATGACACAACCTTGATGGCAGAAAGTGAGGAGGAATTAAAGAACCTTTTAATGAGGGTGAAAGAGGAGAGCGCAAAATATGGTCTGAAGCTCAACATCAAAAAAACGAAGATCATGGCCACGGGTCCCATCACCTCCTGGCAAATAGAAGGGGAAGAAATGGAGGCAGTGAGAGATTTTACTTTCTTGGGCTCCATGATCACTGCAGATGGTGACAGCAGCCACGAAATTAAAAGACGCCTCCTTCTTGGGAGAAGGGCAATGACAGGCCTAGACAGCATCTTGAGAAGTAGAGACGTCACCTTGCCAACAAAGGTCCGTATAGTTAAAGCCATGGTTTTCCCAGTAGTGATGTATGGAAGTGAGAGCTGGACCATAAAGAAGGCTGATCGCCGAAGAATTGATCCTTTTGAATTATGGTGCTGGAGAAGACTCTTGAGAGTCCCATGGACTGCAAGAAGATCAAACGCATCCATTCTGAAGGAAATCAGCCCTGAGTGCTCACTGGAAGGACAGATCGTGAAGTTGAGGCTCCAGTACTTTGGCCACCTCATGAGAAGAGAAGACTCCCTGGAGAAGACACTGATGCTGGGAAAGATGGAGGGCACAAGGAGAAGGGGGCGACAGAGGACGAGATGGTTGGATAGTGTTTTCGAGGTTACCAGCATGACTCTGACCAAACTGCGGGAAGTAGTGGAGGACAGAGGTGCCTGGCGTGCTCTGGTCCATGGGGTCACGAAGAGTCGGACACGACTAAACGACTAAACAACAACAACTACTACTACTACTACTTTATTTATACCCCGCCCATCTGGCTGGGTTTCCCAGCCATACTGAGCAGTTACACTACATATAAAAACATAGTAAAACATCCAGCACTGATCACTACTCATAACTGGAGAGATGAAGAACTAATTTATTATTCTAGATCTCTCTGTATATTGCACCTTCAACAAAAAATTCCCAGGTTTCTTAC
>4:24323580-24327196 dna:primary_assembly primary_assembly:PodMur_1.0:4:1:107526675:1 REF_17
186-196|3415-3425	AATATTTTGTT	11
@4:24323580-24327196 dna:primary_assembly primary_assembly:PodMur_1.0:4:1:107526675:1 REF@@GGCATAGATTTGCATAGGGCTCCACTGTAAAAATACAGAACTTCCTTTATTAATAAAGTTCTGTGTTGTTCTGGTTTTCCTGTACAGGTTTTGAAGAATTTCCTTTCGATCCTAAACCCCACATGGCGGATCTTGCAGCTCTGAAAAACTTTATTATAGTAAGTGCATATGTTTTAGCATGTTTTTAATATTTTGTTCCTCTTCATGGATCACTGCCTTGCCGTGGCGAAGGGGCTTGAATAACTCAGAGAAGCTATGAGCTATGCCGTGCAGGGCCACCCAAGATGGACAGGTCATAGTGGAGAGTTTTGACCAAATGTGATCCACCTGGAGCAGGAACCGGCAAGCCACTCCAGTATCCCTGCCAAGAAAACTCCATGGACAAAGACAACAGGCATATAAAAGTTATGACGCTGGAAGATGAGCCCCTCAGGTCGGAAGGTGTCCAACATGCTACTGAGGAAGAGCGGAGGACAAGTACAAGTAGATCCAGAGCTGATGAAGCGGCTGGGCCAAAGCCGAAAGGACGCTCAGTTGCGGATATGCATGGAAGCGAAAGGAAAGTCCAATGCTGTAAAGAAAAATATTGCATAGGAACCTGGAATGTAAGAACCATGAACCTGGGTAAGTTGGATGTGGTCAAAAATGAGATGGCAAGAATAAATATTGACATCTTGGGCATCAGTGAACTAAAATGGACGGGAATGGGCGAATTCAGTTCGGATGACTATCATATCTACTACTGTGGACAAGAAACCCGTAAAAGAAATGGAGTGGCCCTCATAGTCAACAAAAGAGTGGCGAAAGCTGTACTGGGATGCAATCTCAAAAATGATAGAATGATCTCGATACAAATCCAAGGCAGACCTTTTAACATCACAGTAATCCAAGTTTATGCACCAACTACTGGTGCTGAAGAAACTGAAATTGACCAATTCTATGAAGACTTACAAGACCTTATAGAAGTGACACCAAAGAAGGATGTTCTGCTCATAATAGGGGATTGGAATGCTAAAGTAGGGAGTCAAGAGATAAAAGGAACCACTGGCAAGTTTGGCCTTGGAGTTCAAAACGAAGCAGGGCAAAGGCTAATAGAGTTCTGTCAAGAGAACAAGCTGGTCATCACAAACACTCTTTTCCAACAACACAAGAGACGACTCTACACATGGACATCACCAGATGGGCAGCATCGAAATCAGATTGATTATATTCTCTGCAGCCAAAGATGGAGAAGCTCTATACAGTCAGCAAAAACAAGACCTGGAGCTGACTGTGGCTCAGATCATCAGCTTCTTATAGCAAAATTCAAGCTTAAACTGAAGAAAGTAGGAAAAACTACTGGGCCGGTAAGATACAATCTAAGTCAAATCCCTTATGAATACACAGTGGAAGTGAGGAACAGGTTTAAGGATTTAGATTTGGTGGACAGAGTGCCTGAAGAACTATGGATGGAGGCTCGTAACATTATACAAGAGGCAGCAACTAAAACCATCCCAATGAAAAGGAAATGCAAGAAAGCAAAGTGGCTGTCCAACGAGGCCTTACAAATAGTGGGGGAGAGAAGGCAAGCAAAATGCGAGGGAGATAGTGAAAGATACAGGAAATTGAATGCAGATTTCCAAAAAATAGCAAGGAGAGACAAGAAGGCCTTCTTAAATGAGCAATGCAAAGAAATAGAGGAAAACAATAGAATGGGAAGAACCAGAGATTTGTTTAAGAAAATTGGAGATATGAAAGGAACATTTTGTACAAAGATTTCCATAATAAAAGACAAAAGTGGAAAGGACCTAACAGAAGCAGAAGACATCAAGAAGAGGTGGCAAGAATACACAGAGGAACTATACCAGAAAGAAATTGATGTCTCGTATACCCCAGATAGTGTGGTTGCTGACCTTGAGCCAGACATCCTGGAAAGTGAAGTCAAATGGGCCTTAGAAAGCATCGCTAATAACAAGGCCAGTGGAAGTGATGATATTCCAGCTGAACTATTTAAAATTTTAAAAGATGATGCTGTTAAGGTGCTACACTCAATATGCCAGCAAATTTGGAAAACTCAGCAGTGGCCAGAAGATTGGAGAAGATCAGTCTACATCCCAATCCCAAAGAAGGGAAGTGCCAAAGAATGCTCCAACTACCGCACAATTGCACTGATTTCACACGCTAGCAAGGTTATGCTTAAAATTCTACAAGGCAGGCTTAAGCAGTATGTGGACCGAGAACTCCCAGAAGTGCAAGCTGGATTTAGAAGAGGCAGAGGAACCAGAGACCAAATTGCAAACATGCGCTGGATTATGGAGAAAGCTAGAGAGTTCCAGAAAGACATCTACTTCTGCTTCATTGACTATGCAAAAGCCTTTGACTGTGTGGACCACAGCAAACTATGGCAAGTTCTTAAAGAAATGGGAGTGCCTGATCACCTCATCTGTCTCCTGAGAAATCTCTATGTGGGACAAGAAGCTACAGTTAGAACTGGATATGGAACAACTGATTGGTTCAAAATTGGGAAAGGAGTACGACAAGGCTGTATATTGTCCCCCTGCTTATTTAACTTATATGCAGAATTCATCATGCGAAAGGCTGGGCTGGATGAATCCCAAGCCGGAATTAAGATCGCCGGAAGAAATATCAACAACCTCAGATATGCAGATGACACAACCTTGATGGCAGAAAGTGAGGAGGAATTAAAGAACCTTTTAATGAGGGTGAAAGAGGAGAGCGCAAAATATGGTCTGAAGCTCAACATCAAAAAAACGAAGATCATGGCCACTGGTCCCATCACCTCCTGGCAAATAGAAGGGGAAGAAATGGAGGCAGTGAAAGATTTTATTTTCTTGGGCTCCATGATCACTGCAGATGGTGACAGCAGCCACGAAATTAAAAGACGCCTGCTCCTTGGGAGAAAGGCGATGGCAAATCTAGACAACATCTTAAAAAGTAGAGACATCACATTACCAACAAAGGTCTGTATAGTTAAAGCCATGGTTTTCCCAGTAGTGATGTATGGAAGTGAGAGCTGGACCATAAAGAAGGCTGATCGCCGAAGAATTGATGCTTTTGAATTATGGTGCTGGAGGAGACTCTTGAGAGTCCCATGGACTGCAAGAAGATCAAACGCATCCATTCTTAAGGAAATCAGACCTGAGTGCTCACTGGAAGGACAGATCGTGAAGTTGAGGCTCCAATACTTTGGCCACCTCATGAGAAGAGAAGACTCCCTGGAAAAGACCCTGATGTTGGGAAAGATGGAGGGCACAAGGAGAAGGGGACGACAGAGGATGAGATGGTTGGATAGTGTTCTTGAAGCTACCAACATGAGCCTGACCAAACTGCGGGAGGCGGTGGAAGACAGGAGTGCCTGGCGTGCTCTGGTCCATGGGGTCACGAAGAGTCGGACACGACTAAACGACTAAACAACAATATTTTGTTAGGAGGTGCCCAGAGTGGCTGAGGAAACCTAGCCAGATGGGTGGGGTATGAATAATAAATTCTTCCTTCCTTCCTTCCTTCCTTCCTTCCTTCCTTCCTTCCTTCCATCCATCTGTGCACTTAAGTCTTTTGTGGTCTGCCAAATATTATAATACAGTGGTACCTCGCAAGACGAATGCCTCGCAAGACAA
>14:c9032342-9028815 dna:primary_assembly primary_assembly:PodMur_1.0:14:1:54988359:1 REF_8
309-318|3318-3327	TTGACCAAAC	10
@14:c9032342-9028815 dna:primary_assembly primary_assembly:PodMur_1.0:14:1:54988359:1 REF@@AACAGGAAGCTGAAATGTTATCGTAAAGATTTCAAAATAAAACGTTACAATGCAGGTCAACTGCAAAATACACATTTAACACAGTCAAGTTAACTTTTTAAAAATCTTAAACATTTCAATAGAAAACATTACTAAAGGAAGTCAAAAAAACATGCTAATTTAAAACAGCATAATTAGCAAGAGAATAATTCCCCCCCTTCCCCTTCATGGATCACTGCCTTGCCGTGGCGAAGGGGCTTGAAGAACTCAGAGAAGCTATGAACTATGCCGAGCAGGGCACACAAGATGAACAGGTCATAGTGGAGAGTTTTGACCAAACGTGATCCACCTGGAGGAGGAACCGGCAAGCCACTCCAGTATCCTTGCCAAGAAAACTCCATGGACAAAGACAACAGGCATATAAAAGTTATGACGCTGGAAGATGAGCCCCTCAGGTCGGAAGGCGTCCAACATGCTACTGGGGAAGAGCGGAGGACAAGTACAAGTAGATCCAGAGCTGATGAAGCGGCTGGGCCAAAGCCGAAAGGACGCTCAGTTGCAGATATGCCTGGAAGCGAAAGGAAAGTCCAATGCTGTAAAGAAAAATATTGCATAGGAACCTGGAATGTAAGAACCATGAACCTGGGTAAGTTGGAGGTGGTCAAAAATGAGATGGCAAGAATAAATATTGACATCCTGGGCATCAGTGAACTAAAATGGACGGGAATGGGCGAATTCAGTTCGGATGACCATCACATCTACTACTGTGGGCAAGAAACCCGTAAAAGAAATGGAGTGGCCCTCATAGTCAACAAAAGAGTGGCGAAAGCTGTACTGGGATGCAATCTCAAAAATGATAGAATGATCTCGATACGAATCCAAGGCAGACCTTTTAACATCACAGTAATCCAAGTTTATGCACCAACTACTGGTGCTGAAGAAACTGAAATTGACCAATTCTATGAAGACTTACAACACCTTATAGAAGTGACACCAAAGAAGGATGTTCTTCTCATTATAGGGGACTGGAATGCTAAAGTAGGGAATCAAGAGACAAAAGGAACAACTGGCAAGTTTGGCCTTGGAGATCAAAACGAAGCAGGGCAAAGGCTAATAGAGTTCTGTCAAGAGAACAAGCTGGTCATCACAAACACGCTTTTCCAACAACACAAGAGACGACTCTACACATGGACATCACCAGATGGGCAGCATCAAAATCAGATTGATTATATTCTCTGCAGCCAAAGATGGAGAAGCTCTATACAGTCAGCAAAAACAAGACCTGGAGCTGACTGTGGCTCAGATCATCAGCTTCTTATAGCAAAATTCAAGCTTAAACTGAAGAAAGTAGGAAAAACCACTGGGCCGGTAAGATACAATCTAAGTCAAATCCCTTATGAATACACAGTGGAAGTGACGAACAGGTTTAAGGATTTAGATTTGGTGGATAGAGTGCCTGAAGAACTATGGATGGAGGCTCGTAACATTGTACAGGAGGCAGCAACGAAAACCATCCCAATGAAAAGGAAATGCAAGAAAGCAAAGTGGCCGTCCAACGAGGCCTTACAAATAGCAGAGGAGAGAAGGCAAGCAAAATGCGAGGGAGATTGTGAAAGATACAGGAAATTGAATGCAGATTTCCAAAGAACAGCAAGGAGAGACAAGAAGGCCTTCTTAAACGAGCAATGCAAACAAATAGAGGAAAACAACAGAATGGGAAGAACCAGAGATCTGTTCAAGAAAATTGGAGATATGAAAGGAACATTTCGTACAAAGATTACCATAATAAAAGACAAAAGTGGAAAGGACCTAACAGAAGCAGAAGACATCAAGAAGAGGTGGCAAGAATACACAGAGGAACTATACCAGAAATAAATGGATGCCTCGTACACCCTAGGTAGTGTGGTTGCTGACCTTGAGCCAGACATCCTGGAAAGTGAAGTCAAATGGGCCCTAGAAAGCACTGCAAATAACAAGGCCAGTGGAAGTGATGGTATTCCAGCTGAACTATTTAAAATTTTAAAAGATGATGCTGTTAAGGTGCTACACTCAATATGCCAGCAAATTTGGAAAACTCAGCAGTGGCCAGAAGATTGGAGAAGATCAGTCTACACCCCAATCCCAAAGAAGGGCAGTGCCAAAGAATGCTCCAACTACCGCACAATTGCACTCATTTCACACGCTAGCAAGGTTATGCTTAAAATTCTACAAGGAAGGCTCAAGCAGTATGTGGATCGAGAACTCCCAGAAGTGCAAGCTGGATTTAGAAGAGGCAGAGGAACCAGAGACCAAATTGCAAACATGCGCTGGATTATGGAGAAAGCTAGAGAGTTCCAGAAAGACATATACTTCTGCTTCATTGACTATGCAAAAGCCTTTGACTGTGTCGACCACAGCAAACTATGGCAAGTTCTTAAAGAAATGGGAGTGCCTGATCACCTCATCTGTCTCCTGAGAAATCTCTATGTGGGACAAGAAGCTACAGTTAGAACTGGATATGGAACAACTGATTGGTTCAAAATTGGGAAAGGAGTACGACAAGGCTGTATTTTGTCTCCCTGCTTATTTAATTTATATGCAGAATACATCATGCGAAAGGCTGGGCTGGATGAATCCCAAACTGGAATTAAGATTGCCGGAAGAAATATCAACAACCTCAGATATGCAGATGACACAACCTTGGTGGCAGAAAGTGAGGAGGAATTAAAGAACCTTTTAATGAGGGTGAAAGAGGAGAGCGCAAAATATGGTCTGAAGCTCAACATCAAAAAAACGAAGATCATTGCCACTGGTCCCATCACCTCCTGGCAAATAGAAGGGGAAGAAATGGAGGCAGTGAGAGATTTTACTTTCTTGGGCGCCATGATCACTGCAGATGGTGACAGCAGCCACGAAATTAAAAGACGCCTGCTTCTTGGGAGAAGGGCAATGACAGGCCTAGACAGCATCTTGAGAAGTAGAGATGTCACCTTGCCAACAAAGGTCCGTATAGCTAAAGCCATGGTCTTCCCAGTAGTGATGTATGGAAGTGAGAGCTGGACCATAAAGAAGGCTGATCGCCGAAGAATTGATGCTTTTGAATTATGGTGCTGGAGAAGACTCTTGAGAGTCCCATGGACGGCAAGAAGATCAAATGCATCCATTCTTAAGGAAATCAGACCTGAGTGCTCACTGGAAGGACAGATCGTGAAGATGAGGCTCCAATACTTTGGCCACCTCATGAGAAGAGAAGACTCCCTGGAGAAGACACTGATGCTGGGAAAGATGGAGGGCACAAGGAGAAGGGGGCGACAGAGGATGAGATGGTTGGATAGCGTTTTTGAGGTTACCAGCATGAGTTTGACCAAACATAATTGCTGCTGTTCCTGCCAATCTTGCCAATGGTTTCTCATGGCAGGCCGTGGAATGACCTGAATCTGCACTCTGAGACCACCAAGATGGTCTTTGGCCTCTTCAGCAGCCTCAGCCTTTGTAGCTGGAATCAGTTAGGGCCTCACTCTTTCAGGTCTGGTGGGAAAGGGCCTGCAAGGCAGGGAGCAGGTCCCCTAG
>15:455177-458796 dna:primary_assembly primary_assembly:PodMur_1.0:15:1:46441056:1 REF_20
170-185|3416-3431	AACAGGGCTGCCTTCA	16
@15:455177-458796 dna:primary_assembly primary_assembly:PodMur_1.0:15:1:46441056:1 REF@@TTTCTTGGTTAGTGACAGCAGTGGGGACATCCGGGGATGGGATGTGGTAATAATAATAATAATAATAATAATAATAATAATAATAATAATTTATTTATAGCCCACTCACTCTGGGTGGCTCCCAACAGAATATTAAACAGAATAAAACTTCAAACATTAAAAAGTTTCCTAACAGGGCTGCCTTCATGGATCACTGCCTCCCCTTCATGGACCACTGCCTTGCCGTGGCGAAGGGGCTTGAAGAACTCAGAGAAGCTATGAACTACGCCAAGCAGGGCACACAAGATGGACAGGTCATAGTGGAGAGTTTCGACCAAACGTGATCCACCTGGAGCAGGAACCGGCAAGCCACTCCAGTATCCCTGCCAAGAAAACTCCATGGACAAAGACAACAGGCATATAAAAGTTATGACGCTGGAAGATGAGCCCCTCAGGTTGGAAGGCGTCCAACATGCTACTGGGGAAGAGCGGAGGACAAGTACAAGTAGATCCAGAGCTGATGAAGCGGCTGGGCCAAAGCCGAAAGGACGCTCAGTTGCGGATATGCCTGGAAGCGAAAGGAAAGTCCAATGCTGGAAAGAAAAATATTGCATAGGAACCTGGAATGTAAGAACCATGAACCTGGGTAAGTTGGAGGTGGTCAAAAATGAGATGGCAAGAATAAATATTGACATCCTGGGCATCAGTGAACTAAAATGGACGGGAATGGGCGAATTCAGTTCGGATGACCATCACATCTACTACTGTGGGCAAGAAACCCGTAAAAGAAATGGAGTGGCCCTCATAGTCAACAAAAGAGTGGCGAAAGCTGTACTGGGATGCAATCTCAAAAATGATAGAATGATCTCGATACGAATCCAAGGCAGACCTTTTAACATCACAGTAATCCAAATTTATGCACCAACTACTGGTGCTGAAGAAACTGAAATTGACCAATTCTATGAAGACTTACAACACCTTATAGAAGTGACACCAAAGAAGGATGTTCTTCTCATTATAGGGGATTGGAATGCTAAAGTAGGGAGGCAAGAGATAAAAGGAACAACTGGCAAGTTTGGCCTTGGAGATCAAAACGAAGCAGGGCAAAGGCTAATAGAGTTCTGTCAAGAGAACAAGCTGGTCATCACAAACACGCTTTTCCAACAACACAAGAGACGACTCTACACATGGACATCACCAGATGGGCAGCATCGAAATCAGATTGATTATATTCTCTGCAGCCAAAGATGGAGAAGCTCTATACAGTCAGCAAAAACAAGACCTGGAGCTGACTGTGGCTCAGATCATCAGCTTCTTATAGCAAAATTCAAGCTTAAACTGAAGAAAGTAGGAAAAACCACTGGGCCGGTAAGATACAATCTAAACCAAATCCCTTATGAATACACAGTGGAAGTGAGGAACAGGTTTAAGGATTTAGATTTGGTGGACAGAGTGCCTGAAGAACTATGGATGGAGGCTCGTAACATTGTACAGGAGGCAGCAACGAAAACCATCCCAATGAAAAGGAAATGCAAGAAAGCAAAGTGGCTGTCCAACGAGGCCTTACAAATAGCGGGGGAGAGAAGGCAAGCAAAATGCGAGGGAGATAGTGAAAGATACAGGAGATTGAATGCAGATTTCCAAAGAATAGCAAGGAGAGACAAGAAGGCCTTCTTAAATGAGCAATGCAAACAAATAGAGGAAAACAACAGAATGGGAAGAACCAGAGATCTGTTCAAGAAAATTGGAGATATGAAAGGAACATTTCGTACAAAGATTACCATAATAAAGGACAAAAGTGGTAAGGACCTAACAGAAGCAGAAGACATCAAGAAGAGGTGGCAAGAATACACAGAAGAATTATACCAGAAAGATATGGATGTCTCGTACACCCCAGGTAGTATGGTTGCTGACCTTGAGCCAGACATCCTGGAGAGTGAAGTCAAATGGGCCTTAGAAAGCACTGCAAATAACAAGGCCAGTGGAAGTGATGGTATTCCAGCTGAACTATTTAAAATTTTAAAAGATGATGCTGTTAAGGTGCTACACTCAATATGCCAGCAAATTTGGAAAATTCAGCAGTGGCCAGAAGATTGGAGAAGATCAGTCTACATCCCAGTCCCAAAGAAGGGTAGTGCCAAAGAATGCTCCAACTACCGCACAATTGCACTCATTTCACACGCTAGCAAGGTTATGCTTAAAATTCTACAAGGAAGGCTTAAGCAGTATGTGGATCGAGAACTCCCAGAAGTGCAAGCTGGATTTAGAAGAGGCAGAGGAACCAGAGACCAAATTGCAAACATGCGCTGGATTATGGAGAAAGCTAGAGAGTTCCAGAAAGACATCTACTTCTGCTTCATTGACTATGCAAAAGCCTTTGAGTGTGTCGACCACAGCAAACTATGGCAAGTTCTTAAAGAAATGGGAGTGCCTGATCACCTCATCTGTCTCCTGAGAAATCTCTATGTGGGACAAGAAGCTACAGTTAGAACTGGATATGGAACAACTGATTGGTTCAAAATTGGGAAAGGAGTACGACAAGGCTGTATTTTGTCTCCCTGCTTATTTAATTTATATGCAGAATACATCATGCGAAAGGCTGGGCTGGATGAATCCCAAGCTGGAATTAAGATTGCCGGAAGAAATATCAACAACCTCAGATATGCAGATGACACAACCTTGATGGCAGAAAGTGAGGAGGAATTAAAGAACCTTTTAATGAGGGTGAAAGAGGAGAGCGCAAAATATGGTCTGAAGCTCAACATCAAAAAAACGAAGATCATGGCCACTGGTCCCATCACCTCCTGGCAAATAGAAGGGGAAGAAATGGAGGCAGTGAGAGATTTTACTTTCTTGGGCTCCATGATCACTGCAGATGGTGACAGCAGCCACGAAATTAAAAGACGCCTCCTTCTTGGGAGAAGGGCAATGACAGGCCTAGACAGCATCTTGAGAAGTAGAGACGTCACCTTGCCAACAAAGGTCCATATAGTTAAAGCCATGGTTTTCCCAGTAGTGATGTATGGAAGTGAGAGCTGGACCATAAAGAAGGCTGATCGCCGAAGAATTGATGCTTTTGAATTATGGTGCTGGAGGAGACTCTTGAGAGTCCCATGGACTGCAAGAAGATCAAACGCATCCATTCTGAAGGAAATCAGCCCTGAGTGCTCACTGGAAGGACAGATCGTGAAGTTGAGGCTCCAGTACTTTGGCCACCTCATGAGAAGAGAAGACTCCCTGGAGAAGACACTGATGCTGGGAAAGATGGAGGGCACAAGGAGAAGGGGGCGGCAGAGGACGAGATGGTTGGATAGTGTTTTCGAGGTTACCAGCATGAGTCTGACCAAACTGCGGGAAGTAGTGGAGGACAGAGGTGCCTGGCGTGCTCTGGTCCATGGGGTCACGAAGAGTCGGACACGACTAAACGACTAAACAACAACAGGGCTGCCTTCAGATGGTAGCATCATGTATCTCCCCATCACACTCCCTTCCCCTGCAAAAAGTAGGAGCAAAACTTTTTTAGCTCAGATCTCTGTGTAAAAATATCAGCCCTTGAGGTTTTCCAAAATTGCATTTCGGCTGCTCCAAATAGTTAAACTATGGAACTCGCTCCCACCAGAGGCAGTGAGGGCCTGCAATGG
>2:40327812-40331436 dna:primary_assembly primary_assembly:PodMur_1.0:2:1:128038163:1 REF_25
187-198|3424-3435	AGCGGATATGTG	12
@2:40327812-40331436 dna:primary_assembly primary_assembly:PodMur_1.0:2:1:128038163:1 REF@@GCAGCCAAATGCATCAAATGAGAGGCCGAGGATCAAATCAAATGGCATGATAACCAGAATTCTGAATCCCAAAGTGTTTCTGGAAAGCTTAACCCGCTTCTCAGGCATGCAAGATCGGGGTCTCCACTGGCTCCTCTGTCCCCTTCTAGCAAGCAGGGCTTTATAAAAGGAAAATTTAGAACCGCCTAGCGGATATGTGCCCCTTCATGGATCACTGCCTTGCCGTGGCGAAGGGGCTTGAAGAACTCAGAGAAGCTATGAACTATGCCGAGCAGGGCACACAAGATGAACAGGTCATAGTGGAGAGTTTCAACCAAACGTGATCCACCTGGAGGAGGAACCGGCAAGCCACTCCAGTATCCTTGCCAAGAAAACTCCATGGACAAAGACAACAGGCATATAAAAGTTATGACGCTGGAAGATGAGCCCCTCAGGTCGGAAGGCGTCCAACATGCTACTGGGGAAGAGCGGAGGGCAAGTACAAGTAGATCCAGAGCTGATGAAGCGGCTGGGCCAAAGCCGAAAGGACGCTCAGTTGCGGATATGCCTGGAAGCGAAAGGAAAGTCCAATGCTGTAAAGAAAAATATTGCATAGGAACCTGGAATGTAAGAACCATGAACCTGGGTAAGTTGGAGGTGGTCAAAAATGAGATGGCAAGAATAAATATTGACATCCTGGGCATCAGTGAACTAAAATGGACGGGAATGGGCGAATTCAGTTCGGATGACCATCACATCTACTACTGTGGGCAAGAAACCCGTAAAAGAAATGGAGTGGCCCTCATAGTCAACAAAAGAGTGACAAAGGCTGTACTGGGATACAATCTCAAAAATGATAGAATGATCTCGATACGAATCCAAGGCAGACCTTTTAACATCACAGTAATCCAAGTTTATGCACCAACTACTGGTGCTGAAGAAACTGAAATTGACCAATTCTATGAAGACTTACAACACCTTATAGAAGTGACACCAAAGAAAGATGTTCTTCTCATTATAGGGGATTGGAATGCTAAAGTAGGGAGGCAAGAGATAAAAGGAACAACTGGCAAGTTTGGCCTTGGAGATCAAAATGAAGCAGGGCAAAGGCTAATAGAGTTCTGTCAAGAGAACAAGCTGGTCATCACAAACACGCTTTTCCAACAACACAAGAGACGACTCTACACATGGACATCACCAGATGGGCAGCATCGAAATCAGATTGATTATATTCTCTGCAGCCAAAGATGGAGAAGCTCTATACAGTCAGCAAAAACAAGACCTGGAGCTGACTGTGGCTCAGATCACCAGCTTCTTATAGCAAAATTCAAGCTTAAACTGAAGAAAGTAGGAAAAACCACTGGGCCGATAAGATACAATCTAAGTCAAATCCCTTATGAATACACAGTGGAAGTGAGGAACAGGTTTAAGGATTTAGATTTGGTGGACAGAGTGCCTGAAGAACTATGGATGGAGGCTCGTAACATTGTACAGGAGGCAGCAACGAAAACCATCCCAATGAAAAGGAAATGCAAGAAAGCAAAGTGGCTGTCCAACGAGGCCTTACAAACAGCGGAGGAGAGAAGGCAAGCAAAATGCGAGGGAGATAGTGAAAGATACAGGAAATTGAATGCAGATTTCCAAAGAATAGCAAGGAGAGACAAGAAGGCCTTCTTAAACGAGCAATGCAAACAAATAGAGGAAAACAACAGAATGGGAAGAACCAGAGATCTGTTCAAGAAAATTGGAGATATGAAAGGAACATTTCGTACAAAGATTACCATAATAAAGGACAAAAGTGGTAAGGACCTAACAGAAGCAGAAGATATCAAGAAGAGGTGGCAAGAATACACAGAGGAATTATACCAGAAAGATATGGATGTCTCGTACACCCCAGGTAGTGTGGTTGCTGACCTTGAGCCAGACATCCTGGAGAGTGAAGTCAAATCGGCCTTAGAAAGCACTGCTAATAACAAGGCCAGTGGAAGTGATGGTATTCCAGCTGAACTATTTAAAATTTTAAAAGATGATGCTGTTAAGGTGCTACACTCAATATGCCAGCAAATTTGGAAGACTCAGCAGTGGCCAGAAGATTGGAGAAGATCAGTCTACATCCCAGTCCCAAAGAACGGCAGTGCCAAAGAATGCTCCATCTACCGCACAATTGCACTCATTTCACACGCTAGCAAGGTTATGCTTAAAATTCTACAAGGAAGGCTCAAGCAGTATGTGGATCGAGAACTCCTAGAAGTGCAAGCTGGATTTAGAAGAGGCAGAGGAACCAGAGACCAAATTGCAAACATGCGCTGGATTATGGAGAAAGCTAGAGAGTTCCAGAAAGACATCTACTTCTGCTTCATTGACTATGCAAAAGCCTTTGACTGTGTCGACCACAGCAAACTATGGCAAGTTCTTAAAGAAATGGGAGTGCCTGATCACCTCATCTGTCTCCTGAGAAATCTCTATGTGGGACAAGAAGCTACAGTTAGAACTGGATATGGAACAACTGATTGGTTCAAAATTGGGAAAGGAGTACGACAAGGCTGTATTTTGTCTCCCTGCTTATTTAATTTATATGCAGAATACATCATGCGAAAGGCTGGGCTGGATGAATCCCAAGCTGGAATTAAGATTGCCAGAAGAAATATCAACAACCTCAGATATGCAGATGACACAACCTTGATGGCAGAAAGTGAGGAGGAATTAAAGAACCTTTTAATGAGGGTGAAAGAGGAGAGCGCAAAATATGGTCTGAAGCTCAACATCAAAAAAACGAAGATCATGGCCACTGGTCCCATCACCTCCTGGCAAATAGAAGGGGAAGAAATGGAGGCAGTGAGAGATTTTACTTTCTTGGGCTCCATGATCACTGCAGATGGTGACAGCAGCCACGAAATTAAAAGACGCCTGCTTCTTGGGAGAAGGGCAATGACAGGCCTAGACAGCATCTTGAGAAGTAGAGACGTCACCTTGCCAACTAAGATCCGTATAGTTAAAGCCATGGTTTTCCCCAGTAGTGATGTATGGAAGTGAGAGCTGGACCATAAAGAAGGCTGATCGCCGAAGAATTGATGCTCTTGAATTATGGGGCTGGAGGAGACTCTTGAAAGTCCCATGGACTGCAAGAAGATCAAACACATCCATTCTTAAGGAAATCAGCCCTGAGTGCTCACTGGAAGGACAGATCGTGAAGCTGAGGCTCCAGTACTTTGGCCACCTCATGAGAAGAGAAGACTCCCTGGAGAAGACACTAATGCTGGGAAAGATGGAGGGCACAAGGAGAAAGGGGCGACAGAGGACGAGATGGTTGGATAGTGTTTTCGAGGTTACCAGCATGAGTTTGACCAAACTGCGGGAAGTAGTGGAGGACAGAGGTGCCTGGCGTGCTCTGGTCCATGGGGTCACGAAGAGTCGGACACGACTAAACGACTAAACAACAACAACAAGCGGATATGTGATTGTAATTTGTATGCAAAGCCCATGCTGCTATACCACACCCATTCCTTTCCCTTGCATGTGCACACATGCTTTCTCGCTTAATTATTTCTGCAAGGAGCTCATGGTTCTCTCTCTGCATATTTAATCCTCACAACAACCTTGTGAGGTAGGATAGGCTCAGAGACAGTGACTAGCCCAAGGTGACATA
>3:c64503388-64499970 dna:primary_assembly primary_assembly:PodMur_1.0:3:1:124954059:1 REF_59
187-198|3380-3391	AAGTTGCACTCT	12
@3:c64503388-64499970 dna:primary_assembly primary_assembly:PodMur_1.0:3:1:124954059:1 REF@@ATTTCACAATCACCGCTAAGAAAATGTAATTTCTGTGCAGGCTTTTCTTCATTGTGAGTGTCAAGCATTTCATCCCTTGGGAAGAGAATGCGAAACTCCATCACAAATGAAGCAATAGAATATGGGCCCTTGTAAGAATGTAAGAATGTTTCCATGAACTGAATCCTATGCATGTTTATTCAGAAGTAAGTTGCACTCTCCCCTTCATGGATCACTGCCTTGCCGTGGCGAAGGGGCTTGAAGAACTCAGAGAAGCTATGAACTACGCCGAGCAGGGCACACAAGATGAACAGGTCATAGTGGAGAGTTTGGACCAAACGTGATCCACCTGGAGGAGGAACCGGCAAGCCACTCTAGTATCCTTGCCAAGAAAACTCCATGGACAAAGACAACAGGCATATAAAAGTTATGACGCTGGAAGATGAGCCCCTCAGGTCGGAAGGCGTCCAACATGCTACTGGGGAAGAGCGGAGGGCAAGTACAAGTAGATCCAGAGCTGATGAAGCGGCTGGGCCAAAGCCGAAAGGACGCTCAGTTGCAGATATGCCTGGAAGCGAAAGGAAAGTCCAATGCTGTAAAGAAAAATATTGCATAGGAACCTGGAATGTAAGAACCATGAACCTGGGTAAGTTGGAGGTGGTCAAAAATGAGATGGCAAGAATAAATATTGACATCCTGGGCATCAGTGAACTAAAATGGACGGGAATGGGCGAATTCAGTTCGGATGACCATCACATCTACTACTGTGGGCAAGAAACCCGTAAAAGAAATGGAGTGGCCCTCATAGTCAACAAAAGAGTGGCGAAAGCTGTACTGGGATGCAATCTCAAAAATGATAGAATGATCTCGATACGAATCCAAGGCAGACCTTTTAACATCACAGTAATCCAAGTTTATGCACTGAAGAAACTGAAATTGACCAATTCTATGAAGACTTACAACACCTTATAGAAGTGATACCAAAGAAGGATGTTCTTCTCATTATAGGGGATTGGAATGCTAAAGTAGGGAGGCAAGAGATAAAAGGAACAACTGGCAAGTTTGGCCTTGGAGATCAAAACGAAGCAGGGCAAAGGCTAATAGAGTTCTGTCAAGAGAACAAGCTGGTCATCACAAACACGCTTTTCCAACAACACAAGAGACGACTCTACACATGGACATCACCAGATGGGCAGCATCGAAATCAGATTGATTATATTCTCTGCAGCCAAAGATGGAGAAGCTCTATACAGTCAGCAAAAACAAGACCTGGAGCTGACTGTGGCTCAGATCATCAGCTTCTTATAGCAAAATTCAAGCTTAAACTGAAGAAAGTAGGAAAAACCACTGGGCCGGTAAGATACAATCTAAGTCAAATCCCTTATGAATACACAGTGGAAGTGAGGAACAGGTTTAAGGATTTAGATTTGGTGGACAGAGTGCCTGAAGAACTATGGATGGAGGCTCGTAACATTGTACAGGAGGCAGCAACGAAAACCATCCCAATGAAAAGGAAATGCAAGAAAGCAAAGTGGCTGTCCAACGAGGCCTTACAAATAGCGGAGGAGAGAAGGCAAGCAAAATGCGAGGGAGATAGTGAAAGATACAGGAAATTGAATGCAGATTTCCAAAAAATAGCAAGGAGAGACAAGAAGGCCTTCTTAAACGAGCAATGCAAACAAATAGAGGAAAACAACATAATGGGAAGAACCAGAGATCTGTTCAAGAAAATTGGAGATATGAAAGGAACATTTCGTACAAAGATTACCATAATAAAGGACAAAAGTGGTAAGGACCTAACATAAGCAGAAGACATCAAGAAGAGGTGGCAAGAATACACAGAAGAATTATACCAGAAAGATATGGATGTCTCGTACACCCCAGGTAGTGTGGTTGCTGACCTTGAGCCAGACATCCTGGAGAGTGAAGTCAAATGGGCCTTAGAAAGCACTACAAATAACAAGGCCAGTGGAAGTGATGGTATTCCAGCTGAACTATTTAAAATTTTAAAAGATGATGCTGTTAAGGTGCTACACTCAATATGCCAGCAAATTTGGAAAACTCAGCAGTGGCCAGAAGATTGGAGATCAGTCTATATCCCAATCCCAAAGAAGGGCAGTGCCAAAGAATGCTCCAACTACCGCACAATTGCACTCATTTCACACGCTAGCAAGGTTATGCTTAAAATTCTACAAGGAAGGCTCAAGCAGTATGTGGATCGAGAACTCCCAGAAGTGCAAGCTGGATTTAGAAGAGGCAGAGGAACCAGAGACCAAATTGCAAACATGAGCTGGATTATGGAGAAAGCTAGAGAGTTCCAGAAAGACATCTACTTCTGCTTCATTGACTATGCAAAAGCCTTTGACTGTGTCGACCACAGCAAACTATGGCAAGTTCTTAAAGAAATGGGAGTGCCTGATCACCTCATCTGTCTCCTGAGAAATCTCTATGTGGGACAAGAAGCTACAGTTAGAACTGGATATGGAACAACTGATTGGTTCAAAATTGGGAAAGGAGTACGACAAGGCTGTATTTTGTCTCCCTGCTTATTTAATTTATATGCAGAATACATCATGCGAAAGGCTGGGCTGGATGAATCCCAAGCTGGAATTAAGATTGCCGGAAGAAATATCAACAACCTCAGATATGCAGATGACACAACCTTGATGGCAGAAAGTGAGGAGGAATTAAAGAACCTTTTAATGAGGGTGAAAGAGGAGAGCGCAAAATATGGTCTGAAGCTCAACATCAAAAAAACGAAGATCATGGCCACTGGTCCAATCACCTCCTGGCAAATAGAAGGGGAAGAAATGGAGGCAGTGAGAGATTTTACTTTCTTGGGCTCCATGATCACTGCAGATGGTGACAGCAGCCACGAAATTAAAAGACGCCTCCTTCTTGGGAGAAGGGCAATGACAGGCCTAGACAGCATCTTGAGAAGTAGAGACGTCACCTTGCCAACAAAGGTCCGTATAGTTAAAGCCATGGTTTTCCCAGTAGTGATGTATGGAAGTGAGAGCTGGACCATAAAGAAGGCTGATCGCCGAAGAATTGATGCTTTTGAATTATGGTGCTGGAGAAGACTCTTGAGAGTCCCATGGACTGCAAGAAGATCAAACGCATCCATTCTTAAGGAAATCAGCCCTGAGTGCTCACTGGAAGGACAGATCGTGAAGCTGAGGCTCCAGTACTTTGGCCACCTCATGAGAAGAGAAGACTCCCTGGAGAAGACACTGATGCGACAGAGGACGAGATGGTTGGATAGTGTTTTCGAGGTTACCAGCATGAGTCTGACCAACCTGCGGGAAATAGTGGAGGACAGAGGTGCCTGGCGTGCTCTGGTCCATGGGGTCACGAAGAGTCGGACACGACTAAACGACTAAACAACAACAACAACAACAAAGTTGCACTCTGTTTAATAGGACTTAGACTCACTTAAG
>2:c207370-203747 dna:primary_assembly primary_assembly:PodMur_1.0:2:1:128038163:1 REF_24
189-198|3426-3435	ACAAGGTACT	10
@2:c207370-203747 dna:primary_assembly primary_assembly:PodMur_1.0:2:1:128038163:1 REF@@CTTTATAAAAGAATCCCCAGGGCTCATTTCTGTGTTTTCACTTTGCAAAGGAAGAGTGCCAACTCAGGCTCTTTACTGTTTAAAGCATAACCAATCCGAAGCTATTCTGAATATGCACTTTTGCTTCAGAACATAAAAAGGGCTAGTATTAGTACAGGATTTAACATTTTAAAATTAATGAACAATTCTACAAGGTACTCCCCTTCATGGATCACTGCCTTGCCGTGGCGAAGGGGCTTGAAGAACTCAGAGAAGCTATGAACTACGCCGAGCAGGGCACACAAGATGAACAGGTCATAGTGGAGAGTTTCGACCAAACGTGATCCACCTGGAGGAGGAACCGGCAAGCCACTCCAGTAACCTTGCCAAGAAAACTCCATGGACAAAGATAACAGGTATATAAAAGTTATGACGCTGGAAGATGAGCCCCTCAGGTCGGAAGGCGTCCAACATGCTACTGGGGAAGAGCGGAGGGCAAGTACAAGTAGATCCAGAGCTGATGAAGCGGCTGGGCCAAAGCCGAAAGGACGCTCAGTTGCGGATATGCCTGGAAGTGAAAGGAAAGTCCAATGCTGTAAAGAAAAATATTGCATAGGAACCTGGAATGTAAGAACCATGAACCTGGGTAAGTTGGAGGTGGTCAAAAATGAGATGGCAAGAATAAATATTGACATCCTGGGCATCAGTGAACTAAAATGGACGGGAATGGGCGAATTCAGTTCGGATGACCATCACATCTACTACTATGGGCAAGAAACCCGTAAAAGAAATGGAGTGGCCCTCATAGTCAACAAAAGAGTGGCAAAAGCTGTAATGGGATGCAATCTCAAAAATGATAGAATGATCTCGATACGAATCCAAGGCAGACCTTTTAACATCACAGTAATCCAAGTTTATGCACCAACTACTGGTGCTGAAGAAACTGAAATTGACCAATTCTATGAAGACTTACAAGACCTTATAGAAGTGACACCAAAGAAGGATGTTCTTCTCATTATAGGGGATTGGAATGCTAAAGTAGGGAGGCAAGAGATAAAAGGAACAACTGGCAAGTTTGGCCTTGGAGATCAAAACGAAGCAGGGCAAAGGCTAATAGAGTTCTGTCAAGAGAACAAGCTGGTCATCACAAACACGCTTTTCCAACAACACAAGAGACGACTCTACACATGGACATCACCAGATGGGCAGCATCGAAATCAGATTGATTATATTCTCTGCAGTCAAAGATGGAGAAGCTCTATACAGTCAGCAAAAACAAGACCTGGAGCTGACTGTGGCTCAGATCATCTGCTTCTTATAGCAAAATTCAAGCTTAAACTGAAGAAAGTAGGAAAAACCACTGGGCCGGTAAGATACAATCTAAGTCAAATCCCTTATGAATACACAGTGGAAGTGAGGAACAGGTTTAAGGATTTAGATTTGGTGGACAGAGTGCCTGAAGAACTATGGATGGAGTCTCGTAACATTGTACAGGAGGCAGCAACGAAAACCATCCCAATGAAAAGGAAATGCAAGAAAGCAAAGTGGCTGTCCAACGAGGCCTTACAAATAGTGGAGGAGAGAAGGCAAGCAAAATGTGAGGGAGATAATGAAAGATACAGGAAATTGAATGCAGATTTCCAAAGAATAGCAAGGAGAGACAAGAAGGCCTTCTTAAACGAGCAATGCAAACAAATAGAGGAAAACAACAGAATGGGAAGAACCAGAGATCTGTTCAAGAAAATTGGAGATATGAAAGGAACATTTCGTACAAAGATTACCATAATAAAGGACAAAAGTGGTAAGGACCTAACAGAAGCAGAAGACATCAAGAAGAGGTAGCAAGAATACACAGAGGAATTATACCAGAAAGATATGGATGTCTCGTACACCCCAGGTAGTGTGGTTGCTGACCTTGAGCCAGACATCCTGGAGAGTGAAGTCAAATGGGCCTTAGAAAGCACTGCAAATAACAAGGCCAGTGGAAGTGATGGTATTCCAGCTGAACTATTTAAAATTTTAAAAGATGATGCTGTTAAGGTGCTACACTCAATATGCCAGCAAATTTGGAAAACTCAGCAGTGGCCAGAAGATTGGAGAAGATCAGTCTACATCCCAGTCCCAAAGAAGGGCAGTGCCAAAGAATGCTCCAACTACCGCACAATTGCACTCATTTCACACGCTAGCAAGGTTATGCTTAAAATTCTACAAGGAAGGCTTAAGCAGTATGTGGATCGAGAACTCCCAGAAGTGCAAGCTGGATTTAGAAGAGGCAGAGGAACCAGAGACCAAATTGCAAACATGCGCTGGATTATGGAGAAAGCTAGAGAGTTCCAGAAAGACATCTACTTCTGCTTCATTGACTATGCAAAAGCCTTTGACTATGTCGACCACAGCAAACTATGGCAAGTTCTTAAAGAAATGGGAGTGCCTGATCACCTCATCTGTCTCCTGAGAAATCTCTATGTGGGACAAGAAGCTACAGTTAGAACTGGATATGGAACAACTGATTGGTTCAAAATTGGGAAAGGAGTACGACAAGGCTGTATTTTGTCTCCCTGCTTATTTAATTTATATGCAGAATACATCATGCGAAAGGCTGGGCTGGATGAATCCCAAGCTGGAATTAAGATTGCCGGAAGAAATATCAACAACCTCAGATATGCAGATGACACAACCTTGATGGCAGAAAGTGAGGAGGAATTAAAGAACCTTTTAATGAGGGTGAAAGAGGAGAGCGCAAAATATGGTCTGAAGCTCAACATCAAAAAAACGAAGATCATGGCCACTGGTCCCATCACCTCCTGGCAAATAGAAGGGGAAGAAATGGAGGCAGTGAGAGATTTTACGTTCTTGGGCTCCATGATCACTGCAGATGGTGACAGCAGCCACGAAATTAAAAGACGCCTACTTCTTGGGAGAAGGGCAATGACAGGCCTAGACAGCATCTTGAGAAGTAGAGACGTCACCTTGCCAACAAAGGTCCGTATAGTTAAAGCCATGGTTTACCCAGTAGTGATGTATGGAAGTGAGAGGTGGACCATAAAGAAGGCTGATCGCCGAAGAATTGATGCTTTTGAACTATGGTGCTGGAGAAGACTCTTGAGAGTCCCATGGACTGCAAGAAGATCAAATGCATCCATTCTTAAGGAAATCAGCCCTGAGTGCTCACTGGAAGGACAGATCGTGAAGCTGAGGCTCCAGTACTTTGGCCACCTCATGAGAAGAGAAGACTCCCTGGAGAAGACACTGATGCTGGGAAAGATGGAGGGCACAAGGAGAAGGGGGCAACAGAGGACGAGATGGTTGGATAGTGTTTTCAAGGTTACCAGCATGAGTTTGACCAAACTGCGGGAAGTAGTGGAGGACAGAGGTGCCTGGCGTGCTCTGGTCCATGGGGTCACGAAGAGTCGGACACGACTAAACGACTAAACAACAACAACAACAACAAGGTACTAATTTGAATGGTCCACCCCTGACACTTTATGGCTCTTATCCCATGTTGATGGCCTTTCAGCTGATTCCCTGGTGGCCCCCTGGAATGTAGAGTTAACCAAGGCTATTGACCGCCTGGCTCCAAAGCACCATCTCTGATTGCATGGAGCCCAGACAGCCCCATGGTTTTCTCCAGGGCTGAGGCCGATG
>10:327746-331368 dna:primary_assembly primary_assembly:PodMur_1.0:10:1:76280819:1 REF_23
38-48|3069-3079	GGAGGAGACTC	11
@10:327746-331368 dna:primary_assembly primary_assembly:PodMur_1.0:10:1:76280819:1 REF@@GGTGGAGCAAAGCCAGGGTCTTAAACTGGTGTCTGGGGGGAGGAGACTCAGACGGAGCTTCGACGGTCTAGGGTTTCAGACGTAGGGCTGCGCGCCACGGCTGTCAAACCAATAATGAACTTCAATAAAGCCTTCTGTATATAAAGAGGAACTGGCGTTGGTCCTTTGTGAGCTGGGACCAGGGGCAGCCCTGACATCACCCCTTCATGGATCACTGCCTTGCCGTGGTGAAGGGGCTTGAATAACTCAGAGAAGCTATGAGCTATGCCGTGCAGGGCCACCCAAGATGGAAGGTCATAGTGGAGAGTTTTGACCAAACGTGATCCACCTGGAGCAGGAACCAGCAAGCCACTCCAGTGTATCCCTGCCAAGAAAACTCCATGGACAAAGACAACAGGCATATAAAAGTTATGACGCTGGAAGATGAGCCCCTCAGGTCGGAAGGCGTCCAACATGCTACTGAGGAAGAGCGGAGGACAAGTACAAGTAGATTCAGAGCTGATGAAGCGGCTGGGCCAAAGCCAAAAGGACGCTCCGTTGCAGATATGCCTGGAAGCGAAAGGAAAGTCCAATGCTGTAAAGAAAAATATTGCATAGGAACCTGGAATGTAAGAACCATGAACCTGGGTAAGTTGGATGTGGTCAAAAATGAGATGACAAGAATAAATATTGACATCCTGGGCATCAGTGAACTAAAATGGACGGGAATGGGCGAATTCAGTTCGGATGACCATCATATCTACTACTGTGGGCAAGAATCCCATAAAAGAAATAGAGTGGCCCTCATAGTCAACAAAAGAGTGTCGAAAGCTGTACTGGGATGCAATCTCAAAAATGATAGAATGATCTCAATACGAATCCAAGGCAGACCTTTTAACATAACAGTAATCCAAGTTTATGCACCAACCACTGGTGCTGAAGAAACTGAAATTGACCAGTTCTATGAAGACTTACAACACCTTATAGAAACGACACCAAAGAAGGATGTTCTTCTCATTATAGGGAATTGGAATGCTAAACTAGGGAGTCAAGAGGTAAAAGGAACTGGCAAGTTTGGCCTTGGAGTTCAAAACGAAGCTGGGCAAAGGTTAATAGAGTTCTGCCAAGAGAACAAGCTGGTCATCACAAACACTCTTTTCCAACAGCACAAGAGAAGACTCTACACATGGACATCACCAGATGGGCAGCATCGAAATCAGATTGATTATATTCTCTGCAGCCAAAGATGGAGAAGCTCTATACAGTCAGCAAAAACAAAACCTGGAGCTGACTGTGGCTCAGATCATCAGCTTCTTATAGCAAAATTCAAGCTTAAACTGAAGAAAGTAGGAAAAACCACTGGGCCGGTAAGATACAATCTAAGTCAAATCCCTTATGAATCCACAGGGGAAGTGAGGAACAGGTTTAAGGATTTAGATTTGGTGGATAGAGTGCCTGAAGAACTATGGATGGAGGCTCGCAACATTATACAGGAGGCAGCTACGAAAACCATCCCAATGAAAAGGAAATGCAAGAAAGCAAAGTGGCTGTCCAACGAGGCCTTACAAATAGCGGGGGAGAGAAGGCAAGCAAAATGCGAGGGAGATAGTGAAAGATACAGGAAACTGAATGCAGATTTCCAAAAAATAGCAAGGAGAGACAAGAAAGCCTTCTTAAACGAGCAATGCAAAGAAATAGAGGAAAACAATAGAATGGGAAAAACCAGAGATCTGTTCAAGAAAATTGGAGATATGAAAGGAACATTTCGTACAAAGATTACCATAATAAAAGACAAAAGTGGTAAGGACCTAACAGAAGCAAAAGACATCAAGAAGAGGTGGCAAGAATACACAGAGGAACTATACCAGAAAGAAATGGATGTCTCGTATACCCCAGGTAGTGTGGTTGCTGACCTTGAGCCAGACATCCTGGAGAGGGAAGTCAAATGGGCCTTAGAAAGCACTGCTAATAACAAGGCCAGTGGAAGTGATGATATTCTAGCTGAACTATTTAAAATTTTAAAAGATGATGCTGTTAAGGTGCTACACTCAATCTGCCAGCAAATTTGGAAAACTCAGCAGTGGCCAGAGGATTGGAGAAGATCAGTCTACATCCCAATCCCAAAGAAGGGCAGTGCCAAAGAATGCTCCAACTACCGCACAATTGCACTCATTTCACACGCTAGCAAGGTTATGCTTAAAATTCTACAAAGAAGGCTTAAGCAGAATGTGGACCGAGAACTCCCAGAAGTGCAAGCTGGATTTAGAAGAGGCAGAGGAACCAGAGACCAAATTGCAAACATGCGCTGGATTATGGAGAAAGCTAGCGAGTTCCAGAAAGACATCTACTTCTGCTTCATTGACTATGCAAAAGCCTTTGACTGTGTCAACCACAGCCAACTATGGCAAGTTCTCAAAGAAATGGGAGTGCCTGATCACCTCATCTGTCTCCTGAGAAATCTCTATGTGGGACAAGAAGCTACAGTTAGAACTGGATATGGAACAACTGATTGGTTCAAAATTGGGAAAGGAGTACGACAAGGCTGTATATTGTCTCCCTGCTTATTTAACTTATATGCAGAATTCGTCACGCGAAAGGCTGGGCTGGATGAATCCCAAGACGGAATTAAGATCACCGGAAGAAATATCAACAACCTCAGATATGCAGATGATACAACCTTGATGGCAGAAAGTGAGGAGGAATTAAAGAACCTTTTAATGAGGGTGAAAGAGGAGAGCGCAAAATATGGTATGAAGCTCAACATCAAAAAAACGAAGATCATGGCCACTGGTCCCATCACCTCCTGGCAAATAGAAGGGGAAGAAATGGAGGCAGTGAGAGATTTTACTTTCTTGGGCTCCCTGATCACTGCAGATGGTGACAGTAGTCACGAAATTAAAAGACGCCTGCTCCTTGGGAGAAAGGCGATGGCAAACCTAGATAGCATCTTAAAAAGCAGAGACATCACCTTGCCAACAAAGGTCTGTATAGTTAAAGCTATGGTTTTCCCAGTAGTGATGTATGGAAGTGAGAGCTGGACCATAAAGAAGGCTGATCGCCAAAGAATTGATGCTTTTGAACTATGGTGCTGGAGGAGACTCTTGAGAGTCCCATGGACTGCAAGAAGATCAAACCTCTCCATTCTTAAGGAAATCAGCCCCGAGTGCTCACTGGAAGGACAGATCGTGAAGCTGAGGCTCCAGTACTTTGGCCACCTCATGAGAAGAGAAGACTCCCTAGAAAAGACCCTGATGTTGGGAAAAATTGAGGGCACAAGAAGATGGGGACGACAGAGGACAAGATGGTTGGACAGTGTTCTCGAAGCTACAAACATGAGTCTAACCAAACTGCGGGAGGCAGTGGAAGACAGAAGTGCCTGGCGTGCTCTGGTCCATGGGGTCATGAAGAGTCGGACACGACTAAACAACTAAACAACAACAACAAAAGATATTGAGCATCAGAACAACCTGGCCACTATAAGGAAATTCTGCCCATGGTATGATCAATTTTCATCTTCCCATTTTGATTCTCTAGGTCCATACCTGCACAAACTAGCTATCACAAAATACAGATGTGCTTTCACACTCACAAGACTGAACGTTTTGCCATTTGCTGTACTTGAGGGCCGATTCCAAAAGATCCCG
>1:c31415980-31412360 dna:primary_assembly primary_assembly:PodMur_1.0:1:1:140209921:1 REF_21
188-202|3422-3436	ATTAGTACTGATTTC	15
@1:c31415980-31412360 dna:primary_assembly primary_assembly:PodMur_1.0:1:1:140209921:1 REF@@GGGAAACACCCATCTAGAGGGTCTCAAGTCTTGTCAGGATTCAGTTTCACTTCACTAGCCCTCATCCAGCCCATGACTGCATCCAGGCACCAGTTTAGGATATGTACTATTCTCCTGATTTAGATGTTACAGAGAAATAAAGGTAGAATCTTTGAAATTTGGGTTTCAGTATTTGTATAAGGACAAGTATTAGTACTGATTTCATGGATCACTGCCTTGCCGTGGCGAAGGGGCTTGAAGAACTCAGAGAAGCTATGAACTATGCCGAGCAGGGCACACAAGATGAACAGGTCATAGTGGAGAGTTTTGACCAAACGTGATCCACCTGGAGGAGGAACCGGCAAGCCACTCCAGTATCCTTGCCAAGAAAACTCCATGGACAAAGACAACAGGCATATAAAAGTTATGACGCTGGAAGATGAGCCCCTCAGGTCGGAAGGCGTCCAACATGCTACTGGGGAAGAGCGGAGGGCAAGTACAAGTAGATCCAGAGCTGATGAAGCGGCTGGGCCAAAGCCGAAAGGACGCTCAGTTGCGGATATGCCTGGAAGCGAAAGGAAAGTCCAATGCTGTAAAGAAAAATATTGCATAGGAACCTGGAATGTAAGAACCATGAACCTGAGAAAGTTGGAGGTGGTCAAAAATGAGATGGCAAGAATAAATATTGACATCCTGGGCATCAGTGAACTAAAATGGACGGGAATGGGCGAATTCAGTTCGGATGACCATCACATCTACTACTGTGGGCAAGAAACCCGTAAAAGAAATGGAGTGGCCCTCATAGTCAACAAAAGAGTGGCGAAAGCTGTACTGGGATGCAATCTCAAAAATGATAGAATGATCTCGATACGAATCCAAGGCAGACCTTTTAACATCACAGTAATCCAAGTTTATGCACCAACTACTGGCGCTGAAGAAACTGAAATTGACCAATTCTATGAAGACTTACAACACCTTATAGAAATGACACCAAAGAGGGATGTTCTTCTCATTATAGGGGACTGGAATGCTAAAGTAGGGAATCAAGAGATAAAAGGAACAACTGGCAAGTTTGGCCTTGGAGATCAAAACGAAGCAGGACAAAGGCTAATAGAGTTCTGTCAAGAGAACAAGCTGGTCATCACAAACACGCTTTTCCAACAACACAAGAGACGACTCTACACATGGACATCACCAGATGGGCAACATCGAAATCAGATTGATTATATTCTCTTCAGCCAAAGATGGAGAAGCTCTATACAGTCAGCAAAAACAAGACCTGGAGCTGACTGTGGCTCAGATCATCAGCTTCTTATAGCAAAATTCAAGCTTAAACTGAAGAAAGTAGGAAAAACCACTGGGCCGGTAAGATACAATCTAAGTCAAATCCCTTATGAATACACAGTGGAAGTGAGGAACAGGTTTAAGGATTTAGATTTGGTGGATAGAGTGCCTGAAGAACTATGGATGGAGGCTCGTAACATTGTACAGGAGGCAGCAACGAAAACCATCCCAATGAAAAGGAAATGCAAGAAAGCAAAGTGGCTGTCCAACGAGGCCTTACAAATAGCGGAGGAGAGAAGGCAAGCAAAATGCGAGGGAGATAGTGAAAGATACAGGAAATTGAATGCAGATTTCCAAAGAACAGCAAGGAGAGACAAGAAGGCCTTCTTAAATGAGCAATGCAAAGAAATAGAGGAAAACAACAGAATGGGAAGAACCAGAGATCTGTTCAAGAAAATTGGAGATATGAAAGGAACATTTCGTACAAAGATTACCATAATAAAAGACAAAAGTGGAAAGGACCTAACAGAAGCAGAAGACATCAAGAAGAGGTGGCAAGAATACACAGAGGAACTATACAAGAAAGAAATGGATGTCTCGTACACCCCAGGTAGTGTGGTTGCTGACCTTGAGCCAGACATCCTGGAAAGTGAAGTCAAATGGGCCTTAGAAAGCACTGCAAATAACAAGGCCAGTGGAAGTGATGGTATTCCAGCTGAACTATTTAAAATTTTAAAAGATGATGCTGTTAAGGTGCTACACTCAATATGCCAGCAAATTTGGAAAACTCAGCAGTGGCCAGAAGATTGGAGAAGATCAGTCTACATCCCAATCCCAAAGAAGGGCAGTGCCAAAGAATGCTCCAACTACCGCACAATTGCACTCATTTCACACGCTAGCAAAGTTATGCTTAAAATTCTACAAGGAAGGCTCAAGCAGTATGTGGATCGAGAACTCCCAGAAGTGCAAGCTGGATTTAGAAGAGGCAGAGGAACCAGAGACCAAATTGCAAACATGCGCTGGATTATGGAGAAAGCTAGAGAGTTCCAGAAAGACATCTACTTCTGCTTCATTGACTATGCAAAAGCCTTTGACTGTGTCGACCACAGCAAACTATGGCAAGTTCTTAAAGAAATGGGAGTGCCTGATCACCTCATCTGTCTCCTGAGAAATCTCTATGTGGGACAAGAAGCTACAGTTAGAACTGGATATGGAACAACTGATTGGTTCAAAATTGGGAAAGGAGTACGACAAGGCTGTATTTTGTCTCCCTGCTTATTTAATTGATATGCAGAATACATCATGTGAAAGGCTGGGCTGGATGAATCCCAAGCTGGAATTAAGATTGCCGGAAGAAATATCAACAACCTCAGATATGCAGATGACACAACCTTGATGGCAGAAAGTGAGGAGGAATTAAAGAACCTTTTAATGAGGGTGAAAGAGGAGAGCGCAAAATATGGTCTGAAGCTCAACATCAAAAAAACGAAGATCATGGCCACTGGTCCCATCACCTCCTGGCAAATAGAAGGGGAAGAAATGGAGGCAGTGAGAGATTTTACTTTCTTGGGCTCCATGATCACTGCAGATGGTGACAGCAGCCACGAAATTAAAAGACGCCTGCTTCTTGGGAGAAGGGCAATGACAGGCCTAGACAGCATCTTGAGAAGTAGAGATGTCACTTTGCCAACAAAGGTCCGTATAGTTAAAGCCATGGTCTTCCCAGTAGTGATGTATGGAAGTGAGAGCTGGACCATCAAGAAGGCTGATCGCCGAAGAATTGATGCTTTTGAATTATGGTGCTGGAGAAGACTCTTGAGAGTCCCATGGACGGCAAGAAGATCAAATGCATCCATTCTTAAGGAAATCAGACCTGAGTGCTCACTGGAAGGACAGATCGTGAAGCTGAGGCTCCAGTACTTTGGCCACCTCATGAGAAGAGAAGACTCCCTGGAGAAGACACTGATGCTGGGAAAGATGGAGGGCACAAGGAGAAGGGGGCGACAGAGGACAAGATGGTTGGATAGTGTTTTCGAGGTTACCAGCATGAGTTTGACCAAACTGCGGGAGGTAGTGGAGGACAGAGGTGCCTGGCGTGCTCTGGTCCATGGGGTCACGAAGAGTCGGACACGACTAAACGACTAAACAACAACAACAACATTAGTACTGATTTCCCTCACTCCTTATTGCACATGGTACTTCTAGAGGCAACCAGGATTATTTCTTGCTAAGGGGAAGAAGATTTCCCAAAATATTTCTCATAAGGATCTTGGAAGTCAGTTTGCGAGCTCCTCTAACAAGAAGGAGCTCAGGGGAAAAGACGTTGCCTTCTGAACTCATATCAAACCATGGAGAAAG
>10:c75321440-75317821 dna:primary_assembly primary_assembly:PodMur_1.0:10:1:76280819:1 REF_20
14-25|3485-3496	AGTGATGCCCTG	12
@10:c75321440-75317821 dna:primary_assembly primary_assembly:PodMur_1.0:10:1:76280819:1 REF@@TGCCTAAGCATTGCAGTGATGCCCTGACAAAAAAATTTCCTTCCAGTAGCACCTTAAAGACCAACTAAGTTAGTTCTTGGTATGAGCTTTCGTGTGCATGCACACTTCTTCAGATACACTGAAACAGAAGTACATGAAGTGTGCATGCACACGAAAGCTCATACCAAAAACTAACTTAGTTGGTCTTTAAGGTGCTACTCCCCTTCATGGATCACTGCCTTGCCGTGGCGAAGGGGCTTGAAGAACTCAGAGAAGCTATGAACTACGCCGAGCAGGGCACACAAGATGAACAGGTCATAGTGGAGAGTTTGGACCAAACGTGATCCACCTGGAGGAGGAACCGGCAAGCCACTCCAGTATCCTTGCCAAGAAAACTCCATGGACAAAGACAACAGGCATATAAAAGTTATGACGCTGGAAGATGAGCCCCTCAGGTCGGAAGGCGTCCAACATGCTACTGGGGAAGAGCGGAGGGCAAGTACAAGTAGATCCAGAGCTGATGAAGCGGCTGGGCCAAAGCCGAAAGGACGCTCAGTTGCGGATATGCATGGAAGCGAAAGGAAAGTCCAATGCTGTAAAGAAAAATATTGCATAGGAACCTGGAATGTAAGAACCATGAACCTGGGTAAGTTGGAGGTGGTCAAAAATGAGATGGCAAGAATAAATATTGACATCCTGGGCATCAGTGAACTAAAATGGACGGGAATGGGCAAATTCAGTTCGGATGACCATCATATCTATTACTGTGGACAAGAAACCCGTAAAAGAAATGGAGTGGCCCTCATAGTGAACAAAAGAGTGGCGAAAGCTGTACTGGGATGCAATCTCAAAAATGATAGAATGATCTCGATACGAATCCAAGGCAGACCTTTTCACATCACAGTAATCCAAGTTTATGCACCAACTACTGGTGCTGAAGAAGCTGAAATTGACCAATTCTATGAAGACTTACAACACCTTATAGAAGTGACACCAAAGAAGGATGTTCTTCTCATTATAGGGGATTGGAATGCTAAAGTAGGGAGGCAAGAGATAAAAGGAACAACTGGCAAGTTTGGCCTTGGAGATCAAAACGAAGCAGGGCAAAGGCTAATAGAGTTCTGTCAAGAGAACAAGCTGGTCATCACAAACACGCTTTTCCAACAACACAATAGACGACTCTACACATGGACATCACCAGATGGGCAGCACCGAAATCAGATTGATTATATTCTCTGCAGCCAAAGATGGAGAAGCTCTATACAGTCAGCAAAAACAAGACCTGGAGCTGACTGTGGCTCAGATCATCAGCTTCTTATAGCAAAATTCAAGCTTAAACTGAAGAAAGTAGGAAAAACCACTGGGCCGGTAAGATACAATCTAAGTCAAATCCCTTATGAATACACAGTGGAAGTGACGAACAGGTTTAAGGATTTAGATTTGGTGGACAGAGTGCCTGAAGAACTATGGATGGAGGCTCGTAACATTTTACAGGAGGCAGCAACTAAAACCATCCCAATGAAAAGGAAATGCAAGAAAGCAAAGTGGCTGTCCAATGAGGCCTTACAAATAGCGGGGGAGAGAAGGCAAGCAAAATGCGAGGGAGATAGTGAAAGATACAGGAAATTGAATGCAGATTTCCAAAGAATAGCAAGGAGAGACAAGAAGGCCTTCTTAAACGAGCAATGCAAACAAATAGAGGAAAAAAACAGAATGGGAAGAACCAGAGATCTGTTCAAGAAAATTGGAGATATGAAAGGAACATTTCGTACAAAGATTACCATAATAAAGGACAAAAGTGGTAAGGACCTAACAGAAGCAGAAGACATCAAGAAGAGGTGGCAAGAATACACAGAGGAATTATACCAGAAAGATATGGATGTCTCGTACACCCCAGGTAGTGTGGCTGCTGACCTTGAGCCAGACATCCTGGAAAGTGAAGTCAAATGGGCCTTAGAAAGCACTGCAAATAACAAGGCCAGTGGAAGTGATGGTATTCCAGCTGAACTATTTAAAATTTTAAAAGATGATGCTGTTAAGGTGCTACACTCAATATGCCAGCAAATTTGGAAAACTCAGCAGTGGCCAGAAGATTGGAGAAGATCAGTCTACATCCCAATCCCAAAGAAGGGCAGTGCCAAAGAATGCTCCAACTACCGCACAATTGCACTCATTTCACACGCTAGCAAGGTTATGCTTAAAATTCTACAAGGAAGGCTCAAGCAGTATGTGGATCGAGAACTCCCAGAAGTGCAAGCTGGATTTAGAAGAGGCAGAGGAACCAGAGACCAAATTGCAAACATGCGCTGGATTATGGAGAAAGCTAGAGAGTTCCAGAAAGACATCTACTTCTGCTTCATTGACTATGCATAAGCCTTTGACTGTGTCGACCACACCATCTATGGCAAGTTCTTAAAGAAATGGGAGTGCCTGATCACCTCATCTGTCTCCTGAGAAATCTCTATGTGGGACAAGAAGCTACAGTTAGAACTGGATATGGAACAACTGATTGGTTCAAAATTGGGAAAGGAGTACGACAAGGCTGTATTTTGTCTCCCTGCTTATTTAATTTATATGCAGAATACATAATGCGAAAGGCTGGGCTGGATGAATCCCAAGCTGGAATTAAGATTGCTGGAAGAAATATCAACAACCTCAGATATGCAGATGACACAACCTTGATGGCAGAAAGTGAGGAGGAATTAAAGAACCTTTTAATGAGGGTGAAAGAGGAGAGCGCAAAATATGGTCTGAAGCTCAACATCAAAAAAACGAAGATCATGGCCACTGGTCCCATCACCTCCTGGCAAATAGAAGGGGAAGAAATGGAGGTAGTGAGAGATTTTACTTTCTTGGGCTCCATGATCACTGCAGATGGTGACAGCAGCCACGAAATTAAAAGATGCCTGTTTCTTGGGAGAAGGGCAATGACAGGCCTAGACAGCATCTTGAGAAGTAGAGATGTCACCTTGCCAACAAAGGTCCGTATAGTTAAAGCCATGGTCTTCCCAGTAGTGATGTATGGAAGTGAGAGCTGGACCATAAAGAAGGCTGATCGCCGAAGAATTGATGCTTTTGAATTATGGTGCTGGAGAAGACTCTTGAGAGTCCCATGGACTGCAAGAAGATCAAACGCATCCATTCTTAAGGAAATCAGCCCTGAGTGCTCACTGGAAGGACAGATCCTGAAGCTGAGGCTCCAGTACTTTGGCCACCTCATGAGAAGAGAAGACTCCCTGGAGAAGACACTGATGCTGGGAAAGATGGAGGGCACAAGGAGAAGGGGGTGACAGAGGACAAGATGGTTGGATAGTGTTTTCGAGGTTACCAGCATGGGTTTGACCAAACTGCGGGAGGTAGTGGAGGACAGAGGTGCCTGGCGTGCTCTGGTCCATGGGGTCACGAAGAGTCGGACACGACTAAACGACTAAACAACAACAAAGGTGCTACTGGAAGGAATTTTTTTTGTTTTGACTATGGCAGACCAACACGGCTACCTATCTGTAAGTGATGCCCTGCCTATTGCGCCCTCCAGACACCAGAGGTCGCTGTTTTGCAACATCTGATTGGCTGGCTGCCAAAATCTAACAATCCTGATTGATCAGTGGTTGCCCATTCACAGAAAACGCAGAGTTCATTCA
>9:59794426-59798041 dna:primary_assembly primary_assembly:PodMur_1.0:9:1:79135106:1 REF_16
186-197|3415-3426	AGTCCTGGATTC	12
@9:59794426-59798041 dna:primary_assembly primary_assembly:PodMur_1.0:9:1:79135106:1 REF@@GAACAATAGAAGCCTGCTCTGTCTTCTACTGATTTGAAGACAGCTATTACGTCTCCCTTTAAATCTTTACTTCACTCAAATAAACATGCCCAGTTCTTTCAAGTATTCCTCAATACTTGGCTCCTAGACCATTTACTATTCTGCCCCTCTCTAGTTTGTCCATGTCCACCTTAAAAAGTGGTGCCTAGTCCTGGATTCCTCCTTCATGGATCACTGCCTTGCCGTGGCGAAGGGGCTTGAATAACTCAGAGAAGCTTTGAGCTATGCCGTGCAGGGCCACCCAAGATGGACAGGTCATAGTGGAGAGTTTTGACCAAACGTGATCCACCTGGAGCAGGAACTGGCAAGCCACTCCAGTATCCCTGCCAAGAAAACTCCATGGACAAAGACAACAGGCATATAAAAGTTATGACGCTGGAAGATGAGCCCCTCAGGTCGGAAGGTGTCCAACATGCTACTGGGGAAGAGCGGAGGACAAGTACAAGTAGATCCAGAGCTGATGAAGCGGCTGGGCCAAAGCCAAAAGGACGCTCAGTTGCGGATATGCATGGAAGCGAAAGGAAAGTCCAATGCTGTAAAGAAAAATATTGCATAGGAACCTGGAATGTAAGAACCATGAACCTGGGTAAGTTGGATGTGGTCAAAAATGAGATGGCAAGAATAAATATTGACATCTTGGGCATCAGTGAACTAAAATGGACGGGAATGGGCGAATTCAGTTCGGATGACTATCATATCTACTACTGTGGACAAGAAACCCGTAAAAGAAATGGAGTGGCCCTCATAGTCAACAAAAGAGTGGTGAAAGCTGTACTGGGATGCAATCTCAAAAATGATAGAATGATCTCGATACGAATCCAAGGCAGACCTTTTAACATCACAGTAATCCAAGTTTATGCACCAACTACTGGTGCTGAAGAAACTGAAATTGACCAATTCTATGAAGACTTACAAGACCTTATAGAAGTGACACCAAAGAAGGATGTTCTGCTCATAATAGGGGATTGGAATGCTAAAGTAGGGAGTCAAGAGATAAAAGGAACAACTGGCAAGTTTGGCCTTGGAGTTCAAAACGAAGCAGGGCAAAGGCTAATAGAGTTCTGTCAAGAGAACAAGCTGGTCATCACAAACACTCTTTTCCAACAACACAAGAGACGACTCTACACATGGACATCACCAGATGGGCAGCATCGAAATCAGATTGATTATATTCTCTGCAGCCAAAGATGGAGAAGCTCTATACAGTCAGCAAAAACAAGACCTGGAGCTGACTGTGGCTCAGATCATCAGCTTCTTATAGCAAAATTCAAGCTTAAACTGAAGAAAGTAGGAAAAACCACTGGGCCGGTAAGATACAATCTAAGTCAAATCCCTTATGAATACACAGTGGAAGTGAGGAACAGGTTTAAGGATTTAGATTTGGTGGACAGAGTGCCTGAAGAACTATGGATGGAGGCTCGTAACATTATACAAGAGGCAGCAACTCAAACCATCCCAATGAAAAGGAAATGCAAGAAAGCAAAGTGGCTGTCCAACGAGGCCTTACAAATAGCGGGGGAGAGAAGGCAAGCAAAATGCGAGGGAGATAGTGAAAGATACAGGAAATTGAATGCAGATTTCCAAAAAATAGCAAGGAGAGACAAGAAGGCCTTCTTAAACGAGCAATGCAAAGAAATAGAGGAAAACAATAGAATGGGAAAAACCAGAGATCTGTTCAAGAAAATTGGAGATATGAAAGGAACATTTTGTACAAAGATTTCCATAATAAAAGACAAAAGTGGAAAGGACCTAACAGAAGCAGAAGACATCAAGAAGAGGTGGCAAGAATACACAGAGGAACTATACCAGAAAGAAATTGATGTCTCATATACCCCAGGTAGTGTGGTTGCTGACCTTGAGCCAGACATCCTGGAAAGTGAAGTCAAATGGGCCTTAGAAAGCATCGCTAATAACAAGGCCAGTGGAAGTGATGATATTCCAGCTGAATTATTTAAAATTTTAAAAGATGATGCTGTTAAGGTGCTACACTCAATATGCCAGCAAATTTGGAAAACTCAGCAGTGGCCAGAGGATTGGAGAAGATCAGTCTACATCCCAATCCCAAAGAAGGGAAGTGCCAAAGAATGCTCCAACTACCACACAATTGCACTCATTTCACACGCTAGCAAGGTTATGCTTAAAATTCTACAAGGCAGGCTTAAGCAGTATGTGGACCAAGAACTCCCAGAAGTGCAAGCTGGATTTAGAAGAGGCAGAGGAACCAGAGACCAAATTGCAAACATGCGCTGGATTATGGAGAAAGCTAGAGAGTTCCAGAAGGACATCTACTTCTGCTTCATTGACTATGCAAAAGCCTTTGACTGTGTCGACCACAGCAAACTATGGCAAGTTCTTAAAGAAATGGGAGTGCCTGATCACCTCATCTGTCTCCTGAGAAATCTCTATGTGGGACAAGAAGCTACAGTTAGAACTGGATATGGAACAACTGATTGGTTCAAAATTGGGAAAGGGGTACGACAAGGCTGTATATTGTCCCCCTGCTTATTTAACTTATATGCAGAATTCATCATGCGAAAGGCTGGGCTGGATGAATCCCAAGCCGGAATTAAGATCGCCGGAAGAAATATCAACAACCTCAGATATGCAGATGACACAACCTTGATGGCAGAAAGTGAGGAGGAATTAAAGAACCTTTTAATGAGGGTGAAAGAGAGAGCGCAAAATATGGTCTGAAGCTCAACATCAAAAAAACGAAGATCATGGCCACTGGTCCCATCACCTCCTGGCAAATAGAAGGGGAAGAAATGGAGGCAGTGAGAGATTTTATGTTCTTGGGCTCCATGATCACTGCAGATGGTGACAGCAGTCACGAAATTAAAAGACGCCTGCTCCTTGGGAGAAAGGCGATGGCAAATCTAGACAACATCTTAAAAAGTAGAGACATCACCTTACCAACAAAGGTCCGTATAGTTAAAGCCATGGTTTTCCCAGTAGTGATGTATGGAAGTGAGAGCTGGACCATAAAGAAGGCCGATCGCCGAAGAATTGATGCTTTTGAATTATGGTGCTGGAGAAGACTCTTGAGAGTCCCATGGACTGCAAGAAGATCAAATGCATCCATTCTTAAGGAAATCAGACCTGAGTGCTCACTGGAAGGACAGATCGTGAAGTTGAGGCTCCAATACTTTGGCCACCTCATGAGAAGAGAAGACTCCCTGGAAAAGACCCTGATGTTGGGAAAGATGGAGGGCACAAGGAGAAGGGGACGACAGAGGATGAGATGGATAGTGTTCTCGAAGCTACAAACATGAGCCTGACCAAACTGCAGGAGGCGGTGGAAGATAGGATTGCCTGGCGTGCTCTGGTCCATGGGGTCACGAAGAGTCGGACACGACTAAACGTCTAAACAACAACAAGTCCTGGATTCAGTACTCCATGTTCTTCAAACAAGAACACCAGAACAAAGGATCAACAACGTAGATATTGGAGGCCACATCTGGCTTGTCAAGCTTTCCCTGCTAATCCTGCTCTACAACTGTTCTCTTGCTCATAGGCCAATTATTTAGGGTTCAAAGCTATCTCAGAGAGCAGGGAGATTACCACATGTTGCCCACCC
>12:19617148-19620770 dna:primary_assembly primary_assembly:PodMur_1.0:12:1:60949594:1 REF_23
187-198|3422-3433	ATCCGCCTAGCC	12
@12:19617148-19620770 dna:primary_assembly primary_assembly:PodMur_1.0:12:1:60949594:1 REF@@CAGTGGTATATTGTACAAATGTTTATGTTTCAGGCAGGTGGAATAGTTGCTGAATAATATTGTGTCATAAGTTAGTTTGGAACATGAAAAATAGTTTTATACTTCTTGGGATCTAACATCATTTGCTAACACTTTACAACAGTGGTGGGAACTAGATCCATCAGCCAGAACCAATTATCACCTTCCTATCCGCCTAGCCTCCTTCATGGATCACTGCCTTGCCGTGGCGAAGGGGCTTGAATAACTCAGAGAAGCTATGAGCTATGCCGTGCAGGGCCACCCAAGATGGACAGGTCATAGTGGAGAGTTTTGACCAAACGTGATCCACCTGGAGCAGGAACTGGCAAGCCACTCCAGTATCCCTGCCAAGAAAACTCCATGGACAAAGACAACAGGCATATAAAAGTTATGACGCTGGAAGATGAGCCCCTCAGGTCGGAAGGTGTCCAACATGCTACTGGGGAAGAGCGGAGGACAAGTACAAGTAGATCCAGAGCTGATGAAGCGGCTGGGCCAAAGCCGAAAGGACGCTCAGTTGCGGATATGCATGGAAGCGAAAGGAAAGTCCAATGCTGTAAAGAAAAATATTGCATAGGAACCTGGAATGTAAGAACCATGAACCTGGGTAAGTTGGATGTGGTCAAAAATGAGATGGCAAGAATAAATATTGACATCTTGGGCATCAGTGAACTAAAATGGACGGGAATGGGCGAATTCAGTTCGGATGACTATCATATCTACTACTGTGGACAAGAAACCCGTAAAAGAAATGGAGTGGCCCTCATAGTCAACAAAAGAGTGGTGAAAGCTGTACTGGGATGCAATCTCAAAAATGATAGAATGATCTCGATACGAATCCAAGGCAGACCTTTTAACATCACAGTAATCCAAGTTTATGCACCAACTACTGGTGCTGAAGAAACTGAAATTGACCAATTCTATGAAGACTTACAAGACCTTATAGAAGTGACACCAAAGAAGGATGTTCTGCTCATAATAGGGGATTGGAATGCTAAAGTAGGGAGTCAAGAGATAAAAGGAACAACTGGCAAGTTTGGCCTTGGAGTTCAAAACGAAGCAGGGCAAAGGCTAATAGAGTTCTGTCAAGAGAACAAGCTGGTCATCACAAACACTCTTTTCCAACAACACAAGAGACGACTCTACACATGGACATCACCAGATGGGCAGCATCAAAATCAGATTGATTATATTCTCTGTAGCCAAAGATGGAGAAGCTCTATACAGTCAGCAAAAACAAGACCTGGAGCTGACTGTGGCTCAGATCATCAGCTTCTTATAGCAAAATTCAAGCTTAAACTGAAGAAAGTAGGAAAAACCACTGGGCCGGTAAGATACAATCTAAGTCAAATCCCTTATGAATACACAGTGGAAGTGAGGAACAGGTTTAAGGATTTAGATTTGGTGGACAGAGTGCCTGAAGAACTATGGATGGAGGCTCGTAACATTATACAAGAGGCAGCAACTAAAACCATCCCAATGAAAAGGAAATGCAAGAAAGCAAAGTGGCTGTCCAACGAGGCCTTACAAATAGCAGGGGAGAGAAGGCAAGCAAAATGCGAGGGAGATAGTGAAAGATACAGGAAATTGAATGCAGATTTCCAAAAAATAGCAAGGAGAGACAAGAAGGCCTTCTTAAATAAGCAATGCAAAGAAATAGAGGAAAACAATAGAATGGGAAAAACCAGAGATCTGTTCAAGAAAATTGGAGATATGAAAGGAACATTTTGTACAAAGATTTCCATAATAAAAGACAAAAGTGGAAAGGACCTAACAGAAGCAGAAGACATCAAGAAGAGGTGGCAAGAATACACAGAGGAACTATACCAGAAAGAAATTGATGTCTCGTATACCCCAGGTAGTGTGGTTGCTGACCTTGAGCCAGACATCCTGGAAAGTGAAGTCAAATGGGCCTTAGAAAGCATCGCTAATAACAAGGCCAGTGGAAGTGATGATATTCCAGCTGAATTATTTAAAATTTTAAAAGATGATGCTGTTAAGGTGCTACACTCAATATGCCAGCAAATTTGGAAAACTCAGCAGTGGCCAGAGGATTGGAGAAGATCAGTCTACATCCCAATCCCAAAGAAGGGAAGTGCCAAAGAATGCTCCAACTACCGCACAATTGCACTCATTTCACACGCTAGCAAGGTTATGCTTAAAATTCTACAAGGCAGGCTTAAGCAGTATGTGGATCGAGAACTCCCAGAAGTGCAAGCTGGATTTAGAAGAGGCAGAGGAACCAGAGACCAAATTGCAAACATGCGCTGGATTATGGAGAAAGCTAGAGAGTTCCAGAAAGACATCTACTTCTGCTTCATTGACTATGCAAAAGCCTTTGACTGTGTCGACCACAGCAAACTATGGCAAGTTCTTAAAGAAATGGGAGTGCCTGATCACCTCATCTGTCTCCTGAGAAATCTCTATGTGGGACAAGAAGCTACAGTTAGAACTGGATATGGAACAACTGATTGGTTCAAAATTGGGAAAGGAGTACGACAAGGCTGTATATTGTCCCCCTGCTTATTTAACTTATATGCAGAATTCATCATGCGAAAGGCTGGGCTGGATGAATCCCAAGCCGGAATTAAGATCGCTGGAAGAAATATCAACAACCTCAGATATGCAGATGACACAACCTTGATGGCAGAAAGTGAGGAGGAATTAAAGAACCTTTTAATGAGGGTGAAAGAGGAGAGCGCAAAATATGGTCTGAAGCTCAACATCAAAAAAACGAAGATCATGGCCACTGGTCCCATCACCTCCTGGCAAATAGAAGGGGAAGAAATGGAGGCAGTGAGAGATTTTATGTTCTTGGGCTCCATGATTACTGCAGATGGTGACAGCAGTCACGAAATTAAAAGACGCCTGCTCCTTGGGAGAAAGGCGATGGCAAATCTAGACAACATCTTAAAAAGTAGAGACATCACCTTACCAACAAAGGTCCGTATAGTTAAAGCCATGGTTTTCCCAGTAGTGATGTATGGAAGTGAGAGCTGGACCATAAAGAAGGCTGATCGCCGAAGAATTGATGCTTTTGAATTATGGTGCTGGAGGAGACTCTTGAGAGTCCCATGGACTGCAAGAAGATCAAACGCATCCATTCTTAAGGAAATCAGACCTGAGTGCTCACTGGAAGGACAGATCGTGAAGTTGAGGCTCCAGTACTTTGGCCACCTCATGAGAAGAGAAGACTCCCTGGAAAAGACCCTGATGTTGGGAAAGATGGAGGGCACAAGGAGAAGGGGACGACAGAGGATGAGATGGTTGGATAGTGTTCTCGAAACTACAAACATGAGCCTGACCAAACTGCGGGAGGCGGTGGAAGACAGAAGTGCCTGGCGTGCTCTGGTCCATGGGGTCACGAAGAGTCGGACACGACTAAACGACTAAACAACAACAACATCCGCCTAGCCCAAGTATGATAGGCAGGACTGCCCACCTTTCAATCATCTGACATCACAGTATCATCAGGCACCCCACAAAGTGCTTTGAAGCCCCCATCATTTGATTGTCTGGGCTTCAAAGCACTGTGCAGGGCTCCCTGCAAGAATCACCAAGGAGCTGATTGCCAGTGCTTCCAGGGAGCCCAATGCAGTGCTTTG
>17:c16117933-16114310 dna:primary_assembly primary_assembly:PodMur_1.0:17:1:42925489:1 REF_24
186-197|3429-3440	AAATCTGTCTTT	12
@17:c16117933-16114310 dna:primary_assembly primary_assembly:PodMur_1.0:17:1:42925489:1 REF@@TAAATGTGTATGTAGTATATTCTCATATCTTTCTATGAAAGCTGATTAGCAAAATTTCACCTTCCCCCAAGATCCACATATTTTAGTCACCTTCGCTAACTCTGAAGTCATCTCTCTTTTGCCCAGAGTTTCTGGACCAGAGTTTATGGTGAAATGGGCTCTTGTCCACAAAGTTTATGCCACAATAAATCTGTCTTTCTCCTTCATGGATCACTGCCTTGCCATGGCGAAGGGGCTTGAATAACTCAGAGAAGCTATGAGCTATGCCGTGCAGGGCCACCCAAGATGGACAGGTCATAGTGGAGAGTTTTGACCAAATGTGATCCACCTGGAGCAGGAACTGGCAAGCCACTCCAGTATCCCTGCCAAGAAAACTCCATGGACAAAGACAACAGGCATATAAAAGTTATGACGCTGGAAGATGAGCCCCTCAGGTCGGAAGGTGTCCAACATGCTACTGGGGAAGAGCAGAGGACAAGTACAAGTAGATCCAGAGCTGATGAAGCGGCTGGGCCAAAGCCGAAAGGACGCTCAGTTGCGGATATGCATGGAAGCGAAAGGAAAGTCCAATGCTGTAAAGAAAAATATTGCATAGGAACCTGGAATGTAAGAACCATGAACCTTGGTAAGTTGGATGTGGTCAAAAATGAGATGGCAAGAATAAATATTGACATCCTGGGCATCAGTGAACTAAAATGGACGGGAATGGGTGAATTCAGTTCGGATGACTATCATATCTACTACTGTGGGCAAGAAACCCGTAAAAGAAATGGAGTGGCCCTCATAGTCAACAAAAGAGTGGTGAAAGCTGTACTGGGATGCAATCTCAAAAATGATAGAATGATCTCGATACGAATCCAAGGCAGACCTTTTAACATCACAGTAATCCAAGTTTATGCACCAACTACTGGTGCTGAAGAAACTGAAATTGACCAATTCTATGAAGACTTACAAGACCTTATAGAAGTGACACCAAAGAAGGATGTTCTGCTCATAATAGGGGATTGGAATGCTAAAGTAGGGAGTCAAGAGATAAAAGGAACAACTGGCAAGTTTGGCCTTGGAGTTCAAAACGAAGCAGGGCAAAGGCTAATAGAGTTCTGTCAAGAGAACAAGCTGGTCATCACAAACACTCTTTTCCAACAACACAAGAGACGACTCTACACATGGACATCACCAGATGGGCAGCATCGAAATCAGATTGATTATATTCTCTGCAGCCAAAGATGGAGAAGCTCTATACAGTCAGCAAAAACAAGACCTGGAGCTGACTGTGGCTCAGATCATCAGCTTCTTATAGCAAAATTCAAGCTTAAACTGAAGAAAGTAGGAAAAACCACTGGGCCGGTAAGATACAATCTAAGTCAAATCCCTTATGAATACACAGTGGAAGTGAGGAACAGGTTTAAGGATTTAGATTTGGTGGACAGAGTGCCTGAAGAACTATGGATGGAGGCTCGTAACATTATACAAGAGGCAGCAACTAAAACCATCCCAATGAAAAGGAAATGCAAGAAAGCAAAGTGGCTGTCCAACGAGGCCTTACAAATAGCGGGGGAGAGAAGGCAAGCAAAATGCGAGGGAGATAGTGAAAGATACAGGAAATTGAATGCAGATTTCCAAAAAATAGCAAGGAGAGACAAGAAGGCCTTCTTAAACGAGCAATGCAAAGAAATAGAGGAAAACAATAGAATGGGAAAAACCAGAGATCTGTTCAAGAAAATTGGAGATATGAAAGGAACATTTTGTACAAAGATTTCCATAATAAAAGACAAAAGTGGAAAGGACCTAACAGAAGCAGAAGACATCAAGAAGAGGTGGCAAGAATACACAGAGGAACTATACCAGAAAGAAATTGATGTCTTGTATACCCCAGGTAGTGTGGTTGCTGACCTTGAGCCAGACATCCTGGAAAGTGAAGTCAAATGGGCCTTAGAAAGCATCGCTAATAACAAGGCCAGTGGAAGTGATGATATTCCAGCTGAATTATTTAAAATTTTAAAAGATGATGCTGTTAAGGTGCTACACTCAATATGCCAGCAAATTTGGAAAACTCAGCAGTGGCCAGAGGATTGGAGAAGATCAGTCTACATCCCAATCCCAAAGAAGGGAAGTGCCAAAGAATGCTCCAACTACCGCACAATTGCACTCATTTCACACGCTAGCAAGGTTATGCTTAAAATTCTACAAGGCAGGCTTAAGCAGTATGTGGACCGAGAACTCCCAGAAGTGCAAGCTGGATTTAGAAGAGGCAGAGGAACCAGAGACCAAATTGCAAACATGCGCTGGATTATGGAGAAAGCTAGAGAGTTCCAGAAAGACATCTACTTCTGCTTCATTGACTATGCAAAAGCCTTTGACTGTGTCGACCACAGCAAACTATGGCAAGTTCTTAAAGAAATGGGAGTGCCTGATCACCTCATCTGTCTCCTGAGAAATCTCTATGTGGGACAAGAAGCTACAGTTAGAACTGGATATGGAACAACTGATTGGTTCAAAATTGGGAAAGGAGTACGACAAGGCTGTATATTGTCCCCCTGCTTATTTAACTTATATGCAGAATTCATCATGCGAAAGGCTGGGCTGGATGAATCCCAAGCCGGAATTAAGATTGCCGGAAGAAATATCAACAACCTCAGATATGCAGATGACACAACCTTGATGGCAGAAAGTGAGGAGGAATTAAAGAACCTTTTAATGAGGGTGAAAGAGGAGAGCGCAAAATATGGTCTGAAGCTCAACATCAAAAAAACGAAGATCATGGCCACTGGTCCCATCACCTCCTGGCAAATAGAAGGGGAAGAAATGGAGGCAGTGAGAGATTTTATTTTCTTGGGCTCCATGATCACTGCAGAAGGTGACAGCAGTCACGAAATTAAAAGACGCCTGCTCCTTGGGAGAAAGGCGATGGCAAATCTAGACAACATCTTAAAAAGTAGAGACATCACCTTACCAACAAAGGTCCGTATAGTTAAAGCCATGGTTTTCCCAGTAGTGATGTATGGAAGTGAGAGCTGGACCATAAAGAAGGCTGATCGCCGAAGAATTGATGCTTTTGAATTATGGTGCTGGAGGAGACTCTTGAGAGTCCCATGGACTGCAAGAAGATCAAACGCATCCATTCTTAAGGAAATCAGACCTGAGTGCTCACTGGAAGGACAGATCGTGAAGTTGAGGCTCCAATACTTTGGCCACCTCATGAGAAGAGAAGACTCCCTGGAAAAGACCCTGATGTTGGGAAAGATGGAGGGCACTAGGAGAAGGGGACGACAGAGGATGAGATGGTTGGATAGTGTTCTCGAAGCTACAAACATGAGCCTGACCAAACTGCGGGAGGCAGTGGAAGACAGGAGTGCCTGGCGTGCTCTGGTCCATGGGGTCACGAAGAGTCGGACACGACTAAACGACTAAACAACAACAACAACAACAAAATCTGTCTTTTAAGTTTCCACAGTAAGCTTTGTTGTTTTTATATAAGCTCTTGCTATTGACTCTTAACAATAAAGTTGCATTAGTAAGGAAAGAAAAAGAGTAGACGGAACAATGTATTTTCATCCACTTTGTGGCTCTCATTCTTGTGGGCTCTACATGGCTACAAATATTTGTATGTTTTTGAAGGAAAAA
>4:c105315616-105312005 dna:primary_assembly primary_assembly:PodMur_1.0:4:1:107526675:1 REF_12
187-198|3414-3425	ACCATTGCCCAT	12
@4:c105315616-105312005 dna:primary_assembly primary_assembly:PodMur_1.0:4:1:107526675:1 REF@@AATGCAACAAACACTCCATTTTGAAGGGAAGGTGCTGGAGAGGGTTGTGTTAGGACAACGAAAGGTGTTTCTAGAAGAAATGCATAATCCAGATCAACATCAATACATCTGGGGCAGAGTCAGCCATGGCCACCCTAATGGATGATACAGAGACATGTGACCCTTCTTCTTCGATTTGAGCTTTGATACCATTGCCCATCCCCTTCATGGATCACTGCCTTGCCGTGGCGAAGGGGCTTGAATAACTCAGAGAAGCTATGAGCTATGCCGTGCAGGGCCACCCAAGATGAACAGGTCATAGTGGAGAGTTTTGACCAAACGTGATCCACCTGGAGCAGGAACCGGCAAGCCACTCCAGTATCCCTGCCAAGAAAACTCCATGGACAAAGACAACAGGCATATAAAAGTTATGACGCTGGAAGATGAGCCCCTCAGGTCGGAAGGCGTCCAACATGCTACTGAGGAAGAGCGGAGGATTCAGAGCTGATGAAGCGGCTGGGCCAAAGCCGAAAGGACCCTCAGTTGCGGATATGCCTGGAAGCGAAAGGAAAGTCCAATGCTGTAAAGAAAAATATTGCATAGGAACCTGGAATGTAAGAACTATGAACCTGGGTAAGTTGGAGGTGGTCAAAAATAAGATGGCAAGAATAAATATTGACATCCTGGGCATCAGTGAACTAAAATGGACGGGAATGGGCAAATTCAGTTTGGATGACCATCATATCTACTACTGTGGGCAAGAATCCCATAAAAGAAATGGAGTGGCCCTCATAGTCAACAAAAGAGTGGCGAAAGCTGTACTGGGATGCAATCTCAAAAATGATAGAATGATCTCGATACGAATCCAAGGCAGACCTTTTAACATGACAGTAATCCAAGTTTATGCACCAACTACTGGTGCTGAAGAAACTGAAATTGACCAATTCTATGAAGACTTACAACACCTTATAGAAATGACACCAAAGAAGGATGTTCTTCTCAGTTTAGGGGATTGGAATGCTAAAGTAGGGAGTCAAGAGATAAAAGGAACAACTGGCAAGTTTGGCCTTGGAGTTCAAAACGAAGCAGGGCAAAGGCTAATAGAGTTCTGTCAAGAGAACAAGCTGGTCATCACAAACACGCTTTTCCAACAACACAAGAGACGACTCTACACATGGACATCACCAGATGGGCAGCATCGAAATCAGATTGATCATATTCTCTGCAGCCAAAGATGGAGAAGCTCTCTACAGTCAGCAAAAACAAGACCTGGAGCTGACTGTGGCTCAGATCATCAGCTTCTTATAGCAAAATTCAAGCTTAAACTGAAGAAAGTAGGAAAAACCACTGGGCTGGTAAGATACAATCTAAATCAAATCCCTTACGAATACACAGTGGAAGTGAGGAATAGGTTTAAGGATTTAGATTTGCTGGACAGAGTGCCTGAAGAACTATGGATGGAGGCTCGTAACATTATACAGGAGGCAGCAACAGAAACCATCCCAATGAAAAGGAAATGCAAGAAAGCAAAGTGGCTGTCCAACAAGGCCTTACAAATAGCGGGGGAGAGAAGGCAAGCAAAATGCGAGGGAGATAGTGAAAGATACAGGAAATTGAATGCAGATTTCCAAAGAATAGCAAGGAGAGACAAGAAGGCCTTCTTAAACAAGCAATGCAAAGAAATAGAGGAAAACAATAGAATGGGGAAAACCAGAGATCTGTTCAAGAAAATTGGAGATATGAAAGGAGCATTTCGTACAAAGATAAAGGACAAAAGTGGTAAGGACCTAACAGAAGCAGAAGACATCAAGAAGAGGTGGCAAGAATACACAGAGGAATTATACCAGAAAGATATGGATGTCTTGTACACCCCAGGTAGTGTGGTTGCTGACCTTGAGCCAGACATCCTGGAGAGTGAAGTCAAATAGGCCTTAGAAAGCACTGCTAATAACAAGGCCAGTGGAAGTGATGATATTCCAGCTGAACTATTTAAAATTTTAAATGATGATGCTGTTAAGGTACTACACTCAATATGCCAACAAATTTGGAAAACTCAGCAGTGGCCAGAGGATTGGAGAAGATCAGTCTACATCCCAATCCCAAAGAAGGGCAGTGCCAAAGAATGCTCCAACTACCGCACAATTGCACTCATTTCACACACTAGCAAGGTTATGCTTAAAATTCTACAAGGCAGGCTTAAGCAGTATGTGGACCGAGAACTCCCAGAAGTGCAAGCTGGATTTCGAAGGGGCAGAGGAACCAGAGACCAAATTACAAACATGCGCTGGATTATGGAGAAAGCTAGAGAGTTCCAGAAAGACATCTACTTCTGCTTCATTGACTATGCAAAAGCCTTTGACTGTGTCGACCACAGCAAACTATGGCAAGTTCTTAAAGAAATGGGAGTACCTGATCACCTCATCTGTCTCCTGAGAAATCTCTATGCGAGACAAGAAGCTACAGTTAGAATTGGATATGGAACAACTGATTGGTTCAAAATTGGGAAAGGAGTATGACAAGGCTGTATTTTGTCTCCCTGCTTATTTAACTTATATGCAGAATTAATCATGAGAAAGGCTGGGCTGGATGAATCCCAAGCCGGAATTAAGATTGCTGGAAGAAGTATCAACAACCTCAGGTATGCAGATGACACAACCTTGATGGCAGAAAGTGAGGCGGAATTAAAGAACCTTTTATTGAGGGTGAAAGAGGAGAGCGCAAAATATGGTCTGAAGCTCAACATCAAAAAAAAAAAAAAAAATGAAGATCATGGCCACTGGTCCCATCACCTCCTGGCAAATAGAAGGGGAAGAAATGGAGGCAGTGAGAGATTTTACTTTCTTGGGCTCCATGATCACTGCAGATGGTGAGAGCAGTCACAAAATTAAAAGACGCCTTCTTCTTGGGAGAAAAGCAGTGACAAACCTAGACAGCATCTTAAAAAGCAGAGACATCACCTTGCTAACAAAGGTCCGTATAGTTAAAGCTATGGTTTTCCCAGTAGTGATGTATGGAAGTGAGAGCTGGACCATAAAGAAGGCTCATCGCCGAAGAATTTATGCTTTTGAATTCTGGTGCTGGAGGAGACTCTTGAGAGTCCCATGGACTGCAAGAAGATCAAACCTATCCATTCTGAAGGAAATCAGCCCTGAGTGCTCACTGGAAGGACAGATCCTGAAGCTGAGGCTCCAAGACTTTGGCCACCTCATGAGAAGAGAAGACTCCCTGGAAAAGACCCTGATGTTGGGAAAGGTGGAGGGCACAAGGAGAAGGGGACGACAGAAGATGAGATGGTTGGACAGTATTGTCAAAGCTACCAGCATGAGTTTGACCAAACTGTGGGAGGCAGTGGAAGACAGGAGTGCCTGGCATGCTCTGGTCCATGGGGTCACGAAGAGTCAGACACGACTAAATGACTAAACAACAACAACAACAACCATTGCCCATAGCATCCTGCTGGAATGGCTCTATGGTGTGGTTATCAAGGGCACTGGGCTACCATGGTTCCATTCCTACTTGCAAGTTCATGTCCAAAGAGTAGCACTGGGAGATTGCTTTTTGGGGGCATGTTAGTTACACTAGGGGGTCTCACAGGGCACTATTTCATCCACAGTACTATTCAACATCTCTGTG
>11:c61012568-61008955 dna:primary_assembly primary_assembly:PodMur_1.0:11:1:65231656:1 REF_14
187-203|3413-3429	ATATGCTTGGCTCCCCT	17
@11:c61012568-61008955 dna:primary_assembly primary_assembly:PodMur_1.0:11:1:65231656:1 REF@@GTTCAAACACATACCAAGCCACTGCTGCAAATCATATAGTAAGGAAGAAAGTGTGTTTTCTGCCCCTTCACCACACACATAATACAAAGTATGATGCAGGCACTCCAAGTGGGGCTCAGTATCAACAATGGCTTTTTTTTTTGTACCATGGGTGTGGGGTGTTTTACTTTGCTTTTTTGAGTCTCTTATATGCTTGGCTCCCCTTCATGGATCACTGCCTTGCCGTGGCGAAGGGGCTTGAAGAACTCAGAGAAGCTATGAACTACGCCGAGCAGGGCACACAAGATGAACAGGTCATAGTGGAGAGTTTTGACCAAACGTGATCCACCTGGAGGAGGAACTGGCAAGCCACTCCAGTATCCTTGCCAAGAAAACTCCATGGACAAAGACAACAGGCATATAAAAGTTATGACGCTGGAAGATGAGCCCCTCAGGTCGGAAGGCGTCCAGCATGCTACTGGGGAAGAGTGGAGGGCAAGTACAAGTAGATCCAGAGCTGATGAAGCGGCTGGGCCAAAGCCGAAAGGACGCTCAGTTGCGGATATGCCTGGAAGCGAAAGGAAAGTCCAATGCTGTAAAGAAAAATATTGCATAGGAACCTGGAATGTAAGAACCATGAACCTGGGTAAGTTGGAGGTGGTCAAAAATGAGATGGCAAGAATAAATATTGACATCCTGGGCATCAGTGAACTAAAATGGACGGGAATGGGCGAATTCAGTTCGGATGACCATCACATCTACTACTGTGGGCAAGAAACCTGTAAAAGAAATGGAGTGGCCCTCATAGTCAACAAAAGAGTGGCGAAAGCTGTACTGGGATGCAATCTCAAAAATGACAGAATGATCTCGATACGAATCCAAGGCAGACCTTTTAACATCACAGTAATCCAAGTTTATGCACCAACTACTGGTGCTGAAGAAACTGAAATTGACCAATTCTATGAAGACTTACAACACCTTATAGAAGTGACACCAAAGAAGGATGTTCTTCTCATTATAGGGGATTGGAATGCTAAAGTAGGGAATCAAGAGATAAAAGGAACAACTGGCAAGTTTGGCCTTGGAGATCAAAACAAAGCAGGGCAAAGGCTAATAGAGTTCTGTCAAGAGAACAAGCTGGTCATCACAAACACGCTTTTCCAACAACACAAGAGACGACTCTACACATGGACATCACCAGATGGGCAGCATCGAAATCAGATTGATTATATTCTCTGCAGCCAAAGATGGAGAAGCTCTATACAGTCAGCAAAAACAAGACCTGGAGCTGACTGTGGCTCAGATCATCAGCTTCTTATAGCAAAATTCAAGCTTAAACTGAAGAAAGTAGGAAAAACCACTGGGCCGGTAAGATACAATCTAAGTCAAATCCCCTATGAATACACAGTGGAAGTGAGGAACAGGTTCAAGGATTTAGATTTGGTGGACAGAGTGCCTGAAGAACTATGGATGGGGGCTCGTAACATTGTACAGGAGGCAGCAACGAAAACCATCCCAATGAAAAGGAAATGCAAGAAAGCAAAGTGGCTGTCCAACGAGGCCTTACAAATAGCGGAGGAGAGAAGGCAAGCAAAATGCGAGGGAGATAGTGAAAGATACAGGAAATTGAATGCAGATTTCCAAAAAATAGCAAGGAGAGACAAGAAGGCCTTCTTAAACGAACAATGCAAACAAATAGAGGAAAACAACAGAGTGGGAAGAACCAGAGATCTGTTCAAGAAAATTGGAGATATGAAAGGAACATTTCGTACAAAGATTACCATAATAAAAGACAAAAGTGGAAAGGACCTAACAGAAGCAGAAGACATCAAGAAGAGGTGGCAAGAATACACAGAGGAACTATACCAGAAAGAAATGGATGCCTCGTACACCCCAGGTAGTGTGGTTGCTGACCTTGAGCCAGACATCCTGGAAAGTGAAGTCAAATGGGCCTTAGAAAGCACTGCAAATAACAAGGCCAGTGGAAGTGATGGTATTCCAGCTGAACTATTTAAAATTTTAAAAGATGGTGCTGTTAAGGTGCTACACTCAATATGCCAGCAAATTTGGAAAACTCAGCAGTGGCCAGAAGATTGGAGAAGATCAGTCTACATCCCAATCCCAAAGAAGGGCAGTGCCAAAGAATGCTCCAACTACCGCACAATTGCACTCATTTCACATGCTAGCAAGGTTATGCTTAAAATTCTACAAGGAAGGCTCAAGCAGTATGTGGATCGAGAACTCCCAGAAGTGCAAGCTGGATTTAGAAGAGGCAGAGGAACCAGAGACCAAATTGCAAACATGCGCTGGATTATGGAGAAAGCTAGAGAGTTCCAGAAAGACATCTACTTCTGCTTCATTGACTATGCAAAAGCCTTTGACTGTGTCGACCACAGCAAACTATGGCAAGTTCTTAAAGAAATGGGAGTGCCTGATCACCTCATCTGTCTCCTGAGAAATCTCTATGTGGGACAAGAAGCTACAGTTAGAACTGGATATGGAACAACTGATTGGTTCAAAATTGGGAAAGGAGTACGACAAGGCTGTATTTTGTCTCCCTGCTTATTTAATTTATATGCAGAATGCATCATGCGAAAGGCTGGGCTGGATGAATCCCAAGATGGAATTAAGATTGCTGGAAGAAATAACCTCAGATATGCAGATGACACAACCTTGATGGCAGAAAGTGAGGAGGAATTAAAGAACCTTTTAATGAGGGTGAAAGAGGAGAGTGCAAAATATGGTCTGAAGCTCAACATCAAAAAAACGAAGATCATGGCCACTGGTCCCATCACCTCCTGGCAAATAGAAGGGGAAGAAATGGAGGCAGTGGGAGATTTTACTTTCTTGGGCTCCATGATCACTGCAGATGGTGACAGCAGCCACGAAATTAAAAGACGCCTGCTTCTTGGGAGAAGGGCAATGACAGGCCTAGACAGCATCTTGAGAAGTAGAGACGTCACCTTGCCAACAAAGGTCCGTATAGTTAAAGCCATGGTTTTCCTAGTAGTGATGTATGGAAGTGAGAGCTGGACCATAAAGAAGGCTGATCGCCGAAGAATTGATGCTTTTGAATTATGGTGCTGGAGAAGACTCTTGAGAGTCCCATGGACTGCAAGAAGATCAAACACATCCATTCTTAAGGAAATCAGCCCTGAGTGCTCACTGGAAGGACAGATCGTGAAGCTGAGGCTCCAGTACTTTGGCCACCTCATGAGAAGAGAAGACTCCCTGGAGAAGACACTGATGTTGGGAAAGATGGAGGGCACAAGGAGAAGGGGGTGACAGAGGACGAGATGGTTGGATAGTGTTTTCGAGGTTACCAGCATGAGTTTGACCAAACTGCGGGAGGTAGTGGAGGGCAGAGGTGCCTGGCGTGCTCTGGTCCATGGGGTCACGAAGAGTCAGACATGACTAAACGACTAAACAACAACATATGCTTGGCTCCCCTGGGTCCTGCCCCAACTGGAGTCTGAGTCGTATGTGGTACTCAGGCCTACCATTAGGCAGATGACTGCCTCAAGGGGAAGACACTGTGTGTGTGTATGTGTAGAAGCATCAGCCCCCCTGGTTGTTTCTCTTCACCTCCCTGACAATATCCTTTTGCTGGCAGATAAAGCTGTATGTTCTATGTG
>12:168240-171859 dna:primary_assembly primary_assembly:PodMur_1.0:12:1:60949594:1 REF_20
38-48|3070-3080	GGAGGAGACTC	11
@12:168240-171859 dna:primary_assembly primary_assembly:PodMur_1.0:12:1:60949594:1 REF@@GGTGGAGCAAGGCTAGAGTCTTAAACTGGTGTCTGGGGGGAGGAGACTCAGACGGAGCTTCGGCGGTCTAGAGTTTGAGACGTAGAGCTGCGCGCCGCGGCTGTGAAAGCGAAACTGAGCTTCAATAAAGACTGTTTTATATAACAACGAACTGGCGTTGGTCCTTTGTGAGCTGGGACCTAGGGCGGCTCTGACAGCTCCCCTTCATGGATCACTGCCTTGACGTGGCGAAGGGGCTTGAAGAACTCAGAGAAGCTATGAACTACGCCGAGCAGGGCACACAAGATGAACAGGTCATAGTGGAGAGTTTTGACCAAATGTGATCTACCTGGAGGAGGAACCGGCAAGCCACTTCAGTATCCTTGCCAAGAAAACTCCATGGACAAAGACAACAGGCATATAAAAGTTATGACACTGGAAGATGAGCCCCTCTGGTCGGAAGGCGTCCAACATGCTACTGGGGAAGAGCGGAGGGCAAGTACAAGTAGATCCAGAGCTGATGAAGCGACTGGGCCAAAGCCGAAAGGACGCTCAGTTGCGGATATGCCTGGAAGCGAAAGGAAAGTCCAATGCTGTAAAGAAAAATATTGCATAGGAACCTGGAATGTAAGAACCATGAACCTGGGTAAGTTGGAGGTGGTCAAAAATGAGATGGCAAGAATAAATATTGACATCCTGGGCATCAGTGAACTAAAATGGACGGGAATGGGCGAATTCAGTTCGGATGACCATCACATCTACTACTGTGGGCAAGAAACCCGTAAAAGAAATGGAGTGGCCCTCATAGTCAACAAAAGAGTGGCGAAAGCTGTACTGGGATGCAATCTCAAAAATGATAGAATGATCTTGATATGAATCCAAGGCAGACCTTTTAACATCACAGTAATCCAAGTTTATGCACCAACTACTGGTGCTGAAGAAACTGAAATTGACCAATTCTATGAAGACTTACAACACCTTATAGAAGTGACACCAAAGAAGGATGTTCTTCTCATTATAGGGGATTGGAATGCTAAAGTAGGGAGGCAAGAGATAAAAGGAACAACTGGCAAGTTTGGCCTTGGAGATCAAAACGAAGCAGGGCAAAGGCTAATAGAGTTCTGTCAAGAGAACAAGCTGGTCATCACAAACATGCTTTTCCAACAACACAAGAGACGACTCTACACATGGACATCACCAGATGGGCAGCATCGAAATCAGATTGATTATATTCTCTGCAGCCAAAGATGGAGAAGCTCTATACAGTCAGCAAAAACAAGACCTGGAGCCGACTGTGGCTCAGATCATCAGCTTCTTATAGCAAAATTCAAGCTTAAACTGAAGAAAGTAGGAAAAACCACTGGGCCGGTAAGATACAATCTAAGTCAAATCCCTTATGAATACGCAGTGGAAGTGAGGAACAGGTTTAAGGATTTAGATTTGGTGGACAGAGTGCCTGAAGAACTATGGATGGAGGCTCGTAACATTGTACAGGAGGCAGCAACGAAAACCATCCCAATGAAAAGGAAATGCAAGAAAGCAAAGTGGCTGTCCAACGAGGCCTTACAAATAGCGGAGGAGAGAAGGCAAGCAAAATGCGAGGGAGATAGTGAAAGATACAGGATACTGAATGCAGATTTCCAAAGAATAGCAAGGAGAGACAAGAAGGCCTTCTTAAACGAGCAATGCAAACAAATAGAGGAAAACAACAGAATGGGAAGAACCAGAGATCTGTTCAAGAAAATTGGAGATATGAAAGGAACATTTCATACAAAGATTACCATAATAAAGGACAAAAGTGGTAAGGACCTAACAGAAGCAGAAGACATCAAGAAGAGGTGGTAAGAATACACAGAGGAATGATACCAGAAAGATATGGATGTCTCGTACAACCCAGGTAGTGTGGTTGCTGACCTTGAGCCAGACATCCTGGAGAGTGAAGTCAAATGGGCCTTAGAAAGCACTGCTAATAACAAGGCCAGTGGAAGTGATGGTATTCCAGCTGAACTATTTAAAATTTTAAAAGATGATGCTGTTAAGGTGCTACACTCAATATGCCAGCAAATTTGGAAAACTCAGCAGTGGCCAGAAGATTGGAGAAGATCAGTCTACATCCCAATCCCAAAGAAGGGCAGTGCCAAAGAATGCTCCAACTACTGCACAATTGCACTCATTTCACACGCCAGCAAGGTTATGCTTAAAATTCTACAAGGAAGGCTCAAGCAGTATGTGGACCGAGAACTCCCAGAAGTGCAAGCTGGATTTAGAAGAGGCAGAGGAACCAGAGACCAAATTGCAAACATGCGCTGGATTATGGAGAAAGCTAGAGAGTTCCAGAAAAACATCTACTTCTGTTTCATTGACTAGGCAAAAGTATTTGACTGTGTCGACCACAGCAAACTATGGCAAGTTCTTAAAGAAATGGGAGTGCCTGATCACCTCATCTGTCTCCTGAGAAATCTCTATGTGGGACAAGAAGCTACAGTTAGAACTGGATATGGAACAACTGATTGGTTCAAAATTGGGAAAGGAGTACGACTAGGCTGTATATTGTCTCCCTGCTTATTTAACTTATATGCAGAATATATCATGCGAAAGGCTGGGCTGGATGAATCCCAAACTGGAATTAAGATTGCCGGAAGAAATATCAACAACCTCAGATATGCAGATGACCCAACCTTGATGGCAGAAAGTGAGGAGGAATTAAAGAACCTTTTAATGAGGGTGAAAGAGGAGAGCGCAAAATATGGTCTGAAGCTCAACATCAAAAAAACGAAGATCATGGCCACTGGTCCCATCACCTCCTGGCAAATAGAAGGGGAAGAAATGGAGGCAGTGAGAGATTTTACTTTCTTGGGCTCCATGATCACTGCAGATGGTGACAGCAGCCACGAAATTAAAAGACGCCTGCTTCTTAGGAGAAGGGCGATGACAGGCCTAGACAGCATCTTGAGAAGTAGAGACATCACCTTGCCAACTAAGGTCCGTATAGTTAAAGCCATGGTTTTCCCAGTAGTGATGTATGGAAGTGAGAGCTGGACCATAAAGAAGGCTGATCGCCGAAGAATTGATGCTTTTGAATTATGGTGCTGGAGGAGACTCTTGAGAGTCCCATGGACTGCAAGAAGATCAAACGCATCCATTCTTAAGGAAATCAGCCCTGAGTGCTCACTGGAAGGACAGATCGTGAAGCTGAGGCTCCAGTACTTTGGCCACCTCATGAGAAGAGAAGACTCCCTGGAGAAGACACTGATGCTGGGAAAGATGGAGGGCACAAGGAGAAGGGGGCAACAGAGGACGAGATGGTTGGATAGTGTTTTCGAGGTTACCAGCATGAGTTTGACCAAACTGCGGGAGGTAGTGGAGGACAGAGGTGCCTGGTGTGCTCTGGTCCATGGGGTCATGAAGAGTCGGACACGACTAAATGACTAAACAACAACACATTTCCGAGCACAATTCAAAGTGTTGGTGCTGACCTTTAAAGCCCTAAATGGCCTCGGTCCTGTATACCTGAAGGAGCGTCTCCACCCCCATCGTTCTGCCCGGACACTGAGGTCCAGCGCTGAGGGCCTTCTGGCGGTTCCCTTATTGCGGTTACGGGGAAGCAGACAGAGGGCCTTCTCTGTAGTGGCGCTTGCCCT
>1:c8986031-8982408 dna:primary_assembly primary_assembly:PodMur_1.0:1:1:140209921:1 REF_24
186-197|3423-3434	ATGCCTTAGGTG	12
@1:c8986031-8982408 dna:primary_assembly primary_assembly:PodMur_1.0:1:1:140209921:1 REF@@TGAAACACTCCTCCTCTCTAATCTTAATTCCTAGGGAAACACCCAATTACTTGCTCTCTGTGTGTTTTATTACCTGTTTTCTCAGGTGGAATTTAATCACACTTCTTGACCTACCTAGTTATTTTAAAGGGGAGTTGGCCTGGGTGGTAATTATCATATTGGAGTCTTCAGTGTTTAACCTTTTGTATGCCTTAGGTGCTCCTTCTTGGATCACTGCCTTGCCGTGGCGAAGGGGCTTGAATAACTCAGAGAAGCTATGAGCTATGCCGTGCAGTGCCACCCAAGATGGACAGGTCATAGTGGAGAGTTTTGACCAAACGTGATCCACCTGGAGCAGGAACTGGCAAGCCACTCCAGTATCCCTGCCAAGAAAACTCCATGGACAAAGACAACAGGCATATAAAAGTTATGACGCTGGAAGATGAGCCCCTCAGGTCGGAAGGTGTCCAACATGCTACTGGGGAAGAGCGGAGGACAAGTACAAGTAGATCCAGAGCTGATGAAGCGGCTGGGCCAAAGCCGAAAGGACGCTCAGTTGCGGATATGCATGGAAGCGAAAGGAAAGTCCAATGCTGTAAAGAAAAATATTGCATAGGAACCTGGAATGTAAGAACCATGAACCTGGGTAAGTTGGATGTGGTCAAAAATGAGATGGCAAGAATAAATATTGACATCTTGGGCATCAGTGAACTAAAATGGACGGGAATGGGCGAATTCAGTTTGGATGACTATCATATCTACTACTGTGGACAAGAAACCCGTAAAAGAAATGGAGTGGCCCTCATAGTCAACAAAAGAGTGGTGAAAGCTGTACTGGGATGCAATCTCAAAAATGATAGAATGATCTCGATACGAATCCAAGGCAGACCTTTTAACATCACAGTAATCCAAGTTTATGCACCAACTACTGGTGCTGAAGAAACTGAAATTGACCAATTCTATGAAGACTTACAAGACCTTATAGAAATGACACCAAAGAAGGATGTTCTGCTCATAATAGGGGATTGGAATGCTAAAGTAGGGAATCAAGAGATAAAAGGAACAACTGGCAAGTTTGGCCTTGGAGTTCAAAACGAAGCAGGGCAAAGGCTAATAGAGTTCTGTCAAGAGAACAAGCTGGTCATCACAAACACGCTTTTCCAACAACACAAGAGACGACTCTACACATGGACATCACCAGATGGGCAGCATCGAAATCAGATTGATTATATTCTCTGCAGCCAAAGATGGAGAAGCTCTATACAGTCAGCAAAAACAAGACCTGGAGCTGACTGTGGCTCAGATCATCAGCTTCTTATAGCAAAATTCAAGCTTAAACTGAAGAAAGTAGGAAAAACCACTGGGCCGGTAAGATACAATCTAAGTCAAATCCCTTATGAATACACAGTGGAAGTGAGGAACAGGTTTAAGGATTTAGATTTGGTGGACAGAGTGCCTGAAGAACTATGGATGGAGGCTCGTAACATTATACAAGAGGCAGCAACTAAAACCATCCCAATGAAAAGGAAATGCAAGAAAGCAAAGTGGCTGTCCAACGAGGCCTTACAAATAGCGGGGGAGAGAAGGCAAGCAAAATGCGAGGGAGATAGTGAAAGATACAGGAAATTGAATGCAGATTTCCAAAAAATAGCAAGGAGAGACAAGAAGGCCTTCTTAAATGAGCAATGCAAAGAAATAGAGGAAAACAATAGAATGGGAAGAACCAGAGATCTGTTCAAGAAAATTGGAGATATGAAAGGAACATTTTGTACAAAGATTTCCATAATAAAAGACAAAAGTGGAAAGGACCTAACAGAAGCAGAAGACATCAAGAAGAGGTGGCAAGAATACACAGAGGAACTATACCAGAAAGAAATTGATGTCTCGTATACCCCAGGTAGTGTGGTTGCTGACCTTGAGCCAGACATCCTGGAAAGTGAAGTCAAATGGGCCTTAGAAAGCATCGCTAATAACAAGGCCAGTGGAAGTGATGATATTCCAGCTGAATTATTTAAAATTTTAAAAGATGATGCTGTTAAGGTGCTACACTCAATATGCCAGCAAATTTGGAAAACTCAGCAGTGGCCAGAAGATTGGAGAAGATCAGTCTACATCCCAATCCCAAAGAAGGGAAGTGCCAAAGAATGCTCCAACTACCGCACAATTGCACTTATTTCACACACTAGCAAGGTTATGCTTAAAATTCTACAAGGCAGGCTTAAGCAGTATGTGGACCGAGAACTCCCAGAAGTGCAAGCTGGATTTAGAAGAGGCAGAGGAACCAGAGACCAAATTGCAAACATGCGCTGGATTATAGAGAAAGCTAGAGAGTTCCAGAAAGACATCTACTTCTGCTTCATTGACTATGCAAAAGCCTTTGACTGTGTCGACCACAGCAAACTATGGCAAGTTCTTAAAGAAATGGGAGTGCCTGATCACCTCATCTGTCTCCTGAGAAATCTCTATGTGGGACAAGAAGCTACAGTTAGAACTGGATATGGAACAACTGATTGGTTCAAAATTGGGAAAGGAGTACGACAAGGCTGTATATTGTCCCCCTGCTTATTTAACTTATATGCAGAATTCATCATGCGAAAGGCTGGGCTGGATGAATCCCAAGCCGGAATTAAGATCGCCGGAAGAAATATCAACAACCTCAGATATGCAGATGACACAACCTTGATGGCAGAAAGTGAGGAGGAATTAAAGAACCTTTTAATGAGGGTGAAAGAGGAGAGCGCAAAATATGGTCTGAAGCTCAACATCAAAAAAACGAAGATCATGGCCACTGGTCCCATCACCTCCTGGCAAATAGAAGGGGAAGAAATGGAGGCAGTGAGAGATTTTATTTTCTTGGGCTCCATGATCACTGCAGATGGTGACAGCAGCCACGAAATTAAAAGACGCCTGCTCCTTGGGAGAAAGGCGATGGCAAATCTAGACAACATCTTAAAAAGTAGAGCCATCACCTTACCAACAAAGGTCCGTATAGTTAAAGCCATGGTTTTCCCAGTAGTGATGTATGGAAGTGAGAGCTGGACCATAAAGAAGGCTGATCGCCGAAGAATTGATGCTTTTGAATTATGGTGCTGGAGGAGACTCTTGAGAGTCCCATGGACTGCAAGAAGATCAAACGCATCCATTCTTAAGGAAATCAGACCTGAGTGCTCACTGGAAGGACAGATCGTGAAGTTGAGGCTCCAATACTTTGGCCACCTCATGAGAAGAGAAGACTCCCTGGAAAAGACCCTGATGTTGGGAAAGATGGAGGGCACAAGGAGAAGGGGACGACAGAGGATGAGATGGTTGGATAGTGTTCTCGAAGCTACAAACATGAGTCTAACCAAACTGCGCGAGGCGGTGGAAGACAGGAGTGCCTGGCGTGCTCTGGTCCATGGGGTCACGAAGTGTCGGACACGACTAAACGACTAAACAACAACAACAATGCCTTAGGTGAACAGAAAACAACGCAAATGTTTTGAAGAGGTTGCGCTTCTTTTTACATTTTTATTTTAGCCAATATAGATAACGTATAAACACATAAAGCATTAAATAGACTATAGCGGGCTTCAGATTTTTAACTGGGTGCTCATTTGTTTCTTCGCCTGGGTGCAATGTCTTGCAATGAGCCACAACGTGTTGTGT
>2:96391000-96394617 dna:primary_assembly primary_assembly:PodMur_1.0:2:1:128038163:1 REF_18
187-198|3417-3428	CTCCCTCTTCAG	12
@2:96391000-96394617 dna:primary_assembly primary_assembly:PodMur_1.0:2:1:128038163:1 REF@@CAGTAATTCTCTTTAATACCAAACTTGGGTGGTTGAGTGCGTATCTTTTTCAAGGTGAAATTAGGCCTGGATAGTTTCCACCTGCTCAGAGACTCATTCAGCTTGAAGAAGGATTGGGACACCATGAAGAACAGTGTGGAAAGTAGTGCAGGGAGCCCATGGGCAATAGGGAGAATTGGTGAAAAGTCTCCCTCTTCAGCCCCTTCATGGATCACTGCCTTGCCGTGGCGAAGGGGCTTGAAGAACTCAGAGAAGCTATGAACTATGCCGAGCAGGGCACACAAGATGAACAGGTCATAGTGGAGAGTTTCGACCAAACGTGATCCACCTGGAGGAGGAACCGGCAAGCCACTCCAGTATCCTTGCCAAGAAAACTCCATGGACAAAGACAACAGGCATATAAAAGTTATGACGCTGGAAGATGAGCCCCTCAGGTCGGAAGGCGTCCAACATGCTACTGGGGAAGAGCGGAGGGCAAGTACAAGTAGATCCAGAGCTGATGAAGCGGCTGGGGCAAAGCCGAAAGGACGCTCAGTTGCGGATATGCCTGGAAGCGAAAGGAAAGTCCAATACTGTAAAGAAAAATATTGCATAGGAACCTGGAATGTAAGAACCATGAACCTGGGTAAGTTGGAGGTGGTCAAAAATGAGATGGCAAGAATAAATATTGACATCCTGGGCATCAGTGAACTAAAATGGACGGGAATGGGCGAATTCAGTTCGGATGACCATCACATCTACTACTGTGGGCAAGAAACCCGTAAAAGAAATGGAGTGGCCCTCATAGTCAACAAAAGAGTGGCAAAGGCTGTACTGGGATACAATCTCAAAAATGATAGAATGATCTCGATACGAATCCAAGGCAGACCTTTTAACATCACAGTAATCCAAGTTTATGCACCAACTACTGGTGCTGAAGAAACTGAAATTGACCAATTCTATGAAGACTTACAACACCTTATAGAAGTGACACCAAAGAAAGATGTTCTTCTCATTATAGGGGATTGGAATGCTAAAGTAGGGAGGCAAGAGATAAAAGGAACAACTGGCAAGTTTGGCCTTGGAGATCAAAATGAAGCAGGGCAAAGGCTAATAGAGTTCTGTCAAGAGAACAAGCTGGTCATCACAAACACGCTTTTCCAACAACACAAGAGACGACTCTACACATGGACATCACCAGATGGGCAGCATCGAAATCAGATTGATTATATTCTCTGCAGCCAAAGATGGAGAAGCTCTATACAGTCAGCAAAAACAAGACCTGGAGCTGACTGTGGCTCAGATCATCAGCTTCTTATAGCAAAATTCAAGCTTAAACTGAAGAAAGTAGGAAAAACCACTGGGCCGGTAAGATACAATCTAAGTCAAATCCCTTATGAATACACAGTGGAAGTGAGGAACAGGTTTAAGGATTTAGATTTGGTGGACAGAGTGCCTGAAGAACTATGGATGGAGGCTCGTAACATTGTACAGGAGGCAGCAATGAAAACCATCCCAATGAAAAGGAAATGCAAGAAAGCAAAGTGGCTGTCCAACGAGGCCTTACAAACAGCGGAGGAGAGAAGGCAAGCAAAATGCGAGGGAGATAGTGAAAGATACAGGAAATTGAATGCAGATTTCCAAAGAATAGCAAGGAGAGACAAGAAGGCCTTCTTAAACGAGCAATGCAAACAAATAGAGGAAAACAACAGAATGGGAAGAACCAGAGATCTGTTCAAGAAAATTGGAGATATGAAAGGAACATTTCGTACAAAGATTACCATAATAAAGGACAAAAGTGGTAAGGACCTAACAGAAGCAGAAGACATCAAGAAGAGGTGGCAAGAATACACAGAGGAATTATACCAGAAAGATATGGATGTCTCGTACACCCCAGGTAGTGTGGTTGCTGACCTTGAGCCAGACATCCTGGAGAGTGAAGTCAAATCGGCCTTAGAAAGCACTGCTAATAACAAGGCCAGTGGAAGTGATGGTATTCCAGCTGAACTATTTAAAATTTTAAAAGATGATGCTGTTAAGGTGCTACACTCAATATGCCAGCAAATTTGGAAGACTCAGCAGTGGCCAGAAGATTGGAGAAGATCAGTCTACATCCCAGTCCCAAAGAAGGGCAGTGCCAACGAATGCTCCAACTACCGTACAATTGCACTCATTTCACACGCTAGCAAGGTTATGCTTAAAATTCTACAAGGAAGACTTAAGCAGTATGTGGATCGAGAACTCCCAGAAGTGCAAGCTGGATTTAGAAGAGGCAGAGGAACCAGAGACCAAATTGCAAACATGCGCTGGATTATGGAGAAAGCTAGAGAGTTCCAGAAAGACATCTACTTCTGCTTCATTGACTATGCAAAAGCCTTTGACTGTGTCGACCACAGCAAACTATGGCAAGTTCTTAAAGAAATGGGAGTGCCTGATCACCTCATCTGTCTCCTGAGAAATCTCTATGTGGGACAAGAAGCTACAGTTAGAACTGGATATGGAACAACTGATTGGTTCAAAATTGGGAAAGGAGTACGACAAGGCTGTATTTTGTCTCCCTGCTTATTTAATTTATATGCAGAATACATCATGCGAAAGGCTGGGCTGGATGAATCCCAAGCTGGAATTAAGATTGCCGGAAGAAATATCAACAACCTCAGATATGCAGATGACACAACCTTGATGGCAGAAAGTGAGGAGGAATTAAAGAACCTTTTAATGAGGGTGAAAGAGGAGAGCGCAAAATATGGTCTGAAGCTCAACATCAAAAAAACGAAGATCATGGCCACTGGTCCCATCACCTCCTGGCAAATAGAAGGGGAAGAAATGGAGGCAGTGAGAGATTTTACTTTCTTGGGCTCCATGATCACTGCAGATGGTGACAGCAGCCACGAAATTAAAAGACGCCTGCTTCTTGGGAGAAGGGCAATGACAGGCCTAGACAGCATCTTGAGAAGTAGAGACGTCACCTTGCCAACTAAGGTCCGTATAGTTAAAGCCATGGTTTTCCCAGTAGTGATGTATGGAAGTGAGAGCTGGACCATAAAGAAGGCTGATCGCCGAAGAATTGATGCTTTTGAATTATGGTCTGGAGAAGACTCTTGAGAGTCCCATGGACTGCAAGAAGATCAAACGCATCCATTCTTAAGGAAATCAGCCCTGAGTGCTCACTGGAAGGACAGATCGTGAAGCTGAGGCTCCAGTACTTTGGCCACCTCATGAGAAGAGAAGACTCCCTGGAGAAGACACTGATGCTGGGAAAGATGGAGGGCACAAGGAGAAGGGGGCGACAGAGGACGAGATGGTTGGATAGTGTTTTCGAGGTTACCAGCATGAGTTTGACCAAACTGCGGGAAGTAGTGGAGGACAGAGGTGCCTGGCGTGCTCTGGTCCATGGGGTCACGAAGAGTCGGACACGACTAAACGACTAAACAACAACTCCCTCTTCAGAAGCAGGAACATCTGCTGGACCAAAGGCTCTGTCCATACGCAGAATAACACCTCCAGATCTATCCTAATCTGACCCACTTTACTAACATTGTGTCACACTTCAGACATCACCCTCCTTGCTCAGTGCAGCATCAACATGGGTGGCACAATAGCAGTTCCTAGTGTGATCAGCCAGTCTTGAGAAACTGA
>17:38014809-38018432 dna:primary_assembly primary_assembly:PodMur_1.0:17:1:42925489:1 REF_24
187-198|3427-3438	TTCCTTCCCAAG	12
@17:38014809-38018432 dna:primary_assembly primary_assembly:PodMur_1.0:17:1:42925489:1 REF@@GTGTTTCGTTATTGCAGACAGAAATTCAGTAGATTCTCCATGCTGGAGGAAGCTGAATTTATAGAACCACAGAATTTCTGCCTGTCACCTAGCTCTCAAAGACAAAGTGAGGGAAGAAAAAGTGACAAAATAGCCAAGTTCTTTCACGAACCACCTGCATCTCCTGTGGTCTCTTTTAGGAGTACGTTTCCTTCCCAAGCCCCTTCATGGATCACTGCCTTGCCGTGGCGAAGGGGCTTGAAGAACTCAGAGAAGCTATGAACTACGCCGAGCAGGGCACACAAGATGAACAGGTCATAGTGGAGAGTTTTGACCAAACGTGATCCACCTGGAGCAGGAACTGGCAAGCCACTCCAGTATCCTTGCCAAGAAAACTCCATGGACAAAGACAACAGGCATATAAAAGTTATGATGCTGGAAGATGAGCCCCTCAGGTCGGAAGGCGTCCAACATGCTACTGGGGAAGAGCGGAGGGCAAGTACAAGTAGATCCAGAGCTGATGAAGCGGCTGGGCCAAAGCCGAAAGGACGCTCAGTTGCGGATATGCCTGGAAGCGAAAGGGAAGTCCAATGCTGTAAAGAAAAATATTGCATAGGAACCTGGAATGTAAGAACCATGAACCTGGGTAAGTTGGAGGTGGTCAAAAATGAGATGGTAAGAATAAATATTGACATCCTGGGCATCAGTGAATTAAAATGGACGGGAATGGGCAAATTCAGTTCGGATGACCATCACATCTACTACTGTGGGCAAGAAACCCGTAAAAGAAATGGAGTGGCCCTCATAGTCAACAAAAGAGTGGCGAAAGCTGTGCTGGGATGCAATCTCAAAAATGATAGAATGATCTTGATACGAATCCAAGGCAGACCTTTTAACATCACAGTAATCCAAGTTTATGCCCCAACTACTGGTGCTGAAGAAACTGAAATTGACCAATTCTATGAAGACTTACAACACCTTATAGAAGTGACACCAAAGAAGGATGTTCTTCTCATTATAGGCGATTGGAATGCTAAAGTAGGGAGTCAAGAGATAAAAGGAACAACTGGCAAGTTTGGCCTTGGAGTTCAAAACGAAGCAGGGCAAAGGCTAATAGAGTTCTGTCAAGAGAACAAGCTGGTCATCACAAACACGCTTTTCCAACAACACAAGAGACGACTCTACACATGGACATCACCAGATGGGCAGCATCGAAATCAGATTGATTATATCCTCTGCAGCCAAAGATGGAGAAGCTCTATACAGTCAGCAAAAACAAGACCTGGAGCTGACTGTGGCTCAGATCATCAGCTTCTTATAGCAAAATTCAAGCTTAAACTGAAGAAAGTAGGAAAAACCACTGGGCCGGTAAGATACAATCTAAGTCAAATCCCTTATGAATACACAGTGGAAGTGAGGAACAGGTTTAAGGATTTAGATTTGGTGGACAGAGTGCCTGAAGAACTATGGATGGAGGCTCGTAACATTGTACAGGAGGCAGCAACGAAAACCATCCCAATGAAAAGGAAATGCAAGAAAGCAAAGTGGCTGTCCAATGAGGCCTTACAAATAGCGGAGGAGAGAAGGCAAGCAAAATGCGAGGGAGATAGTGAAAGATACAGGAAATTGAATGCAGATTTCCAAAGAATAGCAAGGAGAGACAAGAAGGCCTTCTTAATCGAGCAATGCAAACAAATAGAGGAAAACAACAGAATGGGAAGAACCAGAGATCTGTTCAAGAAAATTGGAGATATGAAAGGAACATTTCGTACAAAAATTACCATAATAAAAGACAAAAGTGGAAAGGACCTAACAGAAGCAGAAGACATCAAGAAGAGGTGGCAAGAATACACAGAGGAACTATACCAGAAAGAAATCGATGCCTCGTACACCCCAGGTAGTGTAGTTGCTGACCTTGAGCCAGACATCCTGGAAAGTGAAGTCAAATGGGCCTTAGAAAGCATTGCAAATAACAAGGCCAGTGGAAGTGATGGTATTCCAGCTGAACTATTTAAAATTTTAAAAGATGATGCTGTTAAGGTGCTACACTCAATATGCCAGCAAATTTGGAAAACTCAGCAGTGGCCAGAAGATTGGAGAAGATCAGTCTACATCCCAATCCCAAAGAAGGGCAGTGCTAAAGAATGCTCCAACTACCGCACAATTGCACTCATTTCACACGCTAGCAAGGTTATGCTTAAAATTATACAAGGAAGGCTCAAGCAGTATGTGGATCGAGAACTCCCAGAAGTGCAAGCTGGATTTAGAAGAGGCAGAGGAACCAGAGACCAAATTGCAAACATGCGCTGGATTATGGAGAAAGCTAGAGAGTTCCAGAAAGACATCTACTTCTGCTTCATTGACTATGCAAAAGCCTTTGACTGTGTCGACCACAGCAATCTATGGCAAGTTCTTAAAGAAATGGGAGTGCCTGGTCACCTCATCTGTCTCCTGAGAAATCTCTATGTAGGACAAGAAGCTACAGTTAGAACTGGATATGGAACAACTGATTGGTTCAAAATTGGGAAAGGAGTACGACAAGGCTGTATTTTGTCTCCCTGCTTATTTAACTTATATGCAGAATACATCATGCGAAAGGCTGGGCTGGATGAATCCCAAGCTGGAATTAAGATTGCTGGAAGAAATATCAACAACCTCAGATATGCAGATGACACAACCTTGATGGCAGAAAGTGAAGAGGAATTAAAGAACCTTTTAATGAGGGTGAAAGAGGAGAGCGCAAAATATGGTCTGAAGCTCAACATCAAAAAAACGAAGATCATGGCCACTGGGCCCATCACCTCCTGGCAAATAGAAGGGGAAGAAATGGAGGCAGTGAGAGATTTTACTTTCTTGGGCTCCATGATCACTACAGATGGTGACAGCAGCCACGAAATTAAAAGACGCCTGCTTCTTGGGAGAAGGGCAATGACAGGCCTAGACAGCATCTTGAGAAGTAGAGACGTCACCTTGCCAACAAAGGTCCGTATAGTTAAAGCCATGGTTTTCCCAGTAGTGATGTATGGAAGTGAGAGCTGGACCATCAAGAAGGCTGATCGCCGAAGAATTGATGCTTTTGAATTATGGTGCTGGAGAAGACTCTTGAGAGTCCCATGGACTGCAAGAAGATCAAACGCATCCATTCTTAAGGAAATCAGCCCTGAGTGCTCACTGGAAGGACAGATCGTGAAGCTGAGGCTCCAGTACTTTGGCCACCTCATGAGAAGAGAAGACTCCCTGGAGAAGACACTGATGCTGGGAAAGATGGAGGGCACAAGGAGAAGGGGGCGACAGAGGACGAGATGGTTGGATAGTGTTCTCGAGGTTACCAGCATGAGTTTGACCAAACTGCGGGAGGTAGTGGAGGACAGAGGTGCCTGGCGTGCTCTGGTCCATGGGGTCACGAAGAGTCGGACACGACTAAACGACTAAACAACAACAACAACAATTCCTTCCCAAGATGGAGCCACATATTGTCTGAGTTTCAGCCCCTAATTTCCTGGGCCCCACTTGCGTGGTGCTCTCTTTTCTCTCTTTCCCTGTGGGTTTCTCCTCTGCTTCCTTCTGACCCCTTGGGAATCTGGAAGATTGTTCTCTTTGAAGCAGAAAATGCCTCTTAAATCAGACCTGCTCTGCAGGATGCCC
>5:c18542516-18538894 dna:primary_assembly primary_assembly:PodMur_1.0:5:1:100393251:1 REF_23
188-198|3430-3440	AAACTGCTTTG	11
@5:c18542516-18538894 dna:primary_assembly primary_assembly:PodMur_1.0:5:1:100393251:1 REF@@AGCAGTGCTCAAAATTAGCCAGGCGCCAGGTGTGTTTTGCAACTGGTGCGGGTCCAATTGCAATCACATGGAGATCTCTGGACACCAGGTTGGCAACTGGGGGGAACAAAATGTCACTTAGAGGAGGATCTGAATTATTTCCTTTGAAATCTGAATTAGTTTTATTCCGGTTTGTTTAAATGTGTTGTAAACTGCTTTGCCCCTTCATGGATCACTGCCTTGCCGTGGCGAAGGGGCTTGAAGAACTCAGAGAAGCTATGAACTACGCCGAGCAGGGCACACAAGATGAACAAGTCATAGTGGAGAGTTTTGACCAAACGTGATCCACCTGGAGGAGGAACCGGCAAGCCACTCCAGTATCCTGCCAAGAAAACTCCATGGACAAAGACAACAGGCATATAAAAGTTATGACGCTAGAAGATGAGCCCCTCAGGTCGGAAGGCGTCCAACATGCTACTGGGGAAGAGCGGAGGGCAAGTACAAGTAGATCCAGAGCTGATGAAGCGGCTGGGCCAAAGCCGAAAGGACGCTCAATTGCGGATATGCCTGGAAGCGAAAGGAAAGTCCAATGCTGTAAAGAAAAATATTGCATAGGAACCTGGAATGTAAGAACCATGAACCTGGGTAAGTTGGAGGTGGTCAAAAATGAGATGGCAAGAATAAATATTGACATCCTGGGCATCAGTGAACTAAAATGGACGGGAATGGGCGAATTCAGTTCGGATGACCATCACATCTACTACTGTGGGCAAGAAACCCGTAAAAGAAATGGAGTGGCCCTCATAGTCAACAAAAGAGTGGCGAAAGCTGTACTGGGATGCAATCTCAAAAATGATAGAATGATCTCGATACGAATCCAAGGCAGACCTTTTAACATCACAGTAATCCAAGTTTATGCACCAACTACTGGCGCCGAAGAAACTGAAATTGACCAATTCTATGAAGACTTACAAGACCTTATAGAAGTGACACCAAAGAAGGATGTTCTTCTCATTATAGGGGATTGGAATGCTAAAGTAGGGAGTCAAGAGATAAAAGGAACAACTGGCAAGTTTGGCCTTGGAGTTCAAAACGAAGCAGGGCAAAGGCTAATAGAGTTCTGCCAAGAGAACAAGCTGGTCATCACAAACACTCTTTTCCAACAACACAAGAGACGACTCTACACATGGACATCACCAGATGGGCAGCATCGAAATCAGATTGATTATATTCTCTGCAGCCAAAGATGGAGAAGCTCTATACAGTCAGCAAAAACAAGACCTGGAGCTGACTGTGGCTCAGATCATCAGCTTCTTATAGCAAAATTCAAGCTTAAACTGAAGAAAGTAGGAAAAACCACTGGGCCAGTAAGATACAATCTAAGTCAAATCCCTTATGAATACACAGTGGAAGTGAGGAACAGGTTTAAGGATTTAGATTTGGTGGACAGAGTGCCTGAAGAACTATGGATGGAGGCTCGTAACATTGTACAGGAGGCAGCAACGAAAACCATCCCAATGAAAAGGAAATGCAAGAAAGCAAAGTGGCTGTCCAACGAGGCCTTACAAATAGCGGAGGAGAGAAGGCAAGCAAAATGTGAGGGAGATAGTGAAAGATACAGGAAATTGAATGCAGATTTCCAAAGAATAGCAAGGAGAGACAAGAAGGCCTTCTTAAACGAGCAATGCAAACAAATAGAGGAAAACAACAGAATGGGAAGAACCAGAGATCTGTTCAAGAAAATTGGAGATATGAAAGGAACATTTCGTACAAAGATTACTATAATAAAGGACAAAAGTGGTAAGGACCTAACAGAAGCAGAAGACATCAAGAAGAGGTGGCAAGAATACACAGAGGAATTATACCAGAAGGATATGGATGTCTCGTACACCCCAGGTAGTGTGGTTGCTGACCTTGAGCCAGACATCCTGGAAAGTGAAGTCAAATGGGCCTTAGAAAGCACTGCAAATAACAAGGCCAGTGGAAGTGATGGTATTCCAGCTGAACTATTTAAAATTTTAAAAGATGATGCTGTTAAGGTGCTACACTCAATATGCCAGCAAATTTGGAAAACTCAGCAGTGGCCAGAAGATTGGAGAAGATCAGTCTACATCCCAATCCCAAAGAAAGGCAGTGCCAAAGAATGCTCCAACTACCGCACAATTGCACTCATTTCACACGCTAGCAAGGTTATGCTTAAAATTCTACAAGGAAGGCTCAAGCAGTATGTGGATCGAGAACTCCCAGAAGTGCAAGCTGGATTTAGAAGAGGCAGAGGAACCAGAGACCAAATTGCAAACATGCGCTGGATTATGGAGAAAGCTAGAGAGTTCCAGAAAGACATCTACTTCTGCTTCATTGACTATGCAAAAGCCTTTGACTGTGTCGACCACAGCAAACTATGGCAAGTTCTTAAAGAAATGGGAGTGCCTGATCACCTCATCTGTCTCCTGAGAAATCTCTATGTGGGACAAGAAGCTACAGTTAGAACTGGATATGGAACAACTGATTGGTTCAAAATTGGGAAAGGAGTACGACAAGGCTGCATTTTGTCTCCCTGCTTATTTAATTTGTATGCAGAATACATCATGCGAAAGGCTGGGCTGGATGAATCCCAAGCTGGAATTAAGATTGCCGGAAGAAATATCAACAACCTCAGATATGCAGATGACACAACCTTGATGGCAGAAAGTGAGGAGGAATTAAAGAACCTTTTAATGGGGGTGAAAGAGGAGAGCGCAAAATATGGTCTGAAGCTCAACATCAAAAAAACGAAGATCATGGCCACTGGTCCCATCACCTCCTGGCAAATAGAAGGGGAAGAAATGGAGGCAGTGAGAGATTTTACTTTCTTGGGCTCCATGATCACTGCAGATTGTGACAGCAGCCACGAAATTAAAAGACGCCTGCTTCTTGGGAGAAGGGCAATGACAGGCCTAGACAGCATCTTGAGAAGTAGAGACATCACCTTGCCAACAAAGGTCCGTATAGTTAAAGCCATGGTTTTCCCAGTAGTGATGTATGGAAGTGAGAGCTGGACCATAAAGAAGGCTGACCGCCGAAGAATTGATGCTTTTGAATTATGGTGCTGGAGAAGACTCTTGAGAGTCCCATGGACTGCAAGAAGATCAAACGCATCCATTCTTAAGGAAATCAGCCCTGAGTGCTCACTGGAAGGACAGATCGTGAAGCTGAGGCTCCAGTACTTTGGCCACCTCATGAGAAGAGAAGACTCCCTGGAGAAGACCCTGATGCTGGGAAAGATGGAGGGCACAAGGAGAAGGGGGCGACAGAGGACGAGATGGTTGGATAGTGTTTTCGAGGTTACCAGCATGAGTTTGACCAAACTGCGGGAGGTAGTGGAGGACAGAGGTGCCTGGCGTGCTCTGGTCCATGGGGTCACGAAGAGTCGGACACGACTAAACGACTAAACAACAACAACAATAACAACAAACTGCTTTGGGATTTCTTCTTTAAAATATAAAACTATATAGTAATGGAATGGGTAATAATACTAATAAAATCCCATCAGGGTGGGTAGGGGATGGCACCTAGACATTCCATTGTGGCAACCATAGTCTAGGTTTAAGAAGCCATTTGGTGATTAGATTATATATCTGAGTTTCTAGCACTCTGCAGGAGCC
>16:41043376-41047001 dna:primary_assembly primary_assembly:PodMur_1.0:16:1:43659005:1 REF_26
187-197|3425-3435	ATATATTATTC	11
@16:41043376-41047001 dna:primary_assembly primary_assembly:PodMur_1.0:16:1:43659005:1 REF@@AGTTTTATTTTCAGACCCTGTGCTACTGGCCCCAACATGGATTTTGCCTTTGCTGCTTCACACTGTGTAGACAACTTCATTGAGCTCGCCACCTGAAACAAATCTGTTTTCGTCATCAATGCAGTTCATACACACTAAGGCATTGCTTGGAACTTGACCACGCTATCAGATCTCTTTTGAGAATGCTATATATTATTCCTCCTTCATGGATCACTGCCTTGCCGTGGCGAAGGGGCTTGAATAACTCAGAGAAGCTATGAGCTATGCCGTGCAGGGCCACCCAAGATGGACAGGTCATAGTGGAGAGTTTTGACCAAACGTGATCCACCTGGAGCAGGAACTGGCAAGCCACTCCAGTATCCCTGCCAAGAAAACTCCATGGACAAAGACAACAGGCATATAAAAGTTATGACGCTGGAAGATGAGCCCCTCAGGTCGGAAGGTGTCCAACATGCTACTGGGGAAGAGCGGAGGACAAGTACAAGTAGATCCAGAGCTGATGAAGCGGCTGGGCCAAAGCCGAAAGGACACTCAGTTGCGGATATGCATGGAAGCGAAAGGAAAGTCCAATGCTGTAAAGAAAAATATTGCATAGGAACCTGGAATGTAAGAACCATGAAACTGGGTAAGTTGGATGTGGTCAAAAATGAGATGGCAAGAATAAATATTGACATCCTGGGCATCAGTGAACTAAAATGGACGGGAATGGGCGAATTCAGTTTGGATGACTATCATATCTATTACTGTGGGCAAGAAACCCGTAAAAGAAATGGAGTGGCCCTCATAGTCAACAAAAGAGTGGTGAAAGCTGTACTGGGATGCAATCTCAAAAATGATAGAATGATCTCGATACGAATCCAAGGCATCACGAATTTTAACATCACAGTAATCCAAGTTTATGCACCAACTACTGGTGCTGAAGAAACTGAAATTGACCAATTCTATGAAGACTTACAAGACCTTATAGAAGTGACACCAAAGAAGGATGTTCTGCTCATAATAGGGGATTGGAATGCTAAAGTAGGGAGTCAAGAGATAAAAGGAACAACTGGCAAGTTTGGCCTTGGAGTTCAAAACGAAGCAGGGCAAAGGCTAATAGAGTTCTGTCAAGAGAACAAGCTGGTCATCACAAACACTCTTTTCCAACAACACAAGAGACGACTCTACACATGGACATCACCAGATGGGCAGCATCGAAATCAGATTGATTATATTCTCTGCAGCCAAAGATGGAGAAGCTCTATACAGTCAGCAAAAACAAGACCTGGAGCTGACTGTGGCTCAGATCATCAGCTTCTTATAGCAAAATTCAAGCTTAAACTGAAGAAAGTAGGAAAAACCACTGGGCCGGTAAGATACAATCTAAGTCAAATCCCTTATGAATACACAGTGGAAGTGAGGAACAGGTTTAAGGATTTAGATTTGGTGGACAGAGTGCCTGAAGAACTATGGATGGAGGCTCGTAACATTATACAAGAGGCAGCAACTAAAACCATCCCAATGAAAAGGAAATGCAAGAAAGCAAAGTGGCTGTCCAACGAGGCCTTACAAATAGCGGGGGAGAGAAGGCAAGCAAAATGCGAGGGAGATAGTGAAAGATACAGGAAATTGAATGCAGATTTCCAAAAAATAGCAAGGAGAGACAAGAAGGCCTTCTTAAACGAGCAATGCAAAGAAATAGAGGAAAACAATAGAATGGGAAAAACCAGAGATCTGTTCAAGAAAATTGGAGATATGAAAGGAACATTTTGTACAAATATTTCCATAATAAAAGACAAAAGTGGAAAGGACCTAACAGAAGCAGAAGACATCAAGAAGAAGTGGCAAGAATACACAGAGGAACTATACCAGAAAGAAATTGATGTCTCGTATACCCCAGGTAGTGTGGTTGCTGACCTTGAGCCAGACATCCTGGAAAGTGAAGTCAAATGGGCCTTAGAAAGCATCGCTAATAACAAGGCCAGTGGAAGTGATGATATTCCAGCTGAATTATTTAAAATTTTAAAAGATGATGCTGTTAAGGTGCTACACTCAATATGCCAGCAAATTTGGAAAACTCAGCAGTGGCCAGAGGATTGGAGAAGATCAGTCTACATCCCAATCCCAAAGAAGGGAAGTGCCAAAGAATGCTCCAACTACCGCACAATTGCACTCGTTTCACACGCTAGCAAGGTTATGCTTAAAATTCTACAAGGCAGGCTTAAGCAGTATGTGGACCGAGAACTCCCAGAAGTGCAAGCTGGATTTAGAAGAGGCAGAGGAACCAGAGACCAAATTGCAAACATGCGCTGGATTATGGAGAAAGCTAGAGAGTTCCAGAAAGACATCTACTTCTGCTTCATTGACTATGCAAAAGCCTTTGACTGTGTCGACCACAGCAAACTATGGCAAGTTCTTAAAGAAATGGGAGTGCCTGATCACCTCATCTGTCTCCTGAGAAATCTCTATGTGGGACAAGAAGCTACAGTTAGAACTGGATATGGAACAACTGATTGGTTCAAAATTGGGAAAGGAGTACGACAAGGCTGTATATTGTCCCCCTGCTTATTTAACTTATATGCAGAATTCATCATGCGAAAGGCTGGGCTGGATGAATCCCAAGCCGGAATTAAGATCGCCGGAAGAAATATCAACAACCTCAGATATGCAGATGACACAACCTTGATGGCAGAAAGTGAGGAGGAATTAAAGAACCTTTTAATGAGGGTGAAAGAGGAGAGCGCAAAATATGGTCTGAAGCTCAACATCAAAAAAACGAAGATCATGGCCACTGGTCCCATCACCTCCTGGCAAATAGAAGGGGAAGAAATGGACGCAGTGAGAGATTTTATTTTCTTGGGCTCCATGATCACTGCAGATGGTGACAGCAGCCACGAAATTAAAAGACGCCTGCTCCTTGGGAGAAAGGCGATGGCAAATCTAGACAACATCTTAAAAAGTAGAGACATCACCTTACCAACAAAGGTCCATATAGTTAAAGCCATGGTTTTCCCAGTAGTGATGTATGGAAGTGAGAGCTGGACCATAAAGAAGGCTGATCGCCGAAGAATTGATGCTTTTGAATTATGGTGCTGGAGGAGACTCTTGAGAGTCCCATGGACTGCAAGAAGATCAAACGCATCCATTCTTAAGGAAATCAGACCTGAGTGCTCACTGGAAGGACAGATCGTGAAGTTGAGGCTCCAATACTTTGGCCACCTCATGAGAAGAGAAGACTCCCTGGAAAAGACCCTGATGTTGGGAAAGATGGAGGGCACTAGGAGAAGGGGACGACAGAGGATGAGATGGTTGGATAGTGTTCTCGAAGCTACAAACATGAGCCTGACCAAACTGCGGGAGGCAGTGGAAGACAGGAGTGCCTGGCGTGCTCTGGTCCATGGGGTCACGAAGAGTCGGACACGACTAAACGACTAAACAACAACAACATATATTATTCACCTGATACCCTGATTCAAAGGGTCAATTCACATCCTTTCCCCCAGGTGTAATTGAATGTGCCAGACATGCATTGTACCAGGACAGTCACTAGAGAGCCAGGATTGGCTGTGGCTCCCTCCCAAGTAAACACCTGAGTGAGTCACAAACCCAGGTTGGCTATCAAGTGTGGAACAGCCGCCTGTGCCATT
>16:23654904-23658523 dna:primary_assembly primary_assembly:PodMur_1.0:16:1:43659005:1 REF_20
193-203|3421-3431	ACCTTTACCTT	11
@16:23654904-23658523 dna:primary_assembly primary_assembly:PodMur_1.0:16:1:43659005:1 REF@@AAATAGGTACCGCTCCGGTGGGAAGGTAAACGGCGTTTCTGTGTGCTGCTCTGGTTCGCCAGAAGCAGCTTAGTCATGCTGGCCACATGGCCCGGAAGCTGTCTGCGGACAAACGCCGGCTCCCTCGGCCTATAGAGCGAGATGAGCGCCGCAACCCCAGAATCGTCCGCGACTGGACCTAATGGTCAGGGGTACCTTTACCTTCATGGATCACTGCCTTGCCGTGGCGAAGGGGCTTGAAGAACTCAGAGAAGCTATGAACTATGCCGAGCAGGGCACACAAGATGAACAGGTCATAGTGGAGAGTTTCGACCAAACGTGATCCACCTGGAGGAGGAACCGGCAAGCCACTCCAGTATCCTCGCCAAGAAAACTCCATGGACAAAGACAACAGGCATATAAAAGTTATGACGCTGGAAGATGAGCCCCTCAGGTCGGAAGGCGTCCAACATGCTACTGGGGAAGAGCGGAGGGCAAGTACAAGTAGATCCAGAGCTGATGAAGCGGCTGGGCCAAAGCCGAAAGGACGCTCAGTTGCGGATATGCCTGGAAGCGAAAGGAAAGTCCAATGCTGTAAAGAAAAATATTGCATAGGAACCTGGAATGTAAGAACCATGAACCTGGGTAAGTTGGAGGTGGTCAAAAATGAGATGGCAAGAATAAATATTGACATCCTGGGCATCAGTGAACTAAAATGGACGGGAATGGGCGAATTCAGTTCGGATGACCATCACATCTACTACTGTGGGCAAGAAACCCGTAAAAGAAATGGAGTGGCCCTCATAGTCAACAAAAGAGTGGCGAAGGCTGTACTGGGATACAATCTCAAAAATGATAGAATGATCTTGATACGAATCCAAGGCAGACCTTTTAACATCACAGTAATCCAAGTTTATGCACCAACTACTGGTGCTGAAGAAACTGAAATTGACCAATTCTATGAAGACTTACAACACCTTATAGAAGTGACACCAAAGAAAGATGTTCTTCTCATTATAGGGGATTGGAATGCTAAAGTAGGGAGGCAAGAGATAAAAGGAACAACTGGCAAGTTTGGCCTTGGAGATCAAAATGAAGCAGGGCAAAGGCTAATAGAGTTCTGTCAAGAGAACAAGCTGGTCATCACAAACACGCTTTTCCAACAACACAAGAGACGACTCTACACATGGACATCACCAGATGGGCAGCATCGAAATCAGATTGATTATATTCTCTGCAGCCAAAGATGGAGAAGCTCTATACAGTCAGCAAAAACAAGACCTGGAGCTGACTGTGGCTCAGATCATCAGCTTCTTATAGCAAAATTCAAGCTTAAACTGAAGAAAGTAGGAAAAACCACTGGGCCGGTAAGATACAATCTAAGTCAAATCCCTTATGAATACACAGTGGAAGTGAGGAACAAGTTTAAGGATTTAGATTTGGTGGACAGAGTGCCTGAAGAACTATGGATGGAGGCTCGTAACATTGTACAGGAGGCAGCAACGAAAACCATCCCAATGAAAAGGAAATGCAAGAAAGCAAAGTGGCTGTACAACGAGGCCTTACAAACAGCGGAGGAGAGAAGGCAAGCAAAATGCGAGGGAGATAGTGAAAGATACAGGAAATTGAATGCAGATTTCCAAAGAATAGCAAGGAGAGACAAGAAGGCCTTCTTAAACGAGCAATGCAAACAAATAGAGGAAAACAACAGAATGGGAAGAACCAGAGATCTGTTCAAGAAAATTGGAGATATGAAAGGAACATTTCGTACAAAGATTACCATAATAAAGGACAAAAGTGGTAAGGACCTAACAGAAGCAGAAGACATCAAGAAGAGGTGGCAAGAATACACAGAGGAATTATACCAGAAAGATATGGATGTCTCGTACACCCCAGGTAGTGTGGTTGCTGACCTTGAGCCAGACATCCTGGAGAGTGAAGTCAAATCGGCCTTAGAAAGCACTGCTAATAACAAGGCCAGTGGAAGTGATGGTATTCCAGCTGAACTATTTAAAATTTTAAAAGATGATGCTGTTAAGGTGCTACACTCAATATGCCAGCAAATTTGGAAGACTCAGCAGTGGCCAGAAGATTGGAGAAGATCAGTCTACATCCCAGTCCCAAAGAAGGGCAGTGCCAAAGAATGCTCCAACTACCGTACAATTGCACTCATTTCACACGCTAGCAAGGTTATGCTTAAAATTCTACAAGGAAGACTTAAGCAGTATGTGGATCGAGAACTCCCAGAAGTGCAAGCTGGATTTAGAAGAGGCAGAGGAACCAGAGACCAAATTGCAAACATGCGCTGGATTATGGAGAAAGCTAGAGAGTTCCAGAAAGACATCTACTTCTGCTTCATTGACTATGCAAAAGCCTTTGACTGTGTCGACCACAGCAAACTATGGCAAGTTCTTAAAGAAATGGGAGTGCCTGATCACCTCATCTGTCTCCTGAGAAATCTCTATGTGGGACAAGAAGCTACAGTTAGAACTGGATATGGAACAACTGATTGGTTCAAAATTGGGAAAGGAGTACGACAAGGCTGTATTTTGTCTCCCTGCTTATTTAATTTATATGCAGAATACATCATGCGAAAGGCTGGGCTGGATGAATCCCAAGCTGGAATTAAGATTGCCGGAAGAAATATCAACAACCTCAGATATGCAGATGACACAACCTTGATGGCAGAAAGTGAGGAGGAATTAAAGAACCTTTTAATGAGGGTGAAAGAGGAGAGCGCAAAATATGGTCTGAAGCTCAACATCAAAAAAACGAAGATCATGGCCACTGGTCCCATCACCTCCTGGCAAATAGAAGGGGAAGAAATGGAGGCAGTGAGAGATTTTACTTTCTTGGGCTCCATGATCACTGCAGATGGTGACAGCAGCCACGAAATTAAAAGACGCCTGCTTCTTGGGAGAAGGGCAATGACAGGCCTAGACAGCATCTTGAGAAGTAGAGACGTCACCTTGCCAACTAAGGTCCGTATAGTTAAAGCCATGGTTTTCCCAGTAGTGATGTATGGAAGTGAGAGCTGGACCATAAAGAAGGCTGATCGCCAAAGAATTGATGCTTTTGAATTATGGTGCTGGAGAAGACTCTTGAGAGTCCCATGGACTGCAAGAAGATCAAACGCATCCATTCTTAAGGAAATCAGCCCTGAGTGCTCACTGGAAGGACAGATCGTGAAGCTGAGGCTCCAGTGCTTTGGCCACCTCATGAGAAGAGAAGACTCCCTGGAGAAGACACTGATGCTGGGAAAGATGGAGGGCACAAGGAGAAGGGGACGACAGAGGACGAGATGGTTGGATAGTGTTTTCGAGGTTACCAGCATGAGTTTGACCAAACTGCGGGAAGTAGTGGAGGACAGAGGTGCCTGGCGTGCTCTGGTCCATGGGGTCACGAAGAGTCGCACACGACTAAACGACTAAACAACAACAAAACCTTTACCTTTGTTTACCTTTAGTACTGGAGTACTGTGGTCTGCAGTGCCAAGGAGACATAGGTTTGTGTCAAAGGCGCTCCCCAGCCAAAGGAGTGGACACAGCAGATAGTTAACTCCTTATTATCAAAGCTGACACATAGTCATTTCTATGGATCTGAATGCCCACGCATAGGACTGGTGTCTAGGCAGCTATTCC
>17:42316745-42320323 dna:primary_assembly primary_assembly:PodMur_1.0:17:1:42925489:1 REF_59
169-179|3377-3387	AATTCACAGGC	11
@17:42316745-42320323 dna:primary_assembly primary_assembly:PodMur_1.0:17:1:42925489:1 REF@@ACTGCTAGGTTGGCAGGCGCTGGGACCAAGCAACGGGAGCGCACCCCGCCGCGGGGATTCGAACCGCCGACCATGCGATCGGCAAGTCCTAGGCGCTGAGGTTTTACCCACAGCGCCACCCGCGTCCCATAGTTAGAGGCTAATAGCAATATCTTAAATAATGCAAGGTAATTCACAGGCCCCTTCATGGATCACGTCCTCTTCATGGATCACTGCCTTGCCGTGGCAAAGGGGCTTGAAGAACTCAGAGAAGCCATGAACAATGCCGAGGAGGGCACCCAAGATGAACAGGTCATAGTGGAGAGTTTTGACCAAACATGATCCACCTGGAGCAGGAACCGGCAAGCCACTCCAGTATCCTTGCCAATAAAACTCCATGGACAAAGACAACAGGCATATAAAAGTCATGACGCTGGAAGATGAGCCCCAACATGCTACTGAGGAAGAGCGGAGGGCAAATACAAGTAGATTCAGAGCTGATGAAGCGGCTGGGCCAAAGCCAAAAGGACGCTCAGTTGTGGATATGCCTGGAAGTGAAAGGAAAGTCCAATGCTGTAAAGAAAAATATTGCATAGGAACCTGGAATGTAAGAACCATGAACCTGGGTAAGTTGGATGTGGTCAAAAATGAGATGGCAAGAATAAATATTGACATCCTGGGCATCAGTGAACTAAAATGGATGGAAATGGGCGACTTCAGTTCAGATGACCATCACATCTACTACTGTGGGCAAGAATCCCGTAAAAGAAATGGAGTGGCCCTCATAGTCAACAAAAGAGTGGCGAAAGCTGTACTGGGATGCAATCTCAAAAATGATAGAATGATCTTGATACGAATACAAGGCAGACCTTTTAACATCACAGTAATCCAAGTTTATGCACCAACTACTGGTGCTGAAGAAACTGAAATTGACCAATTCTATGAAGACTTACAACACATTATAGAAGTGACACCAAAGAAGGATGTTCTTCTCATTATAGGGGATTGGAATGCTAACGTAGGGAGTCAAGAGATAAAAGGAACAACTGGCAAGTTTGGCCTTGGAGATCAAAATGAAGCAGGGCAAAGGCTAATAGAGTTCTGTCAAGAGAACAAGCTGGTCATCACAGACACTCTTTTCCAACAATACAACACATGGACATCACCAGATGGGCAGCATCAAAATGTGATTGATTATATTCTCTGCAGCTAAAGATGGAGAAGCTCTATACAGTCAGCAAAAACAAGACCTGGAGCTGACTGTGGCTCAGATCATCAGCTTCTTATAGCAAAATTCAAGTTTAAACTGAAGAAAGTAGGAAAAATCGCTGGGCCGGTAAGATACAATCTAAATCAAATCCCTTATGAATACACAGTGGAAGTGAGGAACAGGTTTAAGGATTTAGATTTGGTGGACAGAGTGCCTGAAGAACTATGGATGGAGGCTCGTAACATTATACAGGAGGCAGCAACGAAAACCATCCCAATGAAAAGGAAATGCAAGAAAGCAAAGTGGCTGTCCAACGAGGCCTTACAAATAGCGGGGGAGAGAAGGCAAGCAAAATGCGAGGGAGATAGTGAAAGATACAGGAAATTGAATGCAGATTTCCAAAGAATAGCAAGGAGAGACAAGAAGGCCTTCTTAAATGAGCAATGCAAACAAATAGGGGAAAACAACAGAATGGGAAGAACCAGAGATCTGTTCAAGAAAACTGGAGATATGAAAGGAACATTTCGTACAAAGATTGCCATAATAAAGGACAAAAGTGGTAAAGACCTAACAGAAGCAGAAGACATCAAGAAGAGGTGGCAAGAATACACAGAGGAATTATACCAGAAAGATATGGATGGCTCGTACACCCCAGGTAGTGTGGTTGCTGACCTTGAGCCAGACATCCTGGAGAGTGAAGTCAAATGGGCCTTAGAAAGCACTGCTAACAACAAGGCCAGTGGAAGTGATGGTATTCCAGCTGAACTATTTAAAATTTTAAAAGATGATGCTGTGAAGGTGCTACACTCAATATGCCAGCAAGTTTGGAAAACTCAGCAGTGGCCAGAGGATTGGAGAAGATCAGTCTACATCCCAATCCCAAAGAAGGGTAGTGCCAAAGAATGCTCCAACTACCGCACAATTGCACTCATTTCACACGCTAGCAAGGTTATGCTTAAAATTCTACAAGGCAGGCTTAAGCAGTATGTGGACCGAGAACTCCCAGAAGTGCAAGCTGGATTTCGCAGGGGCAGAGGAACCAGAGATCAAATTGCAAATATGCGCTGCATTATGGAGAAAGCTAGAGAGTTCCAGAAAGACATCTACTTCTGCTTCATTGACTACACAAAAGCCTTTGACTGTGTCAACCACAGCAAACTATGGCAAGTTCTTAAAGAAATGGGAGTGCCTGATCATCTCATCTGTCTCCTGAGAAATCTCTTTGTGGGACAAGAAGCTACAGTTAGAACTGGATATGGAACAACTGATTGGTTCAAAATTGGGAAAGGAGTACAACAAGGCTGTATATTGTCTCCCTGCTTATTTAACTTATATGCAGAATTCATCATGCGAAAGGCTGGACTGGATGAATTAAGATTGCCGGAAGAAATATCAACAACCTCAGATATGCAGATGACACAACCTTGATGGCAGAAAGTGGGGAGGAATTAAAGAACCTTTAAATGAGGGTGAAAGAGGAGAGCGCAAAATATGGTTTGAAGCTCAACATCAAAAAAACGAAGATCATGGCCACTGGGCCCATCACCTTCTGGCAAATAGAAGGGGAAGAAATGGAGGCAGTGAGAGATTTTACTTTCTCGGGCTCCATGATCACTGCAGATGGTGACAGCAGCCACGAAATTAAAAGACGCCTGCTTCTTGGGAGAAAAGCAATGATAAACCTAGACAGCATTTTAAAAATCAGAGACATCACCTTGCCAACAAAGGTCCATATAGTTAAAGCCATGGCTTTCCCAGTAGTGATGTATGGAAGTGAGAGCTGGACCATTAAGAAGGCTGATCGCCGAAGAATTGATGCTTTTGAATTATGGTGCTGGAGGAGACTCTTGACAGTCCCATGGACTGCAAGAAGATCAAACCTATCCATTCTTAAGGAAATCAGCCCTGAGTGCTCACTGAAAGGACAGATCCTGAAGCTGAGACTCCAATACTTTGGCCACCTCATGAGAAGAGAAGACTCCCTGGAAAAGACCCTGATGTTGGGAAAGATGGAGGGCACAAGGAGAAGGGGACGACAGAGGACAAGATGGTTGGATAGTGTTCTCGAAGCTACCAGCATGAGTTTGACCAAACTGCAGGAGGCAGTGGAAGACAGGAGTGCCTGGCGTGCTCTGGTCCATGGGGTCACGAAGAGTCGGACACGACTAAACAACTAAACGACAAAAACAATTCACAGGCAGCCAATGAATAGATTTTGGAATTGGTGTTACATAATCCCTACAGGTTGCTCCACTGGCAGCCCGGTAGCAGAATTCTGCCAGTTGAAGTGTCCAGACAATCTTCAAGGAAAGCCCTGCATAGACTGCTTTGCAATAATCTATCCCAGATAGGTCACTGAGGCCAGGCTAGCTCAGTCCAGGAACAGCCCT
>5:c1474892-1471286 dna:primary_assembly primary_assembly:PodMur_1.0:5:1:100393251:1 REF_7
188-201|3405-3418	ACCTGCACCTCCCC	14
@5:c1474892-1471286 dna:primary_assembly primary_assembly:PodMur_1.0:5:1:100393251:1 REF@@GAGATGGAATAACATGAATTTCATTCTCTCAGACAAAATAGCCATGATCAAAATGATCACACTCCCAAAACTAACCTACCTATTCCAAATCCTCCCACTCTAGATCCCCTCAACCCAACTTCGCAGTTGGCAGAGAAAACTACACTCTTTCATCTTCTCACATAAAAAACCAAGAATAAGCCCCAAATACCTGCACCTCCCCCTTCATGGATCACTGCCTTGCCGTGGCGAAGGGGCTTGAAGAACTCAGAGAAGCTATGAACTACGCCGAGCAGGGCACACAAGATGAACAGGTCATAGTGGAGAGTTTTGACCAAACGTGATCCACCTGGAGGAGGAACCGGCAAGCCACTCCAGTATCCTTGCCAAGAAAACTCCATGGACAAAGACAACAGGCATATAAAAGTTATGACGCTGGAAGATGAGCCCCTCAGGTCGGAAGGCGTCCAACATGCTACTGGGGAAGAGCGGAGGGCAAGTACAAGTAGATCCAGAGCTGATGAAGCGGCTGGGCCAAAGCCGAAAGGACGCTCAGTTGCGGATATGCCTGGAAGCGAAAGGAAAGTCCAATGCTGTAAAGAAAAATATTGCATAGGAACCTGGAATGTAAGAACCATGAACCTGGGTAAGTTGGAGGTGGTCAAAAATGAGATGGCAAGAATAAATATTGACATCCTGGGCATCAGTGAACTAAAATGGACGGGAATGGGCGAATTCAGTTCGGATGACCATCACATCTACTACTGTGGGCAAGAAACCCGTAAAAGAAATGGAGTGGCCCTCATAGTCAACAAAAGAGTGGCGAAAGCTGTACTGGGATGCAATCTCAAAAATGATAGAATGATCTCGATACGAATCCAAGGCAGACCTTTTAACATCACAGTAATCCAAGTTTATGCCCCAACTACTGGTGCTGAAGAAACTGAAATTGACCAATTCTATGAAGACTTACAACACCTTATAGAAGTGACACCAAAGAAGGATGTTCTTCTCATTATAGGGGACTGGAATGCTAAAGTAGGGAATCAAGAGATAAAAGGAACAACTGGCAAGTTTAGCCTTGGAGATCAAAACGAAGCAGGGCAAAGGCTAATAGAGTTCTGTCAAGAGAACAAGCTGGTCATCACAAACACGCTTTTCCAACAACACAAGAGACGACTCTACACATGGACATCACCAGATGGGCAGCATCGAAATCAGATTGATTATATTCTCTGCAGCCAAAGATGGAGAAGCTCTATACAGTCAGCAAAAACAAGACCTGGAGCTGACTGTGGCTCAGATCATCAGCTTCTTATAGCAAAATTCAAGCTTAAACTGAAGAAAGTAGGAAAAAACACTGGGCAGGTAAGATACAATCTAAGTCAAATCCCTTATGAATACACAGTGGAAGTGACGAACAGGTTTAAGGATTTAGATTTGGTGGACAGAGTGCCTGAAGAACTATGGATGGAGGCTCGTAACATTGTACAGGAGGCAGCAACGAAAACCATCCCAATGAAAAGGAAATGCAAGAAAGCAAAGTGGCTGTCCAACGAGGCCTTACAAATAGCGGAGGAGAGAAGGCAAGCAAAATGTGAGGGAGATAGTGAAAGATACAGGAAATTGAATGCAGATTTCCAAAGAACAGCAAGGAGAGACAAGAAGGCCTTCTTAAATGAGCAATGCAAACAAATAGAGGAAAACAACAGAATGGGAAGAACCAGAGATCTGTTCAAGAAAATTGGAGATATGAAAGGAACATTTCGTACAAAGATTACCATAATAAAAGACAAAAGTGGAAAGGACCTAACAGAAGCAGAAGACATCAAGAAGAGGTGGCAAGAATACACAGAGGAACTATACCAGAAAGAAATGGATGCCTCGTACACCCCAGGTAGTGTGGTTGCTGACCTTGAGCCAGACATCCTGGAAAGTGAAGTCAAATGGGCCTTAGAAAGCACTGCAAATAACAAGGCCAGTGGAAGTGATGGTATTCCAGCTGAACTATTTAAAATTTTAAAAGATGATGCTGTTAAGGTGCTACACTCAATATGCCAGCAAATTTGGAAAACTCAGCAGTGGCCAGAAGATTGGAGAAGATCAGTCTACATCCCAATCCCAAAGAAGGGCAGTGCCAAAGAATGCTCCAACTACCGCACAATTGCACTCATTTCACACGCTAGCAAGGTTATGCTTAAAATTCTACAAGGAAGGCTCAAGCAGTATGTGGATCGAGAAGCTGGATTTAGAAGAGGCAGAGGAACCAGAGACCAAATTGCAAACATGCACTGGATTATGGAGAAAGCTATAGAGTTTCAGAAAGACATCTACTTCTGCTTCATTGACTATGCAAAAGCCTTTGACTGTGTCGACCACAGCAAACTATGGCAAGTTCTTAAAGAAATGGGAGTGCCTGATCACCTCATCTGTCTCCTGAGAAATCTCTATGTGGGACAAGAAGCTACAGTTAGAACTGGATATGGAACAACTGATTGGTTCAAAATTGGGAAAGGAGTACGACAAGGCTGTATTTTGTCTCCCTGCTTATTTAATTTATATGCAGAATACATCATGCGAAAGGCTGGGCTGGATGAATCCCAAGCTGGAATTAAGATTGCCGGAAGAAATATCAACAACCTCAGATATGCAGATGACACAACCTTGATGGCAGAAAGTGAGGAGGAATTAAAGAACCTTTTAATGAGGGTGAAAGAGGAGAGCGCAAAATATGGTCTGAAGCTCAATATCAAAAAAACGAAGATCATGGCCACTGGTACCATCACCTCCTGGCAAATAGAAGGGGAAGAAATGGAGGCAGTGAGAGATTTTACTTTCTTGGGCTCCATGATCACTGCAGATGGTGAAAGCAGCCACGAAATTAAAAGACGCCTGCTTCTTGGGAGAAAAGCAATGACAAACCTAGACAGCATCTTGAGAAGTAGAGATGTCACCTTGCCAACAAAGGTCCGTATAGTTAAAGCCATGGTCTTCCCAGTAGTGATGTATGGAAGTGAGAGCTGGACCATAAAGAAGGCTGATCGCCGAAGAATTGATGCTTTTGAATTATGGTGCTGGAGAAGACTCTTGAGAGTCCCATGGACTGCAAGAAGATCAAACCTATCCATTCTTAAGGAAATAAGCCCTGAGTGCTCACTGGAAGGACAGATCGTGAAGCTGAGGCTCCAGTACTTTGGCCACCTCATGAGAAGAGAAGACTCCCTGGAGAAGACACTGATGCTGGGAAAGATGGAGGGCACAAGGAGAAGGGGGCGACAGAGGACGAGATGGTTGGATAGTGTTTTCGAGGTTACCAGCATGAGTTTGACCAAACTGCGGGAGGTAGTGGAGGACAGAGGTGCCTGGCGTGCTCTGGTCCATGGGGTCACGAAGAGTCGGACACGACTAAACGACTAAACAACAACAACCTGCACCTCCCCACCTCAGAAGGAGGATGGGGAATCCCCAACATAGAAGCATATTACAATGCCAACCAAATACGCCATATAATCCCATATATACTAGAAGATGAGACAAAACAATGGGTACACCTAGAGAGAGACACAATTGAAAACACCTGCACCACAACATACCCACTCCTCCCAAACAAACTAAAGAAAATTCCCAC
>2:c55919178-55915555 dna:primary_assembly primary_assembly:PodMur_1.0:2:1:128038163:1 REF_24
187-198|3425-3436	AAGACTTTGTTT	12
@2:c55919178-55915555 dna:primary_assembly primary_assembly:PodMur_1.0:2:1:128038163:1 REF@@ACTCATTTGGCTAAGGGGAGAAATAATCAAGGGCAAGCTTCTCCACCTGCTTTGCCCCAACCCTGCCTGGGAGGAGGATCTGCTACTTTAGTATTTGCTCTTGCTCTCTCAACATTTTTGTGAGGAATGTTCTTTGCCTTTTTGGCAGCGACACAAATGTATTTGGTTTTAATACTTATGAAATGCTAAGACTTTGTTTCCCCTTCATGGATCACTGCCTTGCCGTGGCGAAGGGGCTTGAAGAACTCAGAGAAGCTATGAACTACGCCGAGCAGGGCACACAAGATGGACAAGTCATAGTGGAGAGTTTTGACCAAACGTGATCCACCTGGAGGAGGAACCGGCAAGCCACTCCAGTATCCTGCCAAGAAAACTCCATGGACAAAGACAACAGGCATATAAAAGTTATGACGCTGGAAGATGAGCCCCTCAGGTTGGAAGGCGTCCAACATGCTACTGGGGAAGAGCGGAGGGCAAGTACAAGTAGATCCAGAGCTGATGAAGCAGCTGGGCCAAAGCCGAAAGGATACTCAGTTGCGGATATGCCTGGAAGCGAAAGGAAAGTCCAATGCTGTAAAGAAAAATATTGCATAGGAACCTGGAATGTAAGAACCATGAACCTGGGTAAGTTGGAGGTGGTCAAAAATGAGATGGCAAGAATAAATATTGACATCCTCGGCATCAGTGAACTAAAATGGACGGGAATGGGCGAATTCAGTTCGGATGACCATCACATCTACTACTGTGGGCAAGAAACCCGTAAAAGAAATGGAGTGGCCCTCATAGTCAACAAAAGAGTGGCGAAAGCTGTACTGGGATGCAATCTCAAAAATGATAGAATGATCTCGATACGAATCCAAGGCAGACCTTTTAACATCACAGTAATCCAAGTTTATGCACCAACTACTGGCGCTGAAGAAACTGAAATTGACCAATTCTATGAAGACTTACAAGACCTTATAGAAGTGACACCAAAGAAGGATGTTCTTCTCATTATAGGGGATTGGAATGCTAAAGTAGGGAGGCAAGAGATAAAAGGAACAACTGGCAAGTTTGGCCTTGGAGATCAAAACGAAGCAGGGCAAAGGCTAATAGAGTTCTGTCAAGAGAACAAGCTGGTCATCACAAACACGCTTTTCCAACAACACAAGAGACGACTCTACACATGGACATCACCAGATGGGCAGCATCGAAATCAGATTGATTATATTCTCTGCAGCCAAAGATGGAGAAGCTCTATACAGTCAGCAAAAACAAGACCTGGAGCTGACTGTGGCTCAGATCATCAGCTTCTTATAGCAATATTCAAGCTTAAACTGAAGAAAGTAGGAAAAACCACTGGGCCAGTAAGATACAATCTAAGTCAAATCCCTTATGAATACACAGTGGAAGTGAGGAACAGGTTTAAGGATTTAGATTTGGTGGACAGAGTGCCTGAAGAAATATGGATGGAGGCTCGTAACATTGTACAGGAGGCAGCAACGAAAACCATCCCAATGAAAAGGAAATGCAAGAAAGCAAAGTGGCTGTCCAACGAGGCCTTACAAATAGCGGAGGAGAGAAGGCAAGCAAAATGCGAGGGAGATAGTGAAAGATACAGGAAACTGAATGCAGATTTCCAAAGAATAGCAAGGAGAGACAAGAAGGCCTTCTTAAACGAGCAATGCAAACAAATAGAGGAAAACAACAGAATGGGAAGAACCAGAGATCTGTTCAAGAAAATTGGAGATATGAAAGGAACATTTCGTACAAAGATTACCATAATAAAGGACAAAAGTGGTAAGGACCTAACAGAAGCAGAAGACATCAAGAAGAGGTGGCAAGAATACACAGAGGAATTATACCAGAAGGATATGGATGTCTCGTACACCCCAGGTAGTGTGGTTGCTGACCTTGAGCCAGACATCCTGGAAAGTGAAGTCAAATGGGCCTTAGAAAGCACTGCAAATAACAAGGCCAGTGGAAGTGATGGTATTCCAGCTGAACTATTTAAAATTTTAAAAGATGATGCTGTTAAGGTGCTACACTCAATATGCCAGCAAATTTGGAAAACTCAGCAGTGGCCAGAAGATTGGAGAAGATCAGTCTACATCCCAATCCCAAAGAAGGGCAGTGCCAAAGAATGCTCCAACTACCGCACAATTGCACTCATTTCACACGCTAGCAAGGTTATGCTTAAAATTCTACAAGGAAGGCTCAAGCAGTATGTGGATCGAGAACTCCCAGAAGTGCAAGCTGGATTTAGAAGAGGCAGAGGAACCAGAGACCAAATTGCAAACATGCGCTGGATTATGGAGAAAGCTAGAGAGTTCCAGAAAGACATCTACTTCTGCTTCATTGACTATGCAAAAGCCTTTGACTGTGTCGACCACAGCAAACTATGGCAAGTTCTTAAAGAAATGGGAGTGCCTGATCACCTCATCTGTCTCCTGAGAAATCTCTATGTGGGACAAGAAGCTACAGTTAGAACTGGATATGGAACAACTGATTGGTTCAAAATTGGGAAAGGAGTATGACAAGGCTGTATTTTGTCTCCCTGCTTATTTAATTTGTATGCAGAATACATCATGCGAAAGGCTGGGCTGGATGAATCCCAAGCTGGAATTAAGATTGCCGGAAGAAATATCAACAACCTCAGATATGCAGATGACACAACCTTGATGGCAGAAAGTGAGGAGGAATTAAAGAACCTTTTAATGAGGGTGAAAGAGGAGAGTGCAAAATATGGTCTGAAGCTCAACATCAAAAAAAACGAAGATCATGGCCACTGGTCCCATCACCTCCTGGCAAATAGAAGGGGAAGAAATGGAGGCAGTGAGAGATTTTACTTTCTTGGGCTCCATGATCACTGCAGATGGTGACAGCAGCCACGAAATTAAAAGACGCCTGCTTCTTGGGAGAAGGGCAATGACAGGCCTAGACAACATCTTGAGAAGTAGAAACGTCACCTTGCCAACAAAGGTCCGTATAGTTAAAGCCATGGTTTTCCCAGTAGTGATGTATGGAAGTGAGAGCTGGACCATAAAGAAGGCCGATCGCCGAAGAATTGATGCTTTTGAATTATGGTGCTGGAGGAGACTCTTGAGAGTCCCATGGACTGCAAGAAGATCAAACGCATCCATTCTTAAGGAAATCAGCCCTGAGTGCTCACTGGAAGGACAGATCGTGAAGCTGAGGCTCCAGTACTTTGGCCACCTCATGAGAAGAGAAGACTCCCTGGAGAAGACACTGATGCTGGGAAAGATGGAGGGCACAAGGAGAAGGGGGCGACAGAGGACGAGATGGTTGGATAGTGTTTTCGAGGTTACCAGCAGGAGTTTGATCAAACTGCGGGAAGTAGTGGAGGACAGAGGTGCCTGGCGTGCTCTGGTCCATGGGGTCACGAAGAGTCGGACACGACTAAACGACTAAACAACAACAACAACAAGACTTTGTTTTGAATTGTTATCACTTGTCTTGTTTGCCTTTCCATGTTTATTCTTTGTAGGTCCTCTTGGAGGTGGTTTACAATTTTTTTTTTAAAAAAAGCAGCATGGTTTTTGAAATGACCCTAGTTCTGCTGGAACTGGTGAACCATGTTTACTTTTCTGGAATCAGTTCTCATAGGTACTAGACAGGGCAGCA
>8:80191597-80195218 dna:primary_assembly primary_assembly:PodMur_1.0:8:1:90342841:1 REF_22
166-179|3421-3434	AGACAAGGTGACTC	14
@8:80191597-80195218 dna:primary_assembly primary_assembly:PodMur_1.0:8:1:90342841:1 REF@@CCAGCTAAAGATAAGGAAGAACTTTCTGGCAGTGAGAGCTGTTTGACAGCGGAATGGTCTCCCTTGGGAGTTTTGTGAGCTCTCCTTCCTTGAAGGTTTTTAAGCAGAGGTTGGATGGCCATCTGTCATGGATCCTGTAGTTGAGATTCCTGCATTGCAGAGGGTTAGACAAGGTGACTCCTTCATGGATCACTGCCTCTCCTTCATGGATCACTGCCTTGCCGTGGCGAAGGGGCTTGAATAACTCAGAGAAGCTATGAGCTATGCCGTGCAGGGCCACCCAAGATGGACAGGTCATAGTGGAGAGTTTTGACCAAACGTGATCCACCTGGAGCAGGAACCGGCAAGCCACTCCAGTATCCCTGCCAAGAAAACTCCATGGACAAAGACAACAGGCATATAAAAGTTATGACGCTGGAAGATGAGCCCCTCAGGTCGGAAGGTGTCCAACATACTACTGGGGAAGAGCGGAGGACAAGTACAAGTAGATCCAGAGCTGATGAAGCGGCTGGGCCAAAGCCGAAAGGACGCTCAGTTGCGGATATGCATGGAAGCGAAAGGAAAGTCCAATGCTGTAAAGAAAAATATTGCATAGGAACCTGGAATGTAAGAACCATGAACCTGGGATGGATGTGGTCATAAGTTGGATGTGGTCAAAAATGAGATGGCAAGAATAAATATTGACATCTTGGGCATCAGTGAACTAAAATGGACGGGAATGGGCGAATTCAGTTCGGATGACTATCATATCTACTACTGTGGACAAGAAACCCGTAAAAGAAATGGAGTGGCCCTCATAGTCAACAAAAGAGTGGTGAAAGCTGTACTGGGATGCAATCTCAAAAATGATAGAATGATCTCGATACGAATCCAAGGCAGACCTTTTAACATTACAGTAATCCAAGTTTATGCACCAACTACTGGTGCTGAAGAAACTGAAATTGACCAATTCTATGAAGACTTACAAGACCTTATAGAAGTGACACCAAAGAAGGATGTTCTGCTCATAATAGGGGATTGGAATGCTAAAGTAGGGAGTCAAGAGATAAAAGGAACAACTGGCAAGTTTGGCCTTGGAGTTCAAAACGAAGCAGGGCAAAGGCTAATAGAGTTCTGTCAAGAGAACAAGCTGGTCATCACAAACACGCTTTTCCAACAACACAAGAGACGACTCTACACATGGACATCACCAGATGGGCAGCATCGAAATCAGATTGATTATATTCTCTGCAGCCAAAGATGGAGAAGCTCTATACAGTCAGCAAAAACAAGACCTGGAGCTGACTGTGGCTCAGATCATCAGCTTCTTATAGCAAAATTCAAGCTTAAACTGAAGAAAGTAGGAAAAACCACTGGGCCGGTAAGATACAACCTAAGTCAAATCCCTTATGAATACACAGTGGAAGTGAGGAACAGGTTTAAGGATTTAGATTTGGTGGACAGACTGCCTGAAGAACTATGGATGGAGGCTCGTAACATTATACAAGAGGCAGCAACTAAAACCATCCCAATGAAAAGGAAATGCAAGAAAGCAAAGTGGCTGTCCAACGAGGCCTTACAAATAGCGGGGGAGAAAAGGCAAGCAAAATGCGAGGGAGATAGTGAACGATACAGGAAATTGAATGCAGATTTCCAAAAAATAGCAAGGAGAGACAAGAAGGCCTTCTTAAACAAGCAATGCAAAGAAATAGAGGAAAACAATAGAATGGGAAAAACCAGAGATCTGTTCAAGAAAATTGGAGATATGAAAGGAACATTTTGTACAAAGATTTCCATAATAAAAGACAAAAGTGGTAAGGACCTAACAGAAGCAGAAGACATCAAGAAGAGGTGGCAAGAATACACAGAGGAACTATACCAGAAAGAAATTGATGTCTCGTATACCCCAGGTAATGTGGTTGCTGACCTTGAGCCAGACATCCTGGAAAGTGAAGTCAAATGGGCCTTAGAAAGCATCGCTAATAACAAGGCCAGTGGAAGTGATGATATTCCAGCTGAATTATTTAAAATTTTAAAAGATGATGCTGTTAAGGTGCTACACTCAATATGCCAGCAAATTTGGAAAACTCAGCAGTGGCCAGAGGATTGGAGAAGATCAGTCTACATCCCAATCCCAAAGAAGGGAAGTGCCAAAGAATGCTCCAACTACCACACAATTGCACTCATTTCACACGCTAGCAAGGTTATGCTTAAAATTCTACAAGGCAGGCTTAAGCAGTATGTGGACCGAGAACTCCCAGAAGTGCAAGCTGGATTTAGAAGAGGCAGAGGAACCAGAGACCAAATTGCAAACATGCGCTGGATTATGGAGAAAGGTAGAGACTTCCAGAAAGACATCTACATCTGCTTCATTGACTATGCAAAAGCCTTTGACTGTGTCGACCACAGCAAACTATGGCAAGTTCTTAAAGAAATGGGAGTGCCTGATCACCTCATCTGTCTCCTGAGAAATCTCTATGTGGGACAAGAAGCTACAGTTAGAACTGGATATGAAACAACTGATTGGTTCAAAATTGGGAAAGGAGTACGACAAGGCTGTATATTGTCCCCCTGCTTATTTAACTTATATGCAGAATTCATCATGCGAAAGGCTGGGCTGGATGAATCCCAAGCCGGAATTAAGATCGCCGGAAGAAATATCAACAACCTCAGATATGCAGATGACACAACCTTGATGGCAGAAAGTGAGGAGGAATTAAAGAACCTTTTAATGAGGGTGAAAGAGGAGAGCGCAAAATATGGTCTGAAGCTCAACATCAAAAAAACAAAGATCATGGCCACTGGTCCCATCACCTCCTGGCAAATAGAAGGGGAAGAAATGGAGGCAGTGAGAGATTTTATTTTCTTGGGCTCCATGATCACTGCAGATGGTGACAGCAGTCACGAAATTAAAAGACGCCTGCTCCTTGGGAGAAAGGCGATGGCAAATCTAGACAACATCTTAAAAAGTAGAGACATCACCTTACCAACAAAGGTCCGTATAGTTAAAGCCATGGTTTTCCCAGTAGTGATGTATGGAAGTGAGAGCTGGACCATAAAGAAGGCTGATCGCCAAAGAATTGATGCTTTTGAATTATGGTACTGGAGGAGACTCTTGAGAGTCCCATGGACTGCAAGAAGATCAAACGCATCCATTCTTAAGGAAATCAGACCTGAGTGCTCACTGGAAGGACAGATCGTGAAGCTGAGGCTCCAATACTTTGGCCACCTCATGAGAAGAGAAGACTCCCTGGAAAAGACCCTGATGTTGGGAAAGATGAAGGGGACGACAGAGGATGAGATGGTTGGATAGTGTTCTCGAAGCCACAAACATGAGCCTGACCAAACTGCGGGAGGCGGTGGAAGACAGGAGTGCCTGGCGTGCTCTGGTCCAGGGGGTCACGAAGAGTCGGACACGACTAAACGACTAAACAACAACAACAGACAAGGTGACTCTTGAGGCCCCTTCCAAATCTGCGATTCTATGATTACATAATTAATTTACAGAACTGAAAAATGTGGGAATCACCCCTGGCTTAGATGGCTTAAAACATAAGAGGAGTCGGTTGGTTCAAGCCAATGGTCCATCTAGAGCAGCATCCTGTTCTCCCAGTAGTCAAACGAAACACCAGGTGGGTTGTGT
>Z:c45474479-45470866 dna:primary_assembly primary_assembly:PodMur_1.0:Z:1:50871175:1 REF_14
187-198|3415-3426	AATCTAAGCTAC	12
@Z:c45474479-45470866 dna:primary_assembly primary_assembly:PodMur_1.0:Z:1:50871175:1 REF@@ACTTCAGTGAGAAACTACCTGAACAAATCAGCAAACTGAAACCCAATTATCCCTCTAAATTCACACTTCTCTGAACAACCAACAAGAACAAAAATGTGCATTCCATGGGAAAGAGTGCATATACATTGGTGAAAACATAAAAAATGCATTATATTAGGGACAATTGTCTGCAAAAAATGTGCATATTAATCTAAGCTACCCCCTTCATGGATCACTGCCTTGCCGTGGCGAAGGGGCTTGAATAATTCAGAGAAGCTATGAGCTATGCCGAGCAGGGCACCCAAGATAAACAGGTCATAGTGGAGAGTTTTGACCAAACGTGATCCACCTGGAGCAGGAACCGGCAAGCCACTCCAGTTTCCCTGCCAAGAAAACTCCATGGACAAAGACAACAGGCATATAAAAGTTATGACGCTGGAAGATGAGCCCCTCAGGTCGGAAGGCGTCCAACATGCTACTGGGGAAGAGCGGAGGACAAGTACAAGTAGATCCAGAGCTGATGAAGCGGCTGGGCCAAAGCTGAAAGGATGCTCAGTTGCAGATATGCATGGAAGCGAAAGGAAAGTCCAATGCTGTAAAGAAAAATATTGCATAGGAACCTGGAATGTAAGAACCATGAACCTTGGTAGGTTGGGTGTGGTCAAAAATGAGATGGCAAGAATAAATATTGACATCCTGGGCATCAGTGAACTAAAATGGACGGGAATGGGTGAATTCAGTTTGGATGACTATCATATCTACTACTGTGGACAAGAAACCCGTAAAAGAAACGGAGTGGCCCTCATAGTCAACAAAAGAGTGGTGAAAGCTGTACTGGGATGCAATCTCAAAAATGATAGAATGATCTCGATACGAATCCAAGGCAGTCCTTTTAACATCACAGTAATCCAAGTTTATGCACCAACTACTGGTGCTGAAGAAACTGAAATTGACCAATTCTATGAAGACTTACAAGACCTTATAGAAGTGACACCAAAGAAGGATGTTCTTCTCATTATAGGGGATTGGAATGCTAAAGTAGGGAATCAAGAGATAAAAGGAACAACTGGCAAGTTTGGCCTTGGAAATCAAAATGAAGCAGGGCAAAGGCTAATAGAGTTCTGTCAAGAGAAAAAGCTGGTCATCACAAACACGCTTTTCCAACAACACAAGAGACGACTCTACACATGGACATCACCAGATGGGCAGCATCAAAATCAGATTGATTATATTCTCTGCAGCCAAAGATGGAGAAGCTCTATACAGTCAGCAAAAACAAGACCTAGAGCTGACTGTGGCTCAGATCATCAGCTTCTTATAGCAAAATTCAAGCTTAAACTGAAGAAAGTAGGAAAAACCACTGGGCCGGTAAGATACAATCTAAACCAAATCCCTTATGAATACACAGTGGAAGTGAGGAACAGGTTTAAGGATTTAGATTTGCTGGACAGAGTGCCTGAAGAACTATGGGTGGAGGCTCGCAACATTATACAGGAGGCAGCAACTAAAACCATCCCAATGAAAAAGAAATGCAAGAAAGCAAAGTGGCTGTCCAACGAGGCCTTACAAATAGCGGGGGAGAGAAGGCAAGCAAAATGCGAGGGAGATAGTGTAAGATACAGGAAATTGAATGCAGATTTCCAAAGAATAGCTAGGAGAGACAAGAAGGCCTTCTTAAATGAGCAATGCAAAGAATTAGAGGAAAACAACAGAATGGGAAGAACCAAAGATCTGTTCAAGAAAATCGGTAATATGAAAGGAACATTTCGTACAAAGATTACCATAATAAAGGACAAAAGTGGTAAGGACCTAACAGAAGCAGAAGACATCAAGAAGAGGTGGCAAGAATACACAGAGGAATTACACCAGAAAGATATGGATGTCTCGTACACTCGAGGTAGTGTGGTTGCTGACCTTGAGCCAGACATCCTGGAGAGTGAAGTCAAATGGGCCTTAGAAAGCACTGCAAATAACAAGGCCAGTGGAAGTGATGGTATTCCAGCTGAACTATTTAAAATTTTAAAAGATGATGCTGTTAAGGTAGGTGCTACACTCAATATGCCCAAATGCCAAGTTTGGAAAACTCAGCAGTGGCCAGAGGATTGGAGAAGATCAGTCTACATCCCAATCCCAAAGAAGGGCAGTGCCAAAGAATGCTCCAACTACCGCACAATTTCACTCATTTCACACGCTAGCAAGGTTATGCTTAAAATTCTACAAGGAAGGCTCAAGCAGTATGTGGACCGAGAACTCCCAGAAGTGCAAGCTGGATTTAGAAGAGGCAGAGGAACCAGAGTCCAAATTGCAAACATGCGCTGGATTATGGAGAAAGCTAGAGAGCTCCAGAAAGACATCTACTTCTGCTTCATTCACTATGCAAAAGCCTTTGACTGTGTCGACCACAGCAAACTATGGCAAGTTCTTAAAGAAATGGGAGTGCCTGATCACCTCATCTGTCTCCTGAGAAATCTCTATGTGGGACAAGAAGCTACAGTTAGAACTGGATATGGAACAACTGATTGGTTCAAAATTGGGAAAGGAGTACGACAAGGCTGTATATTGTCTCCCTGCTTATTTAACTTATATGCAGAATTCATCATGCGAAAGGCTGGGCTGGATGAATCCGAAGCTGGAATTAAGATTGCCGGAAGAAATATCAACAACCTCAGATATGCAGATGACACAACCTTGATGGCAGAAAGTGAGGAGGAATTAAAGAACCTTTTATTGAGGGTGAAAGAGGAGAGCGCAAAATATGGTCTGAAGCTCAACATCAAAAAAACGAAGATCATGGCCACTGGTCCCATCACCTCCTGGCAAATAGAAGGGGAAGAAATGGAGGCAGTAAGAGATTTTACTTTCTTGGGCTCCATGATCACTGCAGATGGTGACAGCAGTCACGAAATTAAAAGATGCCTGCTTCTTGGGAGAAAAGCAATGACAAACCTAGACAGCATCTTAAAAAATAGAGACATCACCTTGCCAACAAAGGTCCGTATAGTAAAAGCTATGGTTTTCCCAGTAGTGATGTATGGAAGTGAGAGCTGGACCATAAAGAAGGCTGATCGCCGAAGAATTGATGCTTTTGAATTATGGTGCTGGAGGAGACTCTTGAGAGTCCCATGGACTGCAAGAAGATCAAACCTATCCATTCTTAAGGAAATCAGCCCTGAGTGCTCACTGGAAGGACAGATCGTGAATCTGAGGCTCCAATACTTTGGCCACCTCATGAGAAGAGAAGACTCCCTGGAAAAGACCCTGATGTTGGGAAAGATGGAGGGCACAAGGAGAAGGGAACGACAGAGGATGAGATGGTTGGATGGTGTTCTTGAAGCTACCAGCATGAGTTTGATCAAACTGTGGGAGGCAGTGGAGGACAGGTCCATGGGGTCACAAAGAGTCGGACACGACTAAACGACTAAACAACAACAACAACAATCTAAGCTACATTTTAAAAATTGTTCATATTAGGATAAATCCACATGAAAATGTTGGTGAATTTTCATGAGGGGTTTTGCTGTGGAAATATGAAGAACTGAACCAAGGATTTGGAAAATGAGAGACTGAGGCCACATTCACACTATACTTTTAAAGCACTATGGTACCACTTCAAACAATCATGGGTTCCCCCAAAG
>8:c86945716-86942101 dna:primary_assembly primary_assembly:PodMur_1.0:8:1:90342841:1 REF_16
188-198|3415-3425	ATTACCAAACA	11
@8:c86945716-86942101 dna:primary_assembly primary_assembly:PodMur_1.0:8:1:90342841:1 REF@@ATCTATTTGCTAACACACCTGTGAAGATTTTGTAATAAATATTCAATAGTGAAATTGGCCTGTAATTCTTTATAATATTTGGGTCCATTCCTTGTTTTGGTAGTAAGGTTATCAACGCTTCATGCCAAGCATCAGGGATTTTCCCTTCTTCCATTATCTGTTTTTAAAAAAATTTTTATTCATTTTCTATTACCAAACACCCCTTCATGGATCACTGCCTTGCCGTGGCGAAGGGGCTTGAAGAACTCAGAGAAGCTATGAACTATGCCGAGCAGGGCACACAAGATGAACAGATCATAGTGGAGAGTTTTGACCAAACGTGATCCACCTGGAGGAGGAACCGGCAAGCCACTCCAGTATCCTTGCCAAGAAAACTCCATGGACAAAGACAACAGGCATATAAAAATTATGACGCTGGAAGATGAGCCCCTCAGGTCGGAAGGCGTCCAACATGCTACTGGGGAAGAGCGGAGGACAAGTACAAGTAGATCCAGAGCTGATGAAGCGGCTGGGCCAAAGCCAAAAGGACGCTCAGTTGCAGATATGCCTGGAAGCGAAAGGAAAGTCCAATGCTGTAAAGAAAAATATTGCATAGGAACCTGGAATGTAAGAACCATGAACCTGGGTAAGTTGGAGGTGGTCAAAAATGAGATGGCAAGAATAAATATTGACATCCTGGCCATCAGTGAACTAAAATGGACGGGAATGGGCGAATTCAGTTCGGATGACCATCACATCTACTACTGTGGGCAAGAAACCCGTAAAAGAAATGGAGTGGCCCTCATAGTCAACAAAAGAGTGGCGAAAGCTGTACTGGGATGCAATCTCAAAAATGATAGAATGATCTCGATACGAATCCAAGGCAGACCTTTTAACATCACAGTAATCCAAGTTTATGCACCAACTACTGGTGCTGAAGAATCTGAAATTGACCAATTCTATGAAGACTTACAACACCTTATAGAAGTGACACCAAAGAAGGATGTTCTTCTCATTATAGGGGACTGGAATGCTAAAGTAGGGAATCAAGAGATAAAAGGAACAACTGGCAAGTTTGGCCTTGGAGATCAAAACGAAGCAGGGCAAAGGCTAATAGAGTTCTGTCAAGAGAACAAGCTGGTCATCACAAACACGCTTTTCCAACAACACAAGAGACGACTCTACACATGGACATCACCAGATGGGCAGCATCGAAATCAGATTGATTATATTCTCTGCAGCCAAAGATGGAGAAGCTCAATACAGTCAGCAAAAACAAGACCTGGAGCGGACTGTGGCTCAGATCATCAGCTTCTTATAGCAAAATTCAAGCTTAAACTGAAGAAAGTAGGAAAAACCACTGGGCCGGTAAGATACAATCTAAGTCAAATCCCTTATGAATACACAGTGGAAGTGACGAACAGGTTTAAGGATTTAGATTTGGTGGACAGAGTGCCTGAAGAACTATGGATGGAGGCTCGTAACATTGTACAGGAGGCAGCAACGAAAACCATCCCAATGAAAAGGAAATGCAAGAAAGCAAAGTGGCTGTCCAACGAGGCCTTACAAATAGCAGAGGAGAGAAGGCAAGCAAAATGCGAGGGAGATTGTGAAAGATACAGGAAATTGAATGCAGATTTCCAAAGAACAGCAAGGAGAGACAAGAAGGCCTTCTTAAACGAGCAATGCAAACAAATAGAGGAAAACAACAGAATGGGAAGAACCAGAGATCTGTTCAAGAAAATTGGAGATATGAAAGGAACATTTCGTACAAAGATTACCATAATAAAAGACAAAAGTGGAAAGGACCTAACAGAAGCAGAAGACATCAAGAAGAGGTGGCAAGAATACACAGAGGAACTATACCAGAAAGAAATGGATGCCTCGTACACCCTAGGTAGTGTGGTTGCTGACCTTGAGCCAGACATCCTGGAAAGTGAAGTCAAATGGGCCTTAGAAAGCACTGCAAATAACAAGGCCAGTGGAAGTGATGGTATTCCAGCTGAACTATTTAAAATTTTAAAAGATGATGCTGTTAAGGTGCTACACTCAATATGCCAGCAAATTTGGAAAACTCAGCAGTGGCCAGAAGATTGGAGAAGATCAGTCTACATCCCAATCCCAAAGAAGGGCAGTGCCAAAGAATGCTCCAACTACCGCACAATTGCACTCATTTCACACGCTAGCAAGGTTATGCTTAAAATTCTACAAGGAAGGCTCAAGCAGTATGTGGATCGAGAACTCCCAGAAGTGCAAGCTGGATTTAGAAGAGGCAGAGGAACCAGAGACCAAATTGCAAACATGCGCTGGATTATGGAGAAAGCTAGAGAGTTCCAGAAAGACATATACTTCTGCTTCATTGACTATGCAAAAGCCTTTGACTGTGTCGACCACAGCAAACTATGGCAAGTTCTTAAAGAAATGGGAGTGCCTGATCACCTCATCTGTCTCCTGAGAAATCTCTATGTGGGACAAGAAGCTACAGTTAGAACTGGATATGGAACAACTGATTGGTTCAAAATTGGGAAAGGAGTACGACAAGGCTGTATTTTGTCTCCCTGCTTATTTAATTTATATGCAGAATACATCATGCGAAAGGCTGGGCTGGATGAATCCCAAGCTGGAATTAAGATTGCCGGAAGAAATATCAACAACCTCAGATATGCAGATGACACAACCTTGATGGCAGAAAGTGAGGAGGAATTAAAGAACCTTTTAATGAGGGTGAAAGAGGAGAGCGCAAAATATGGTCTGAAGCTCAACATCAAAAAAACGAAGATCATGGCCACTGGTCCCATCACCTCCTGGCAAATAGAAGGGGAAGAAATGGAGGCAGTGAGAGATTTTACTTTCTTGGGCGCCATGATCACTGCAGATGGTGACAGCAGCCACGAAATTAAAAGACGCCTGCTTCTTGGGAGAAGGGCAATGACAGGCCTAGACAGCATCTTGAGAAGTAGAGATGTCACCTTGCCAACAAAGGTCCGTATAGTTAAAGCCATGGTCTTCCCAGTAGTGATGTATGGAAGTGAGAGCTGGACCATAAAGAAGGCTGTTCGCCGAAGAATTGATGCTTTTGAATTATGGTGCTGGAGAAGACTCTTGAGAGTCCCATGGACGGCAAGATCAAATGCATCCATTCTTAAGGAAATCAGACCTGAGTGCTCACTGGAAGGACAGATCGTGAAGCTGAGGCTCCAGTACTTTGGCCACCTCATGAGAAGAGAAGACTCCCTGGAGAAGACACTGGATGCTGGGAAAGATGGAGGGCACAAGGAGAAGGGGGCGACAGAGGACGAGATGGTTGGATAGCGTTTTTGAGGTTACCAGCATGAGTTTGACCAAACTGCGGGAGGTAGTGGAGGACAGAGGTGCCTGGCGTGCTCTGGTCCATGGGGTCACGAAGAGTCGGACACGACTAAACGACTAAACAACAATTACCAAACAACGACAAAAAAGAAAAAGTAAAATAACAATCACATATCAAAGACAAAAAAGACCATCAACCAAATCAAAACCCCTAAACCAACCAGAATTACAACAATTAACAATTGACTTCCCTCCATCTCGGTTTTGGGTTATATGAATATTAAATCCAATCTGCAGTTTTTCATTATAAAACATCTACGCGTCACAA
>13:46852975-46856602 dna:primary_assembly primary_assembly:PodMur_1.0:13:1:56546671:1 REF_28
187-198|3426-3437	AATTCAATTACC	12
@13:46852975-46856602 dna:primary_assembly primary_assembly:PodMur_1.0:13:1:56546671:1 REF@@TTCCAGGTACATTTTCGATATTAGTTTCGTATCATTTTCTATTATTTCTTTCTGAAAGGTTGAAATTTTATACTGAAATCCTATCTTTTCATCATTCTTAAATATCTCATTTAATTGAAAGTATTGTAACCAATCTGCTACTTTCTCTCTAACTTGGTTAAATTCTTTCAACTTTAATTGGTTTTCTAATTCAATTACCCCCCTTCATGGATCACTGCCTTGCCGTGGCGAAGGGGCTTGAAGAACTCAGAGAAGCTATGAACTATGCCGAGCAGGGCACACAAGATGAACAGGTCATAGTGGAGAGTTTTGACCAAACGTGATCCACCTGGAGGAGGAACCGGCAAGCCACTCCAGTATCCTTGCCAAGAAAACTCCATGGACAAAGACAACAGGCATATTAAAGTTATGACGCTGGAAGATGAGCCCCTCAGGTCGGAAGGCGTCCAACATGCTACTGGGGAAGAGCGGAGGACAAGTACAAGTAGATCCAGAGCTGATGAAGCGGCTGGGCCAAAGCCGAAAGGACGCTCAGTTGCGGATATGCCTGGAAGCGAAAGGAAAGTCCAATGCTGTAAAGAAAAATATTGCATAGGAACCTGGAATGTAAGAACCATGAACCTGGGTAAGTTGGAGGTGGTCAAAAATGAGATGGCAAGAATAAATATTGACATCCTGGGCATCAGTGAACTAAAATGGACGGGAATGGGCGAATTCAGTTCGGATGACCATCACATCTACTACTGTGGGCAAGAAACCCGTAAAAGAAATGGAGTGGCCCTCATAGTCAACAAAAGAGTGGCGAAAGCTGTACTGGGATGCAATCTCAAAAATGATAGAATGATCTCGATACGAATCCAAGGCAGACCTTTTAACATCACAGTAATCCAAGTTTATGCACCAACTACTGGTGCTGAAGAATCAGAAATTGACCAATTCTATGAAGACTTACAACACCTTATAGAAGTGACACCAAAGAAGGATGTTCTTCTCATTATAGGGGACTGGAATGCTAAAGTAGGGAATCAAGAGATAAAAGGAACAACTGGCAAGTTTGGCCTTGGAGATCAAAACGAAGCAGGGCAAAGGCTAATAGAGTTCTGTCAAGAGAACAAGCTGGTCATCACAAACACGCTTTTCCAACAACACAAGAGACGACTCTACACATGGACATCACCAGATGGGCAGCATCGAAATCAGATTGATTATATTCTCTGCAGCCAAAGATGGAGAAGCTCTATACAGTCAGCAAAAACAAGACCTGGAGCTGACTGTGGCTCAGATCATCAGCTTCTTATAGCAAAATTCAAGCTTAAACTGAAGAAAGTAGGAAAAACCACTGGGCCGGTAAGATACAATCTAAGTCAAATCCCTTATGAATACACAGTGGAAGTGACGAACAGGTTTAAGGATTTAGATTTGGTGGACAGAGTGCCTGAAGAACTATGGATGGAGGCTCGTAACATTGTACAGGAGGCAGCAACGAAAACCATCCCAATGAAAAGGAAATGCAAGAAAGCAAAGTGGCTGTCCAACGAGGCCTTACAAATAGCGGAGGAGAGAAGGCAAGCAAAATGCGAGGGAGATTGTGAAAGATACAGGAAATTGAATGCAGATTTCCAAAGAACAGCAAGGAGAGACAAGAAGGCCTTCTTAAACGAGCAATGCAAACAAATAGAGGAAAACAACAGAATGGGAAGAATCAGAGATCTGTTCAAGAAAATTGGAGATATGAAAGGAACATTTCGTACAAAGATTACCATAATAAAAGACAAAAGTGGAAAGGACCTAACAGAAGCAGAAGACATCAAGAAGAGGTGGCAAGAATACACAGAGGAACTATACCAGAAAGAAATGGATGCCTCGTACACCCTAGGTAGTGTGGTTGCTGACCTTGAGCCAGACATCCTGGAAAGTGAAGTCAAATGGGCCTTAGAAAGCACTGCAAATAACAAGGCCAGTGGAAGTGATGGTATTCCAGCTGAACTATTTAAAATTTTAAAAGATGATGCTGTTAAGGTGCTACACTCAATATGCCAGCAAATTTGGAAAACTCAGCAGTGGCCAGAAGATTGGAGAAGATCAGTCTACATCCCAATCCCAAAGAAGGGCAGTGCCAAAGAATGCTCCAACTACCGCACAATTGCACTCATTTCACACGCTAGCAAGGTTATGCTTAAAATTCTACAAGGAAGGCTCAAGCAGTATGTGGATCGAGAACTCCCAGAAGTGCAAGCTGGATTTAGAAGAGGCAGAGGAACCAGAGACCAAATTGCAAACATGCGCTGGATTATGGAGAAAGCTAGAGAGTTCCAGAAAGACATCTACTTCTGCTTCATTGACTATGCAAAAGCCTTTGACTGTGTCGACCACAGCAAACTATGGCAAGTTCTTAAAGAAATGGGAGTGCCTGATCACCTCATCTGTCTCCTGAGAAATCTCTATGTGGGACAAGAAGCTACAGTTAGAACTGGATATGGAACAACTGATTGGTTCAAAATTGGGAAAGGAGTACGACAAGGCTGTATTTTGTCTCCCTGCTTATTTAATTTATATGCAGAATACATCATGCGAAAGGCTGGGCTGGATGAATCCCAAGATGGAATTAAGATTGCCGGAAGAAATATCAACAACCTCAGATATGCAGATGACACCACCTTGATGGCAGAAAGTGAGGAGGAATTAAAGAACCTTTTAATGAGGGTGAAAGAGGAGAGCGCAAAATATGGTCTGAAGCTCAACATCAAAAAAAAAAACGAAGATCATGGCCACTGGTCCCATCACCTCCTGGCAAATAGAAGGGGAAGAAATGGAGGCAGTGAGAGATTTTACTTTCTTGGGCGCCATGATCACTGCAGATGGTGACAGCAGCCACGAAATTAAAAGACGCCTGCTTCTTGGGAGAAGGGCAATGACAGGCCTAGACAGCATCTTGAGAAGTAGAGATGTCACCTTGCCAACAAAGGTCCGTATAGTTAAAGCCATGGTCTTCCAAGTAGTGATGTATGGAAGTGAGAGCTGGACCATAAAGAAGGCTGATCGCTGAAGAATTGATGCTTTTGAATTATGGTGCTGGAGAAGACTCTTGAGAGTCCCATGGACGGCAAGAAGATCAAATGCATCCATTCTTAAGGAAATCAGACCTGAGTGCTCACTGGAAGGACAGATCGTGAAGCTGAGGCTCCAGTACTTTGGCCACCTCATGAGAAGAGAAGACTCCCTGGAGAAGACACTGATGCTGGGAAAGATGGAGGGCACAAGGAGAAGGGGGCGACAGAGGACGAGATGGTTGGATAGTGTTTTTGAGGTTACCAGCATGAGTTTGACCAAACTGCGGGAGGTAGTGGAGGACAGAGGTGCCTGGCGTGCTCTGGTCCATGGGGTCACGAAGAGTCGGACACGACTAAACGACTAAACAACAACAACAATTCAATTACCAATTCTCTATACATAGCCCATTCAGTTTCCATATTTAATTTCTTCCCTGAAATTGCCTCTAGTGGGAAGAGCCACATGGTGTTTTTGTTCCAATAATCCTTTATACTTCTTTCAGACTTTGAAAATAGCTTTCCTCATAATGTGATTTCTGAAGCTTTGATGTACTCCTGCTGTTTTGTACCATAGGTAC
>5:94577218-94580830 dna:primary_assembly primary_assembly:PodMur_1.0:5:1:100393251:1 REF_13
178-188|3408-3418	ATACATCTCCC	11
@5:94577218-94580830 dna:primary_assembly primary_assembly:PodMur_1.0:5:1:100393251:1 REF@@CAACTTCCAACCTCCTTGATATGGGTCCTTGTTTCCTCAATTCCTTGCCTCTGATATTCCAACAAATTTGATCTGTACTAAATCTTGTTTGTATTCTTTTTACCTTATTTCCATTTGAGAGTTATTCAAAGCATTCTAAAGCTTTTATATGGGGACATGGTTCTTTTAGATATTGTCTATACATCTCCCCTTCATGAATCCCCTTCATGGATCACTGCCTTGCCGTGACGAAGGGGCTTGAATAACTCAGAAAAGCTATGAGCTACGCCGTGCAGGGCCACCCAAGATGGACAGGTCATAGTGGAGAGTTTTGACCAAACGTGATCCACCTGGAGCAGGAACCGGCAAGCCACTCCAGTATCCCTGCCAAGAAAACTCCATGGACATAGACAAAAGGCATATAAAAGTTATGTCGCTGGAAGATGAGCCCCTCAGGTCGGAAGGCGTCCAACATGCTACTGGGGAAGAGCGGAGGACAAGTACAAGTAGATTCAGAGCTGATGAAGCGGCTGGGCCAAAGCCGAAAGGACGCTCAGTTGCGGATATGCCTGGAAGCAAAAGGAAAGTCCAATGCTGTAAAGAAAAACATTGCATAGGAACCTGGAATGTAAGAACCATGAACCTTGGTAAGTTGGATGTGGTCAAAAATGAGATGGCAAGAATAAATATTGACATCCTGGGCATCAGTGAACTAAAATGGACGGGAATGGGCGAATTCAGTTCGGATGACCATCATATCTACTACTGTGGGCAAGAATCCCGTAAAAGAAATGGAGTGGCCCTCATAGTCAACAAAAGAGTGGCAAAAGCTGTATTGGGATGCAAACTCAAAAATGATAGAATGATCTCAATACGAATCCAAGGCAGACCTTTTAACATCACAGTAATCCAAGTTTATGCACCAACCACTGGTGCTGAAGAAACTGAAATTGACCAATTCTATGAAGACTTACAACACCTTATAGAATGACACCAAAGAAGGATGTTCTTCTCATTATAGGGGATTGGAATGCTAAAGTAGGGAGTCAAGAGATAAAAGGAACAACTGGCAAGTTTGGCCTTGGAGTTCAAAACGAAGCAGGGCAAAGGCTAATAGAGTTCTGCCAAGAGAACAAGCTGGTCATCACAAACACTCTTTTCCAACAACACAAGAGACGACTCTACACATGGACATCACCAGATGGGCAGCATCGAAATCAGATTGATTATATTCTCTGCAGCCAAAGATGGAGAAGCTCTATACAGTCAGCAAAAACAAGACCTGGAGCTGACTGTGGCTCAGATCATCAGCTTCTTATAGCAAAATTCAAGCATAAACTGAAGAAAGTAGGAAAAACCACTGGGCCGGTAAGATACAATCTAAGTCAAATCCCTTATGAATACACAGTGGAAGTGAGGAACAGGTTTAAGGATTTAGATTTGGTGGACAGAGTGCCTGAAGAACTATGGATGGAGGCTCACAACATTATACAGGAGGCAGCAACTAAAACCATCCCAATGAAAAGGAAATGCAAGAAAGCAAAGTGGCTGTCCAACGAGGCCTTACAAATAGCGGGGGAGAGAAGGCAAGCAAAATGCGAGGGAGATAGTGAAAGATACAGGAAATTGAATGCAGATTTCCAAAAAATAGCAAGGAGAGACAAGAAGGCCTTCTTAAACGAGCAATGCAAAGAAATAGAGGAAAACAACAGAATGGGAAGAACCAGAGATCTGTTCAAGAAAATTGGAGATATGAAAGGAACATTTCGTACAAAGATTACCATAATAAAGGACAAAAGTGGTAAGGACCTAACAGAAGCAGAAGACATCAAGAAGAGGTGGCAAGAATACACAGAGAAATTATACCAGAAAGATATGGATGGCTCGTACACCCCAGGTAGTGTGGTTGCTGACCTTGAGCCAGACATCCTGGAGAGTGAAGTCAAATGGGCCTTAGAAAGCACTGCAAATAACAAGGCCAGTGGAAGTGATGGTATTCCAGCTGAACTATTTAAAATTTTAAAAGATGATGCTGTTAAGCTGCTACACTCAATATGCCAGCAAGTTTGGAAAACTCAGCAGTGGCCAGAGGATTGGAGAAGATCAGTCTACATCCCAATTCCAAAGAAGGGCAGTGCCAAAGAATGCTCCAACTACCGCACAATTGCACTCATTTCACACGCTAACAAGGTTATGCTTAAAATTCTACAAGGAAGGCTCAAGCAGTATGTGGATCGAGAACTCCCAGAAGTGCAAGCTGGATTTAGAAGAGGCAGAGGAACGAGAGACCAAATTGCAAACATGCGCTGGATTATGGAGAAAGCTAGAGAGTTCCAGAAAGACATCTAATTCTGCTTCATTGACTATGCAAAAGCCTTTGACTGTGTCGACCACAGCAAACTATGGCAAGTTCTTAAAGAAATGGGAGTGCCTGATCACCTCATCTGTCTCCTGAGAAATCTCTATGTGGGACAAGAAGCTACAGTTAGAACTGGATATGGGACAACTGATTGGTTCAAAATTGGGAAAGGAGTATGGCAAGGCTGCATATTGTCTCCCTGCTTATTTAACTTATATACAGAATCCATCATGCAAAAGGCTGGGCTGGATGAATCCCCCAAGATCGCCGGAAGAATATCAACAACCTCAGATATGCAGATGACACAACCTAGATGGCAGAAAGTGAGGAGGAATTAAAGAACCTTTTAATGAGGGTGAAAGAGGAGAGCGCAAAATATGGTCTGAAGCTCAACATTAAAAAAACGAAGATCATGGCCACTGGTCCCATCACCTCCTGGCAAATAGAAGGGGAAGAAATGGAGGTAGTGAGAGATTTTACTTTCTTGGGCTCCATGATCACTGCAGATGGTGACAGCAGTCACGAAATTAAAAGACGCCTGCTCCTTGGAAGAAAGGCGATGGCAAACCTTGACAGCATCTTAAAAAGCAGAGACATCACCTTGCCAACAAAGGTCCGTATAGTTAAAGCCATGGTTTTCCCAGTAGTGATGTATGGAAGTGAGAGCTGGACCATCAAGAAAGCTGATCGCCGAAGAATTGATGTTTTGAATTATGGTGCTGGAGGAGACTCTTGAGAGTCCCATGGACTGTAAGAAGATCAAATGCATCCATTCTTAAGGAAATTAGCCCTGAGTGCTCACTGGAAGGACAGATCATGAAGCTGAGGCTCCAATACTTTGGCCACCTCATGAGAAGAGAAGACTCCCTGGAAAAGACCCTGATGTTGGGAAAGATGGAGGGCACAAGGAGAAGGGGACGACAGAGGACGAGATGGTTGGACAGTGTTCTCGAAGCTACAAACATGAGTCTGACCAAACTGCGGGAGGCAGTGGAAGACAGAAGTGCCTGGCGTGCTCTGGTCCATGGGGCCACGAAGAGTCGGACACGACTAAACGACTAAACAACAACATACATCTCCCACTCCTCTTTAAACTTGTTGGGTCGATCGATCTCTATTTTTTCCCATCATATATGCTAATTCCATGTATTCTAACAGTTTTACTTGCCACTCCTCTTTTGATGGAATTTGATCTCCCTTCCACCCCTTGGCAACCAGCATCCTTGCTGCCGTTGTAGCATATAAAAAGATAATACTTTTCTTTCTTGGGATATC
>9:67144718-67148331 dna:primary_assembly primary_assembly:PodMur_1.0:9:1:79135106:1 REF_14
188-198|3414-3424	ATGAGAGCTGG	11
@9:67144718-67148331 dna:primary_assembly primary_assembly:PodMur_1.0:9:1:79135106:1 REF@@AGGTAAACGGCGTTTCCGTGTGCTGCGCTGGCTCGCCAGAGCAGCTTCGTCACGCTGGCCACGTGACCCGGAAGTGTCTTCGGACAGCGCTGGCTCCTGGCCTCTAGAGTGAGATGAGCGCACAACCCTAGAGTCTGTCAAGACTGGCCCTAACGGGCAGGGGTACCTTTACCTTTTTTAAGTCGTGTATGAGAGCTGGCCCCTTTATGGATCACTGCCTTGCCGTGGCGAAGGGGCTTGAAGAACTCAGAGAAGCTATGAACTACGCCGAGCAGGGCACACAAGATGAACAGGTCATAGTGGAGAGTTTCGACCAAACGTGATCCACCTGGAGGAGGAACCGGCAAGCCACTCCAGTATCTTTGCCAAGAAAACTCCATGGACAAAGACAACAGGCATATAAAAGTTATGACGCTGGAAGATGAGCCCCTCAGGTCGGAAGGCGTCCAACATGCTACTGGGGAAGAGCGGAGGGCAAGTACAAGTAGATCCAGAGCTGATGAAGCGGCTGGGCCAAAGCCGAAAGGACGCTCAGTTGCGGATATGCCTGGAAGCGAAAGGAAAGTCCAATGCTGTAAAGAAAAATATTGCATAGGAACCTGGAATGTAAGAACCATGAACCTGGGTAAGTTGGAGGTGGTCAAAAATGAGATGGCAAGAATAAATATTGACATCCTGGGCATCAGTGAACTAAAATGGACGGGAATGGGCGAATTCAGTTCGGATGACCATCACATCTACTACTGTGGGCAAGAAACCCGTAAAAGAAATGGAGTGGCCCTCATAGTCAACAAAAGTGGTGAAAGCTGTACTGGGATGCAATCTCAAAAATGATAGAATGATCTCGATACGAATCCAAGGCAGACCTTTTAACATCACAGTAATCCAAGTTTATGCACCAACTACTGGTGCTGAAGAAAATGGAATTGACCAATTCTATGAAGACTTACAACACCTTATAGAAGTGACACCAAAGAAGGATGTTCTTCTCATTATAGGGGATTGGAATGCTAAAGTAGGGAGGCAAGAGATAAAAGGAACAACTGGCAAGTTTGGCCTTGGAGATCAAAACGAAGCAGGGCAAAGGCTAATAGAGTTCTGTCAAGAGAACAAGCTGGTCATCACAAACACGCTTTTCCAACAACACAAGAGACGACTCTACACATGGACATCACCAGATGGGCAGCACCGAAATCAGATTGATTATATTCTCTGCAGCCAAAGATGGAGAAGCTCTATACAGTCAGCAAAAACAAGACCTGGAGCTGACTGTGGCTCAGATCATCAGCTTCTTATAGCAAAATTCAAGCTTAAACTGAAGAAAGTAGGAAAAACCACTGGGCCGGTAAGATACAATCTAAGTCAAATCCCTTATGAATACACAGTGGAAGTGAGGAACAGGTTTAAGGATTTAGATTTGGTGGACAGAGTGCCTGAAGAACTATGGATGGAGGCTCGTAACATTGTACAGGAGGCAGCAACGAAAACCATCCCAATGAAAAGGAAATGCAAGAAAGCAAAGTGGCTGTCCAACGAGGCCTTACAAATAGCGGAGGAGAGAAGACAAGCAAAATGCGAGGGAGATAGTGAAAGATACAGGAAATTGAATGCAGATTTCCAAAGAATAGCAAGGAGAGACAAGAAGGCCTTCTTAAACGAGCAATGCAAACAAATAGAGGAAAACAACAGAATGGGAAGAACCAGAGATCTGTTCAAGAAAATTGGAGATATGAAAGGAACATTTCGTACAAAGATTACCATAATAAAGGACAAAAGTGGTAAGGACCTAACAGAAGCAGAAGACATCAAGAAGAGGTGGCAAGAATACACAGAGGAATTATACCAGAAAGATATGGATGTCTCGTACACCCCAGGTAGTGTGGTTGCTGACCTTGAGCCAGACATCCTGGAGAGTGAAGTCAAATGGGCCTTAGAAAGCACTGCAAATAACAAGGCCAGTGGAAGTGATGGTATTCCAGCTGAACTATTTAAAATTTTAAAAGATGATGCTGTTAAGGTGCTACACTCAATATGCCAGCAAATTTGGAAAACTCAGCAGTGGCCAGAAGATTGGAGAAGATCAGTCTACATCCCAGTCCCAAAGAAGGGCAGTGCCAAAGAATGCTCCAACTACCGCACAATTGCACTCATGTCACACGCTAGCAAGGTTATGCTTAAAATTCTACAAGGAAGGCTCAAGCAGTATGTGGATCGAGAACTCCCAGAAGTGCAAGCTGGATTTAGAAGAGGCAGAGGAACCAGAGACCAAATTGCAAACATGCGGTGGATTATGGAGAAAGCTAGAGAGTTCCAGAAAGACATCTACTTCTGCTTCATTGACTATGCAAAAGCCTTTGACTGTGTCGACCACAGCAAACTATGGCAAGTTCTTAAAGAAATGGGAGTGCCTGATCACCTCATCTGTCTCCTGAGAAATCTCTATGTGGGACAAGAAGCTACAGTTAGAACTGGATATGGAACAACTGATTGGTTCAAAATTGGGAAAGGAGTACGACAAGGCTGTATTTTGTCTCCCTGCTTATTTAATTTATATGCAGAATTCATCATGCGAAAGGCTGGGCTGGATGAATACCAAGACGGAATTAAGATTGCTGGAAGAAATATCAACAACCTCAGATATGCAGATGACACAACCTTGATGGCAGAAAGAGAGGAGGAATTAAAGAAAGAGGGTGAAAGAGGAGAGTGCAAAATATGGTCTGAAGCTCAACATCAAAAAAACGAAGATCATGGCCACTGGTCCCATCACCTCCTGGCAAATAGAAGGGGAAGAAATGGAGGCAGTGAGAGATTTTACTTTCTTGGGCTCCATGATCACTGCAGATGGTGACAGCAGCCACGAAATTAAAAGACGCCTGCTTCTTGGGAGAAGGGCAATGACAGGCCTAGACAGCATCTTGAGAAGTAGAGATGTCACCTTGCCAACAAAGGTCCGTATAGTTAAAGCTATGGTTTTCCCAGTAGTGATGTATGGAAGTGAGAGCTGGACCATAAAGAAGGCTGATCGCCGAAGAATTGATGCTTTTGAATTATGGTGCTGGAGGAGACTCTTGAGAGTCCCATGGACTGCAAGAAGATCAAACGCATCCATTCTTAAGGAAATCAGCCCTGAGTGCTCACTGGAAGGACAGATTGTGAAGCTGAGGCTCCAGTACTTTGGCCACCTCATGAGAAGAGAAGACTCCCTGGAGAAGACACTGATGTTGGGAAAGATGGAGGGCACAAGGAGAAGGGGGCGACAGAGGACGAGATGGTTGGATAGTGTTTTCGAGGTTACCAGCATGAGTCTGACCAAACTGCGGGAAGTAGTGGAGGACAGAGGTGCCTGGCGTGCTCTGGTCCATGGGGTCACGAAGAGTCGGACACGACTAAACGACTAAACAACAACAACAAATGAGAGCTGGACCATAAAGAAGGCTGATTGCTGAAGAATTGATGCTTTTGAATTATGGTGTTGGAGGTGACTCTTGAGAGTCCCATGGACTGCAAGAAGATCAAACCTCTCCATTCTTAGGGAAATCAGCCCTGAGTGCTCACTGGAAGGACAGATCCTGAAGCTGAGGCTCCTATACTTTGGCCACCTCATGAGAAGA
>Z:c48706899-48703277 dna:primary_assembly primary_assembly:PodMur_1.0:Z:1:50871175:1 REF_23
185-197|3422-3434	ATCCAAACTCTCC	13
@Z:c48706899-48703277 dna:primary_assembly primary_assembly:PodMur_1.0:Z:1:50871175:1 REF@@ACACCAAATTCAAATACTTAGGGGTACAAAGAAACCAGAAACCTCAACAAACTATATCTCCACAATTACAATCCCCTGTGGTGACAAATCAACAAAGATTTGAGGAAATGAAACAACACCAACTTCAACCTCTCAGACAAAATAGCCATGATCAAAATGAGCACCCTCCCACAATTAACCTAGCTATCCAAACTCTCCCTCCTTCATGGATCACTGCCTTGCCGTGGCGAAGGGGCTTGAATAACTCAGAGAAGCTATGAGCTATGCCGTGCAGGGCCACCCAAGATGGACAGGTCATAGTGGAGAGTTTTGACCAAAAGTGATCCACCTGGAGCAGGAACTGGCAAGCCACTCCAGTATCCCTGCCAAGAAAACTCCATGGACAAAGACAACAGGCATATAAAAGTTATGACGCTGGAAGATGAGCCCCTCAGGTCGGAAGGTGTCCAACATGCTACTGGGGAAGAGCGGAGGACAAGTACAAGTAGATCCAGAGCTGATGAAGCGGCTGGGCCAAAGCCGAAAGGACGCTCAGTTGCGGATATGCATGGAAGCGAAAGGAAAGTCCAATGCTGTAAAGAAAAATATTGCATAAGAACCTGGAATGTAAGAACCATGAACCTGGGTAAGTTGGATGTGGTCAAAAATGAGATGGCAAGAATAAATATTGACATCTTGGGCATCAGTGAACTAAAATGGACGGGAATGGGCGAATTCAGTTCGGATGACTATCATATCTACTACTGTGGACAAGAAACCCGTAAAAGAAATGGAGTGGCCCTCATAGTCAACAAAAGAGTGGTGAAAGCTGTACTGGGATGCAATCTCAAAAATGACAGAATGATCTCGATACGAATCCAAGGCAGACCTTTTAACATCACAGTAATCCAAGTTTATGCACCAACTACTGGTGCTGAAGAAACTGAAATTGACCAATTCTATGAAGACTTACAAGACCTTATAGAAATGACACCAAAGAAGGATGTTCTGCTCATTATAGGGGATTGGAATGCTAAAGTAGGGAATCAAGAGATAAAAGGAACAACTGGCAAGTTTGGCCTTGGAGTTCAAAACGAAGCAGGGCAAAGGCTAATAGAGTTCTGTCAAGAGAACAAGCTGGTCATCACAAACACGCTTTTCCAACAACACAAGAGACGACTCTACACATGGACATCACCAGATGGGCAGCATCGAAATCAGATTGATTATATTCTCTGCAGCCAAAGATGGAGAAGCTCTATACAGTCAGCAAAAACAAGACCTGGAGCTGACTGTGGCTCAGATCATCAGCTTCTTATAGCAAAATTCAAGCTTAAACTGAAGAAAGTAGGAAAAACCACTGGGCTGGTAAGATACAATCTAAGTCAAATCCCTTATGAATACACAGTGGAAGTGAGGAACAGGTTTAAGGATTTAGATTTGGTGGACAGAGTGCCTGAAGAACTATGGATGGAGGCTCGTAACATTATACAAGAGGCAGCAACTAAAACCATCCCAATGAAAAGGAAATGCAAGAAAGCAAAGTGGCTGTCCAACGAGGCCTTACAAATAGTGGGGGAGAGAAGGCAAGCAAAATGCGAGGGAGATAGTGAAAGATACAGGAAATTGAATGCAGAATACCAAAAAATAGCAAGGAGAGACAAGAAGGCCTTCTTAAACGAGCAATGCAAAGAAATAGAGGAAAACAATAGAATGGGAAGAACCAGAGATCTGTTCAAGAAAATTGGAGATATGAAAGGAACATTTTGTACAAAGATTTCCATAATAAAAGACAAAAGTGGAAAGGACCTAACAGAAGCAGAAGACATCAAGAAGAGGTGGCAAGAATACACAGAGGAACTATACCAGAAAGAAATTGATGTCTCGTATACCCCAGGTAGTGTGGTTGCTGACCTTGAGCCAGACATCCTGGAAAGTGAAGTCAAATGGGCCTTAGAAAGCATCGCTAATAACAAGGCCAGTGGAAGTGATGATATTCCATCTGAATTATTTAAAATTTTAAAAGATGATGCTGTTAAGGTGCTACACTCAATATGCCAGCAAATTTGGAAAACTCAGCAGTGGCCAGAAGATTGGAGAAGATCAGTCTACATCCCAATCCCAAAGAAGGGAAGTGCCAAAGAATGCTCCAACTACCGCACAATTGCACTTATTTCACACGCTAGCAAGGTTATGCTTAAAATTCTACAAGGCAGGCTTAAGCAGTATGTGGACCGAGAACTCCCAGAAGTGCAAGCTGGATTTAGAAGAGGCAGAGGAACCAGAGACCAAATTGCAAACATGCGCTGGATTATGGAGAAAGCTAGAGAGTTCCAGAAAGACATCTACTTCTGCTTCATTGACTATGCAAAAGCCTTTGACTGTGTTGACCACAGCAAACTATGGCAAGTTCTTAAAGAAATGGGAGTGCCTGATCACCTCATCTGTCTGCTGAGAAATCTCTATGTGGGACAAGAAGCTACAGTTAGAACTGGATATGGAACAACTGATTGGTTCAAAATTGGGAAAGGAGTACGACAAGGCTGTATATTGTCCCCCTGCTTATTTAACTTATATGCAGAATTCATCATGCGAAAGGCTGGGCTGGATGAATCCCAAGCCGGAATTAAGATCGCCGGAAGAAATATCAACAACCTCAGATATGCAGATGACACAACCTTGATGGCAGAAAGTGAGGAGGAATTAAAGAACCTTTTAATGAGGGTGAAAGAGGAGAGCGCAAAATATGGTCTGAAGCTCAACATCAAAAAAACGAAGATCATGGCCACTGGTCCCATCACCTCCTGGCAAATAGAAGGGGAAGAAATGGAGGCAGTGAGAGATTTTATTTTCTTGGGCTCCATGATCACTGCAGATGGTGACAGCAGTCACGAAATTAAAAGACGCCTGCTCCTTGGGAGAAAGGCGATGGCAAATCTAGACAACATCTTAAAAAGTAGAGACATCACCTTACCAACAAAGGTCCGTATAGTTAAAGCCATGGTTTTCCCAGTAGTGATGTATGGAAGTGAGAGCTGGACCATAAAGAAGGCTGATCGCCGAAGAATTTATGCTTTTGAATTATGGTGCTGGAGGAGACTCTTGAGAGTCCCATGGACTGCAAGAAGATCAAACGCATCCATTCTTAAGGAAATCAGACCTGAGTGCTCACTGGAAGGACAGATCGTGAAGTTGAGGCTCCAATACTTTGGCCACCTCATGAGAAGAGAAGACTCCCTGGAAAAGACCCTGATGTTGGGAAAGATGGAGGGCACAAGGAGAAGGGGACGACAGAGGATGAGATGGTTGGATAGTGTTCTCGAAGCTACAAACATGAGCCTGACCAAACTGCGGGAGGCGGTGGAAGACAGGAGTGCCTGGCGTGTTCTGGTCCATGGGGTCACGAAGAGTCGGACACGACTAAACGACTAAACAACAACAACATCCAAACTCTCCAGATAAAAACCTGGCAAGCCAAAGTCTTTTAGACAGTGACTTCTACAAAAACAACAGACCCATACCAACACCCAAATACTTTGGCTAACACACCATAAACTACATGCCTTCTTAAACAATCCAGCAGTAAAATCTGCAGCCACTAGGCCCTTGACCACCTTCAAAACCTTCTCCTCAGAGCAGAGGGA
>3:10238643-10242262 dna:primary_assembly primary_assembly:PodMur_1.0:3:1:124954059:1 REF_20
188-198|3418-3428	AAGTTCATTAT	11
@3:10238643-10242262 dna:primary_assembly primary_assembly:PodMur_1.0:3:1:124954059:1 REF@@CATCATTTTCGTCTGCCACTCCACAATGGTCGGAATTTCTTGTAATTTCCAATTTGGGGCCAGCATGTTTCTTGCCGCTGCTGTGGCATACATAAACAGTCGTTGTCCGATTTCTTGATCTCTTTCCCCATCAAACCCAACAGGGAGGCTTCTGGTTTTCCCCGAAAGGTATATTTAAATATTTTCTTAAGTTCATTATCCCCTTCATGGATCACTGCCTTGCCGTGGCGAAGGGGCTTGAAGAACTCAGAGAAGCTATGAACTACGCCGAGCAGGGCACACAAGATGAACAAGTCATAGTGGAGAGTTTTGACCAAACGTGATCCACCTGGAGGAGGAACCGGCAAGCCACTCCAGTATCCTGCCAAGAAAACTCCATGGACAAAGACAACAGGCATATAAAAGTTATGACGCTGGAAGATGAGCCCCTCAGGTCGGAAGGCGTCCAACATGCTACTGGGGAAGAGCGGAGGGCAAGTACAAGTAGATCCAGAGCTGATGAAGTGGCTGGGCCAAAGCCGAAAGGACGCTCAGTTGCGGATATGCCTGGAAGCGAAAGGAAAGTCCAATGCTGTAAAGAAAAATATTGCATAGGAACCTGGAATGTAAGAACCATGAACCTGGGTAAGTTGGAGGTGGTCAAAAATGAGATGGCAAGAATAAATATTGACATCCTGGGCATCAGTGAACTAAAATGGACGGGAATGGGCGAATTCAGTTCGGATGACCATCACATCTACTACTGTGGGCAAGAAACCCGTAAAAGAAATGGAGTGGCCCTCATAGTCAACAAAAGAGTGGCGAAAGCTGTACTGGGATGCAATCTCAAAAATGATAGAATGATCTCGATACGAATCCAAGGCAGACCTTTTAACATCACAGTAATCCAAGTTTATGCACCAACTACTGGCGCTGAAGAAACTGAAATTGACCAATTCTATGAAGACTTACAAGACCTTATAGAAGTGACACCAAAGAAGGATGTTCTTCTCATTATAGGGGATTGGAATGCTAAAGTAGGGAGGCAAGAGATAAAAGGAAAAACTGGCAAGTTTGGCCTTGGAGATCAAAACGAAGCAGGGCAAAGGCTAATAGAGTTCTGTCAAGAGAACAAGCTGGTCATCACAAACACGCTTTTCCAACAACACAAGAGACGACTCTACACATGGACATCACCAGATGGGCAGCATTGAAATCAGATTGATTATATTCTCTGCAGCCAAAGATGGAGAAGCTCTATACAGTCAGCAAAAACAAGACCTGGAGCTGACTGTGGCTCAGATCATCAGCTTCTTATAGCAAAATTCAAGCTTAAACTGAAGAAAGTAGGAAAAACCACTGGGCCAGTAAGATACAATCTAAGTCAAATCCCTTATGAATACACAGTGGAAGTGAGGAACAGGTTTAAGGATTTAGATTTGGTGGACAGAGTGCCTGAAGAACTATGGATGGAGGCTCGTAACATTGTACAGGAGGCAGCAACGAAAACCATCCCAATGAAAAGGAAATGCAAGAAAGCAAAGTGGCTGTCCAACGAGGCCTTACAAATAGCGGAGGAGAGAAGGCAAGCAAAATGCGAGGGAGATAGTGAAAGATACAGGAAACTGAATGCAGATTTCCAAAGAATAGCAAGGAGAGACAAGAAGGCCTTCTTAAACGAGCAATGCAAACAAATAGAGGAAAACAACAGAATGGGAAGAACCAGAGATCTGTTCAAGAAAATTGGAGATATGAAAGGAACATTTCGTACAAAGATTACCATAATAAAGGACAAAAGTGGTAAGGACCTAACAGAAGCAGAAGACATCAAGAAGAGGTGGCAAGAATACACAGAGGAATTATACCAGAAGGATATGGATGTCTCGTACACCCCAGGTAGTGTGGTTGCTGACCTTGAGCCAGACATCCTGGAAAGTGAAGTCAAATGGGCCTTAGAAAGCACTGCAAATAACAAGGCCAGTGGAAGTGATGGTATTCCAGCTGAACTATTTAAAATTTTAAAAGATGATGCTGTTAAGGTGCTACACTCAATATGCCAGCAAATTTGGAAAACTCAGCAGTGGCCAGAAGATTGGAGAAGATCAGTCTACATCCCAATCCCAAAGAAGGGCAGTGCCAAAGAATGCTCCAACTACCGCACAATTGCACTCATTTCACACGCTAGCAAGGTTATGCTTAAAATTCTACAAGGAAGGCTCAAGCAGTATGTGGATCGAGAACTCCCAGAAGTGCAAGCTGGATTTAGAAGAGGCAGAGGAACCAGAGACCAAATTGCAAACATGCGCTGGATTATGGAGAAAGCTAGAGAGTTCCAGAAAGACATCTACTTCTGCTTCATTGACTATGCAAAAGCCTTTGACTGTGTCGACCACAGCAAACTATGGCAAGTTCTTAAAGAAATGGGAGTGCCTGATCACCTCATCTGTCTCCTGAGAAATCTCTATGTGGGACAAGAAGCTACAGTTAGAACTGGATATGGAACAACTGATTGGTTCAAAATTGGGAAAGGAGTACGACAAGGCTGTATTTTGTCTCCCTGCTTATTTAATTTGTATGCAGAATACATCATGCGAAAGGCTGGGCTGGATGAATCCCAAGCTGGAATTAAGATTGCCGGAAGAAATATCAACAACCTCAGATATGCAGATGACACAACCTTGATGGCAGAAAGTGAGGAGGAATTAAAGAACCTTTTAATGAGGGTGAAAGAGGAGAGTGCAAAATATGGTCTGAAGCTCAACATCAAAAAAACGAAGATCATGGCCACTGGTCCCATCACCTCCTGGCAAATAGAAGGGGAAGAAATGGAGGCAGTGAGAGATTTTACTTTCTTGGGCTCCATGATCACTGCAGATGGTGACAGCAGCCACGAAATTAAAAGACGCCTGCTTCTTGGGAGAAGGGCAATGACAGGCCTAGACATCTTGAGAAGTAGAGACGTCACCTTGCCAACAAAGGTCCGTATAGTTAAAGCCATGGTTTTCCCAGTAGTGATGTATGGAAGTGAGAGCTGGACCATCAAGAAGGCTGATCGCCGAAGAATTGATGCTTTTGAATTATGGTGCTGGAGGAGACTCTTGAGAGTCCCATGGACTGCAAGAAGATCAAACGCATCCATTCTTAAGGAAATCAGCCCTGAGTGCTCACTGGAAGGACAGATCGTGAAGCTGAGGCTCCAGTACTTTGGCCACCTCATGAGAAGAGAAGACTCCCTGGAGAAGACACTGATGCTGGGAAAGATGGAGGGCACAAGGAGAAGGGGGCGACAGAGGACGAGATGGTTGGATAGTGTTTTCGAGGTTACCAGCAGGAGTTTGACCAAACTGCGGGAGGTAGTGGAGGACAGAGGTGCCTGGCGTGCTCTGGTCCATGGGGTCACGAAGAGTCGGACACGACTAAACGACTAAACAACAACAACAAGTTCATTATAAATCATCTCCCCAAAATTCTTAACTTTATCGCAAGTCCACCACATATGTTAAAAATCTCCATCAGCCTCCTTGCATTTTCAACATTTTTTAGCCCTCCTCCTATACATTTTCGCCAACTTTACAGGTGTTAGATGCCACCTATAAATCATCTTCATCAAATTTTCTTTTAAAGCCGTACATGCAGTAAAT
>4:65475969-65479576 dna:primary_assembly primary_assembly:PodMur_1.0:4:1:107526675:1 REF_8
188-198|3408-3418	AGGGACTGACA	11
@4:65475969-65479576 dna:primary_assembly primary_assembly:PodMur_1.0:4:1:107526675:1 REF@@CTTATGGCAGCAGATTGCATTTCATGATTCCATGAGTTTGGGGTCATGTCTTCCCAAATTGTCACGAGGGATTCTGATACATGCTTAAAAATAGTTTTTAACCAAAAAAGCAGAGCTAGTCAAAGGGCTTCGGCTTTAATGGGCATTACAGCCAGTTCTGCACAGAGTGGTGTTATTTTTGTAGAGGTAGGGACTGACACCCCTTCATGGATCACTGCCTTGCCGTGGCGAAGGGGCTTGAATAACTCAGAGAAGCTATGAACTATGCCGAGCAGGCCACCCAAGATGAACAGGTCATAGTGGAGAGTTTTGACCAAACGTGATCCACCTGGAGGAGGAACCGGCAAGCCACTCCAGTATCCCTGCCAAGAAAACTCCATGGACAAAGACAACAGGCATATAAAAGTTATGACACTGGAAGATGAGCCCCTCAGGTCGGAAGGTGTCCAACATGCTACTGGGGAAGAGCGGAGGATAAGTACAAGTAGATCCAGAGCTGATGAAGCGGCTGGGCCAAAGCCAAAAGGATGCTCAGTTGCGGATATGCATGGAAGCGAAAGGAAAGTCCAATGCTGTAAAGAAAAATATTGCATAGGAACCTGGAATGTAAGAACCATGAACCTGGGTAAGTTGGATGTGGTCAAAAATGAGATGGCAAGAATAAATATTGACATCCTGGGCATCAGTGAACTAAAATGGACGGGAATGGGCGAATTCAGTTCGGATGACTATCATATCTACTACTGTGGGCAAGAAACCCGTAAAAGAAATGGAGTGGCCCTCATAGTCAACAGAAGATTGGTGAAAGCTGTACTGGGATGCAACCTCAAAAATGATAGAATGATCTCTATACGAATCCAAGGCAGACCTTTTAACATCACAGTAATCCAAGTTTATGCACCAACTACTGGTGCTGAAGAAACAGAAATTGACCAATTCTATGAAGACTTACAAGACCTTATAGAAGTGACACCAAAAGAAGTGTTCTTCTCATTATAGGGGATTGGAATGCTAAAGTAGGGAATCAAGAGATAAAAGGAACAACTGGCAAGTTTGGCCTTGGAGATCAAAACGAAGCAGGGCAAAGGCTAATAGAGTTCTGTCAAGAGAACAAGCTGGTCATCACAAACACGCTTTTCCAACAACACAAGAGACGACTCTACACATGGACATCACCAGATGGGCAACATCGAAATCAGATTGATTATATTCTCTGCAGCCAAAGATGGAGAAGCTCTATACAGTCAGCAAAAACAAGACCTGGAGCTGACTGTGGCTCAGATCATCAGCTTCTTATAGCAAAATTCAAGCTTAAACTGAAGAAAGTAGGAAAAACCACTGGGCCAGTAAGATACAATCTAAACCAAATCCCTTATGAATACACAGTGGAAGTGAGGAACAGGTTTAAGGATTTAGATTTGCTGGACAGAGTGCCTGAAGAACTATGGGTGGAGGCTCGCAACATTATACAGGAGGCAGCAACTAAAACGATCCCAATGAAAAAGAAATGCAAGAAAGCAAAGTGGCTGTCCAACGAGGCCTTACAAATAGCGGGGGAGAGAAGGCAAGCAAAATGCGAGGGAGATAGTGAAAGATACAGGAAATTGAATGCAGATTTCCAAAGAATAGCAAGGAGAGACAAGAAGGCCTTCTTAAACGAGCAATGCAAAGAAATAGAGGAAAACAACAGAATGGGAAGAACCAGAGATCTGTTCAAGAAAATCGGAAATATGAAAGGAACATTTCGTACAAAGATTACCATAATAAAGGACAAAAGTGGTAAGGACCTAACAGAAGCAGAAGACATCAAGAAGAGGTGGCAAGAATACACAGAGGAATTATACCAGAAAGATATGGATGTCTCGTACACCCCAGGTAGTGTGGTTGCTGACCTTGAGCCAGACATCCTGGAGAGTGAAGTCAAATGGGCCTTAGAAAGCACTGCAAATAACAAGGCCAGTGGAAGTGATGGTATTCCAGCTGAACTATTTAAAATTTTAAAAGATGATGCTGTTAAGGTGCTACACTCAATATGCCAGCAAGTTTGGAAAACTCAGCAGTGGCCAGAGGATTGGAGAAGATCAGTCTACATCCCAATCCCAAAGAAGGGCAGTGCCAAAGAATGCTCCAACTACCGCACAATTTCACTCATTTCACACACTAGCAAGGTTATGCTTACAAGGAAGGCTCAAGCAGTATGTGGACCGAGAACTCCCAGAAGTGCAAGCTGGATTTAGAAGAGGCAGAGGAACCAGAGACCAAATTGCAAACATGCGCTGGATTATGGAGAAAGCTAGGGAGTTCCAGAAAGACATCTACTTCTGCTTCATTGACTATGCAAAAGCCTTTGACTGTGTTGACCACAGCAAACTATGGCAAGTTCTTAAAGAAATGGGAGTGCCTGATCACCTCATCTGTCTCCTGAGAAATCTCTATGTGGGACAAGAAGCTACAGTTAGAACTGGATAGGGAACAACTGATTGGTTCAAAATAGGGAAAGGAGTACGGCAAGGCTGTATATTGTCTCCCTGCTTATTTAACTTATATGCAGAATTCATCATGCGAAGGGCAGGGCTGGATGAATCCGAAACCGGAATTAAGATTGCTGGAAGAAATATCAACAACCTCAGATATGCAGATGACACAATCTTGATGGCAGAAAGTGAGGAGGAATTAAAGAACCTTTTATTGAGGGTGAAAGAGTGAGCGCAAAATATGGTCTGAAGCTCAACATCAAAAAAACGAAGATCATGGCCACTGGTCCCATCACCTCCTGGCAAATAGAAGGGGAAGAAATGGAGGCAGTAAGTGATTTTACTTTCTTGGGCTCCATGATCACTGCAGATGGTGACAGCAGCCACGAAATTAAAAGACGCCTGCTTCTTGGGAGAAAAGCAATGACAAACCTAGACAGCATCTTAAAAAGTAGAGACATCACCTTGCCAACAAAGGTCCGTATAGTAAAAGCTATGGTTTTCCCAGTAGTGATGTATGGAAGTGAGAGCTGGACCATAAAGAAGGCTGATCACCGAAGAATTGATGCTTTTGAATTATGGTGCTGGAGGAGACTCTTGAGAGTCCCATGGACTGCAAGAAGATCAAACGCATCCATTCTTAAGGAAATCAGCCCTGAGTGCTCACTGGAAGGACAGATCGTGAAGCTGAGGCTCCAATACTTTGGCCACCTCATGAGAAGAGAAGACTCCCTGGAAAAGACCCTGATGTTGGGAAAGATGGAGGGCACAAGGAGAAGGGGACGACAGAGGGTGAGATGGTTGGATGGTGTTCTTGAAGCTTCCAGCATGAGTTTGATCAAACTGCGGGAGGCAGTGGAGGACAGAAGTGCCTGGCGTGCTCTGGTCCATGGGGTCACGAAGAGTCAGACACGACTAAACGACTAAACAACAAAGGGACTGACAAGAGTCTGCACAAAAACTTGTTTTGCGCTCTCTCCAGTGAATAAATTGATATAGTTCTTCCAGGTGGCACATGTGTAGGGTGGTAGCGATGCCCACAGAGAATATTACATAGGTGGAATTCTTTGTAGCAACCAAAGTGATTTAAGCCCATCATCCACTATAACTGCAGATATAATGACTATATGTACT
>7:1589817-1593439 dna:primary_assembly primary_assembly:PodMur_1.0:7:1:92398148:1 REF_23
188-198|3425-3435	ACAGTGGTACC	11
@7:1589817-1593439 dna:primary_assembly primary_assembly:PodMur_1.0:7:1:92398148:1 REF@@GGCAAGACCGAGCTGGGATGAGCAGGCCTGTGCTGTGCTCCTCAGGCCTGACACACCACCAAGTCTGTGCAGGTCGTGTTCTTTCTAAGAAAGGGTTAACTCCAACGTGCACAGTGTGATTTATTGCTGGCTCCTCTGTCACTTAGTTTTCTACCACCCTGATGCCTTCCAGATGCTTGGGAGGGACTACAGTGGTACCCCCCTTCATGGATCACTGCCTTGCCGTGGCGAAGGGGCTTGAAGAACTCAGAGAAGCTATGAACTATGCTGAGCAGGGCACACAAGATGAACAGGTCATAGTGGAGAGTTTCGACCAAACGTGATCCACCTGGAGGAGGAACCAGCAAGCCACTCCAGTATCCCTGCCAAGAAAACTCCATGGACAAAGACAACAGGCATATAAAAGTTATGACGCTGGAAGATGAGCCCCTCAGGTCGGAAGGCGTCCAACATGCTACTGGGGAAGAGCGGAGGGCAAGTACAAGTAGATCCAGAGCTGATGAAGCGGCTGGGCCAAAGCCGAAAGGACGCTCAGTTGCGGATATGCCTGGAAGCGAAAGGAAAGTCCAATGCTGTAAAGAAAAATATTGCATAGGAACCTGGAATGTAAGAACCATGAACCTGGGTAAGTTGGAGGTGGTCAAAAATGAGATGGCAAGAATAAATATTGACATCCTGGGCATCAGTGAACTAAAATGGACGGGAATGGGCGAATTCAGTTCGGATGACCATCACATCTACTACTGTGGGCAAGAAACCCGTAAAAGAAATGGAGTGGCCCTCATAGTCAACAAAAGAGTGGCGAAGGCTGTACTGGGATACAATCTCAAAAATGATAGAATGATCTCGATACGAATCCAAGGCAGACCTTTTAACATCACAGTAATCCAAGTTTATGCACCAACTACTGGTGCTGAAGAAACTGAAATTGACCAATTCTATGAAGACTTACAACACCTTATAGAAGTGACACCAAAGAAGGATGTTCTTCTCATTATAGGGGATTGGAATGCTAAAGTAGGGAGGCAAGAGATAAAGGAACAACTGGCAAGTTTGGCCTTGGAGATCAAAACGAAGCAGGGCAAAGGCTAATAGAGTTCTGTCAAGAGAACAAGCTGGTCATCACAAACACGCTTTTCCAACAACACAAGAGACGACTCTACACATGGACATCACCAGATGGGCAGCATCGAAATCAGATTGATTATATTCTCTGCAGCCAAAGATGGAGAAGCTCTATACAGTCAGCAAAAACAAGACCTGGAGCTGACTGTGGCTCAGATCATCAGCTTCTTATAGCAAAATTCAAGCTTAAACTGAAGAAAGTAGGAAAACCACTGGGCCGGTAAGATACAATCTAAGTCAAATCCCTTATGAATACACAGTGGAAGTGAGGAACAAGTTTAAGGATTTAGATTTGGTGGACAGAGTGCCTGAAGAACTATGGATGGAGGCTCGTAACATTGTACAGGAGGCAGCAACGAAAACCATCCCAATGAAAAGGAAATGCAAGAAAGGAAAGTGGCTGTCCAACGAGGCCTTACAAACAGCGGAGGAGAGAAGGCAAGCAAAATGCGAGGGAGATAGTGAAAGATACAGGAAACTGAATGCAGATTTCCAAAGAATAGCAAGGAGAGACAAGAAGGCCTTCTTAAACGAGCAATGCAAACAAATAGAGGAAAACAACAGAATGGGAAGAACCAGAGATCTGTTCAAGAAAATTGGAGATATGAAAGGAACATTTTGTACAAAGATTTCCATAATAAAAGACAAAAGTGGAAAGGACCTAACAGAAGCAGAAGACATCAAGAAGAGGTGGCAAGAATACACAGAGGAATTATACCAGAAAGATATGGATGTCTCGTACACCCCAGGTAGTGTGGTTGCTGACCTTGAGCCAGACATCCTGGAAAGTGAAGTCAAATGGGCCTTAGAAAGCACTGCTAATAACAAGGCCAGTGGAAGTGATGGTATTCCAGCTGAACTATTTAAAATTTTAAAAAGATGATGCTGTTAAGGTGCTACACTCAATATGCCACCAAATTTGGAAGACTCAGCAGTGGCCAGAAGATTGGAGAAGATCAGTCTACATCCCAGTCCCAAAGAAGGGCAGTGCCAAAGAATGCTCCAACTACCACACAATTGCACTCATTTCACACGCTAGCAAGGTTATGCTTAAAATTCTACAAGGAAGGCTCAAGAAGTATGTGGATCGAGAACTCCCAGAAGTGCAAGCTGGATTTAGAAGAGGCAGAGGAACCAGAGACCAAATTGCAAGCATGCGCTGGATTATGGAGAAAGCTAGAGAGTTCCAGAAAGACATCTACTTCTGCTTCATTGACTATGCAAAAGCCTTTGACTGTGTCGACCACAGCAAACTATGGCAAGTTCTTAAAGAAATGGGAGTGCCCGATCACCTCATCTGTCTCCTGAGAAATCTCTATGTGGGACAAGAAGCTGCAGTTAGAACTGGATATGGAACAACTGATTGGTTCAAAATTGGGAAAGGAGTACGACAAGGCTGTATTTTGTCTCCCTGCTTATTTAATTTATATGCAGAATACATCATGCGAAAGGCTGGGCTGGATGAATCCCAAGCTGGAATTAAGATTGCCGGAAGAAATATCAACAACCTCAGATATGCAGATGACACAACCTTGATGGCAGAAAGTGAGGAGGAATTAAAGAACCTTTTAATGAGGGTGAAAGAGGAGAGCGCAAAATATGGTCTGAAGCTCAACATCAAAAAAACGAAGATCATGGCCACTGGTCCCATCACCTCCTGGCAAATAGAAGGGGAAGAAATGGAGACAGTGAGAGATTTTACTTTCTGGGGCTACATGATCACTGCAGATGGTGACAGCAGCCACGAAATTAAAAGACGCCTGCTTCTTGGGAGAAGGGCAATGACAGGCCTAGACAGCATCTTGAGAAGTAGAGACGTCACCTTGCCAACTAAGGTCCGTATAGTTAAAGCCATGGTTTTCCCAGTAGTGATGTATGGAAGTGAGAGCTGGAACATCAAGAAGGCTGATCGCTGAAGAATTGATGCTTTTGAATTATGGTGCTGGAGAAGACTCTTGAGAGTCCCATGGACTGCAAGAAGATCAAACGCATCCATTCTTAAGGAAATCAGCCCTGAGTGCTCACTGGAAGGACAGATCCTGAAGCTGAGGCTCCAGTACTTTGGCCACCTCATGAGAAGAGAAGACTCCCTGGAGAAGACACTGATGCTGGGAAAGATGGAGGGCACAAGGAGAAGGGGACGACAGAGGACGAGATGGTTGGATAGTGTTTTCAAGGGTACCAGCATGAGTTTGACCAAACTGCGGGAAGTAGTGGAGGACAGAGGTGCCTGGCGTGCTCTGGTCCATGGGGTCACGAAGAGTCGGACACGACTAAATGACTAAACAACAACAACAACAACAGTGGTACCTCGGGCTGCAAACAGGATCTGTTCCAGAGCCCCGTTCACATCCTGAATAGAACGTAAGACGCATTTGCGTTTCGCCACTTCCGCGCATACGCATAATGTCACTTTGACCGTCTGTGCATGCGCGAGTGGTGAAACCCAGAAGTAACGCGCTCCGTTACTTCCGGGTCGCTGCGGAGCATATTTATCC
>8:36970369-36973986 dna:primary_assembly primary_assembly:PodMur_1.0:8:1:90342841:1 REF_18
186-198|3418-3430	ATAGTCTGCATGA	13
@8:36970369-36973986 dna:primary_assembly primary_assembly:PodMur_1.0:8:1:90342841:1 REF@@GTTGCAGAACCCTGCTTTTCTTTTTCTCTTTAGCATAGAGTACACACAGGCCTTTGTGTTTGCCTCTGCCTGAGCAAAGTGGCCTGGGGGACTCCCTGTTCAGCATGATCTCCAAGTCTCCCATTCCCAGTTTGTACTAATCCTCGATTTTTGTCTCCAAAGTGAATGTGTGGAATTGCAGGCTGTATAGTCTGCATGACCCCTTCGTGGATCACTGCCTTGCCGTGGCGAAGGGGCTTGAAGAACTCAGAGAAGCGATGAACTACGCCGAGCAGGGCACACAAGATGAACAGGTCATAGTGGAGAGTTTTGACCAAACATGATCCACCTGGAGGAGGAACCGGCAAGCCACTCCAGTATCCTTGCCAAGAAAACTCCATGGACAAAGACAACAGGCATATAAAAGTTATGACGCTGGAAGATGAGCCCCTCAGGTCGGAAGGCGTCCAACATGCTACTGGGGAAGAGCGGAGGGCAAGTACAAGTAGATCCAGAGCTGATGAAGCGACTGGGCCAAAGCCGAAAGGACGCTCAGTTGCGGATATGCCTGGAAGCGAAAGGAAAGTCCAATGCTGTAAAGAAAAATATTGCATAGGAACCTGGAATGTAAGAACCATGAACCTGGGTAAGTTGGAGGTGGTCAAAAATGAGATGGCAAGAATAAATATTGACATCCTGGGCATCAGTGAACTAAAATGGACGGGAATGGGCGAATTCAGTTTGGATGATCATCACATCTACTACTGTGGGCAAGAAACCCGTAAAAGAAATGGAGTGGCCCTCATAGTCAACAAAAGAGTGGCGAAAGCTGTACTGGGATGCAATCTCAAAAATGATAGAATGATCTCGATACGAATCCAAGGCAGACCTTTTAACATCACAGTAATCCAAGTTTATGCACCAACTACTGGTGCTGAAGAAACTGAAATTGACCAATTCTATGAAGACTTACAACACCTTATAGAAGTGACACCAAAGAAGGATGTTCTTCTCATTATAGGGGATTGGAATGCTAAAGTAGGGAGTCAAGAGATAAAAGGAACAACTGGCAAGTTTGGCCTTGGAGAGCAAAACGAAGCAGGGCAAAGGCTAATAGAGTTCTGTCAAGAGAACAAGCTGGTCATCACAAACACGCTTTTCCAACAACACAAGAGACGACTCTACACATGGACATCACCAGATGGGCAGCATCGAAATCATATTGATTATATTCTCTTCAGCCAAAGATGGAGAAGCTCTATACAGTCAGCAAAAACAAGACCTGGAGCTGACTGTGGCTCAGATCATCAGCTTCTTATAGCAAAATTCAAGCTTAAACTGAAGAAAGTAGGAAAAACCACTGGGCCGGTAAGATACAATCTAAGTCAAATCCCTTATGAATACACAGTGGAAGTGAGGAACAGGTTTAAGGATTTAGATTTGGTGGACAGAGTGCCTGAAGAACTATGGATGGAGGCTCGTAACATTGTATAGGAGGCAGCAACGAAAACCATCCCAATGAAAAGGAAATGCAAGAAAGCAAAGTGGCTGTCCAACGAGGCCTTACAAATAGCGGAGGAGAGAAGGCAAGCAAAATGTGAGGGAGATAGTGAAAGATACAGGAAATTGAATGCAGATTTCCAAAGAATAGCAAGGAGAGACAAGAAGGCCTTCTTAAACGAGCAATGCAAACAAATAGAGGAAAACAACAGAATGGGAAGAACCAGAGATCTGTTCAAGAAAATTGGAGATATGAAAGGAACATTTCGTACAAAGATTACCATAATAAAGGACAAAAGTGGTAAGGACCTAACAGAAGCAGAAGACATCAAGAAGAGGTGGCAAGAATACACAGAGGAATTATACCAGAAGGATATGGATGTCTCGTACACCCCAGGTAGTGTGGTTGCTGACCTTGAGCCAGACATCCTGGAGAGTGAAGTCAAATGGGCCTTAGAAAGCACTGCAAATAACAAGGCCAGTGGAAGTGATGGTATTCCAGCTGAACTATTTAAAATTTTAAAAGATGATGCTGTTAAGGTGCTACACTCAATATGCCAGCAAATTTGGAAAACTCAGCAGTGGCCAGAAGATTGGAGAAGATCAGTCTACATCCCAGTCCCAAAGAAGGGCAGTGCCAAAGAATGCTCCAACTACCGCACAATTGCACTCATTTCACACGCTAGCAAGGTTATGCTTAAAATTCTACAAGGAAGGCTCAAGCAGTATGTGGATCGAGAACTCCCAGAAGTGCAAGCTGGATTTAGAAGAGGCAGAGGAACCAGAGACCAAATTGCAAACATGCGCTGGATTATGGAGAAAGCTAGAGAGTTCCAGAAAGACATCTACTTCTGCTTCATTGACTATGCAAAAGCCTTTGACTGTGTCGACCACAGCAAACTATGGCAAGTTCTTAAAGAAATGGGAGTGCCTGATCACTTCATCTGTCTCCTGAGAAATCTCTATGTGGGACAAGAAGCTACAGTTAGAACTGGATATGGAACAACTGATTGGTTCAAAATTGGGAAAGGAGTACGACAAGGCTGTATTTTGTTTCCCTGCTTATTTAATTTATATGCAGAATACATCATGCGAAAGGCTGGGCTGGATGAATCCCAAGCTGGAATTAAGATTGCCGGAAGAAATATCAACAACCTCAGATATGCAGATGACACAACCTTGATGGCAGAAAGTGAGGAATTAAAGAACCTTTTAATGAGGGTGAAAGAGGAGAGCGCAAAATATGGTCTGAAGCTCAACATCAAAAAAACGAAGATCATGGCCACTGGTCCCATCACCTCCTGGCAAATAGAAGGGGAAGAAATGGAGGCAGTGAGAGATTTTACTTTCTTGGGCTCCATGATCACTGCAGATGGTGACAGCAGCCACGAAATTAAAAGACGCCTGCTTCTTGGGAGAAGGGCAATGACAGGCCTAGACAGCATCTTGAGAAGTAGAGACGTCACCTTGCCAACAAAGGTCCGTATAGTTAAAGCCATGGTTTTCCCAGTAGTGATGTATGGAAGTGAGAGCTGGACCATAAAGAAGGCTGATCGCTGAAGAATTGATGCTTTTGAATTATGGTGCTGGAGAAGACTCTTGAGAGTCCCACGGACTGCAAGAAGATCAAACGCATCCATTCTTAAGGAAATCAGCCCTGAGTGCTCACTGGAAGGACAGATCGTGAAGCTGAGGCTCCAGTACTTTGCCCACCTCATGAGAAGAGAAGACTCCCTGGAGAAGACACTGATGCTTGGAAAGATGGAGGGCACAAGGAGAAGGGGGCGACAGAGGACGAGATGGTTGGATAGTGTTTTCAAGGTTACCAGCATGAGTTTGACCAAACTGCAGGAAGTAGTGGAGGACAGAGGTGCCTGGCGTGCTCTGGTCCATGGGGTCACGAAGAGTCGGACACGACTAAACGACTAAAGAACAACAAATAGTCTGCATGAGAAAGGACTTCTTGTGGGTGTTTAAAAATCTCCCTGCCCTCCACAAGGCACCAGTATGACACTGCATGACTTTCCCCCTCTGAAATCATAGAGCCCCCTGGGCCTCTGGCCGCTCAGGGTGGGAAGCTTCCTCTGCAGATGTGTCACTGTGCCAGTGCAGTGTTTGTCTCTTGAGTGTTCACTTTCT
>9:c47106341-47102718 dna:primary_assembly primary_assembly:PodMur_1.0:9:1:79135106:1 REF_24
3-16|3608-3621	TAATATGTGTGCCA	14
@9:c47106341-47102718 dna:primary_assembly primary_assembly:PodMur_1.0:9:1:79135106:1 REF@@GCCTAATATGTGTGCCAGGGACGCGGGTAGCGCTGTGGGTAAAACCTCAGCGCCTAGGACTTGCCGATCGTCAGGTCGGCGGTTCGAATCCCCGTGGCGGGGTGCGCTCCCGTTGCTCGGTCCCAGCACCTGCCAACCTAGCAGTTCAAAAGCACCCCCGGGTGCAAGTAGATAAATAGGGACCGCTTACCAGCAGGAACCCCTTCATGGATCACTGCCTTGCCGTGGCGAAGGGGCTTGAAGAACTCAGAGAAGCTATGAACTATGCCGAGCAGGGCACACAAGATGAACAGGTCATAGTGGAGAGTTTTGACCAAACGTGATCCACCTGGAGGAGGAACCGGCAAGCCACTCCAGTATCCTTGCCAAGAAAACTCCATGGACAAAGACAACAGGCATATAAAAGTTATGACGCTGGAAGATGAGCCCCTCAGGTCGGAAGGCGTCCAACATGCTACTGGGGAAGAGCGGAGGACAAGTACAAGTAGATCCAGAGCTGATGAAGCGGCTGGGCCAAAGCCGAAAGGACGCTCAGTTGCGGATATGCCTGGAAGCGAAAGGAAAGTCCAATGCTGTAAAGAAAAATATTGCATAGGAACCTGGAATGTAAGAACCATGAACCTGGGTAAGTTGGAGGTGGTCAAAAATGAGATGGCAAGAATAAATATTGACATCCTGGGCATCAGTGAACTAAAATGGACGGGAATGGGCGAATTCAGTTCGGATGACCATCATATCTACTACTGTGGGCAAGAAACCCGTAAAAGAAATGGAGTGGCCCTCATAGTCAACAAAAGAGTGGCGAAAGCTGTACTGGGATGCAATCTCAAAAATGATAGAATGATCTCGATACGAATCCAAGGCAGACCTTTTAACATCACAGTAATCCAAGTTTATGCACCAACTACTGGTGCTGAAGAATCTGAAATTGACCAATTCTATGAAGACTTACAACACCTTATAGAAGTGACACCAAAGAAGGAGGTTCTTCTCATTATAGGGGACTGGAATGCTAAAGTAGGGAATCAAGAGATAAAAGGAACAACTGGCAAGTTTGGCCTTGGAGATCAAAACGAAGCAGGGCAAAGGCTAATAGAGTTCTGTCAAGAGAACAAGCTGGTCATCACAAACACGCTTTTCCAACAACACAAGAGACGACTCTACACGTGGACATCACCAGATGGGCAGCATCGAAATCAGATTGATTATATTCTCTGCAGCCAAAGATGGAGAAGCTCTATACAGTCAGCAAAAACAAGACCTGGAGCTGACTGTGGCTCAGATCATCAGCTTCTTATAGCAAAATTCAAGCTTAAACTGAAGAAAGTAGGAAAAACCACTGGGCCGGTAAGATACAATCTAAGTCAAATCCCTTATGAATACACAGTGGAAGTGACAAACAGGTTTAAGGATTTAGATTTGGTGGACAGAGTGCCTGAAGAACTATGGATGGAGGCTCGTAACATTGTACAGGAGGCAGCAACGAAAACCATCCCAATGAAAAGGAAATGCAAGAAAGCAAAGTGGCTGTCCAACGAGGCCTTACAAATAGCAGAGGAGAGAAGGCAAGCAAAATGCGAGGGAGATTGTGAAAGATACAGGAAATTGAATGCAGATTTCCAAAGAACAGCAAGGAGAGACAAGAAGGCCTTCTTAAACGAGCAATGCAAACAAATAGAGGAAAACAACAGAATGGGAAGAACCAGAGATCTGTTCAAGAAAATTGGAGATATGAAAGGAACATTTCGTACAAAGATTACCATAATAAAAGACAAAAGTGGAAAGGACCTAACAGAAGCAGAAGACATCAAGAAGAGGTGGCAAGAATACACAGAGGAACTATACCAGAAAGAAATGGATGCCTCGTACACCCTAGGTAGTGTGGTTGCTGAGCTTGAGCCAGACATCCTGGAAAGTGAAGTCAAATGGGCCTTAGAAAGCACTGCAAATAACAAGGCCAGTGGAAGTGATGGTATTCCAGCTGAACTATTTAAAATTTTAAAAGATGATGCTGTTAAGGTGCTACACTCAATATGCCAGCAAATTTGGAAAACTCAGCAGTGGCCAGAAGATTGGAGAAGATCAGTCTACATCCCAATCCCAAAGAAGGGCAGTGCCAAAGAATGCTCCAACTACCGCACAATTGCACTCATTTCACACGCTAGCAAGGTTATGCTTAAAATTCTACAAGGAAGGCTCAAGCAGTATGTGGATCGAGAACTCCCAGAAGTGCAAGCTGGATTTAGAAGAGGCAGAGGAACCAGAGACCAAATTGCAAACATGCGCTGGATTATGGAGAAAGCTAGAGAGTTCCAGAAAGACATCTACTTCTGCTTCATTGACTATGCAAAAGCCTTTGACTGTGTCGACCACAGCAAACTATGGCAAGTTCTTAAAGAAATGGGAGTGCCTGATCACCTCATCTGTCTCCTGAGAAATCTCTATGTGGGACAAGAAGCTACAGTTAGAACTGGATATGGAACAACTGATTGGTTCAAAATTGGGAAAGGAGTACGACAAGGCTGTATTTTGTCTCCCTGCTTATTTAATTTATATGCAGAATACATCATGCGAAAGGCTGGGCTGGATGAATCCCAAGCTGGAATTAAGATTGCCGGAAGAAATATCAACAACCTCAGATATGCAGATGACACAACCTTGATGGCAGAAAGTGAGGAGGAATTAAAGAACCTTTTAATGAGGGTGAAAGAGGAGAGCGCAAAATATGGTCTGAAGCTCAACATCAAAAAAACGAAGATCATGGCCACTGGTCCCATCACCTCCTGGCAAATAGAAGGGGAAGAAATGGAGGCAGTGAGAGATTTTACTTACTTGGGCGCCATGATCACTGCAGATGGTGACAGCAGCCACGAAATTAAAAGACGCCTGCTTCTTGGGAGAAGGGCAATGACAGGCCTAGACAGCATCTTGAGAAGTAGAGATGTCACCTTGCCAACAAAGGTCCGTATAGTTAAAGCCATGGTCTTCCCAGTAGTGATGTATGGAAGTGAGAGCTGGACCATAAAGAAGGCTGATCGCCGAAGAATTGATGCTTTTGAATTATGGTGCTGGAGAAGACTCATGAGAGTCCCATGGACTGCAAGAAGATCAAATGCATCCATTCTTAAGGAAATCAGCCCTGAGTGCTCACTGGAAGGACAGATCGTGAAGCTGAGGCTAAAATACTTTGGCCACCTCATGAGAAGAGAAGACTCCCTGGAGAAGACACTGATGCTGGGAAAGATGGAGGGCACAAGGAGAAGGGGGTGACAGAGGACGAGATGGTTGGATAGCGTTTTTGAGGTTACCAGCATGAGTTTGACCAAACTGCGGGAGGTAGTGGAGGACAGAGGTGCCTGGCGTGCTCTGGTCCATGGGGTCACGAAGAGTCGGACACGACTAAACGACTAAACAACAACAACAACCAGCAGGAAGGTAAACGGCGTTTCTGTGTGCTGCGCTGGTTTGCCAGATGCAGCTTGTCACGCTGGCCACGTGACCCGGAAGTGTCTTCGGACAGCGCTGGCCCCTGGCCTCTTAAGCGAGATGGGCGCGCAACCCCAGAGTCGGACACGACTGGCCCATACGGGCAGGGGTACCTTTACCTTTAATATGTGTGCCACA
>6:c33617640-33614005 dna:primary_assembly primary_assembly:PodMur_1.0:6:1:99678440:1 REF_36
187-198|3438-3449	ACTTTGGTTTCT	12
@6:c33617640-33614005 dna:primary_assembly primary_assembly:PodMur_1.0:6:1:99678440:1 REF@@CGGCAGCAGGAGGCTAAAGTGGTACCTCAGGTTAAGAACAGTTTCAGGTTAAGAACGGACCTCCAGAACAAATTAAATTCTTAACCCGAGGTACCACTGTATTATCTGATTATTAGAAATCATTAATACTTATATGCAAAAGCAGGCTTTAAACTGCAAAAATGGCACCCCACTATACATTAATCCTACTTTGGTTTCTCCCCTTCATGGATCACTGCCTTGCCGTGGCGAAGGGGCTTGAATAACTCCGAGAAGCTATGAGCTATGCCGTGCAGGGCCACCCAAGATGGACAGGTCATAGTGGAGAGTTTTGACCAAACATGATCCACCTGGAGCAGGAACTGGCAAGCCACTCCAGTATCCCTGCCAAGAAAACTCAATGGACAAAGACAACAGGCATATAAAAGTTATGACGCTGGAAGATGAGCCCCTCAGGTCGGAAGGCATCCAACATGCTACTGAGGAAGAGCGGAGGACAAGTACAAGTAGATTCAGAGCTGATGAAGTGGCTGGGCCAAAGCCGAAAGGACGCTCAGTTGCGGATATGCCTGGAAGCGAAAGGAAAGTCCAATGCTGTAAAGAAAAATATTGCATGGGAACCTGGAATGTAAGAACCATGAACCTTGGTAAGTTGGATGTGGTCAAAAATGAGATGCCAAGAATTAATATTGACATCCTGGGCATCAGTGAACTAAAATGGACGGGAATGGGCGAATTCAGTTCGGATGACCATCACATCTACTACTGTGGGCAAGAATCCCGTAAAAGAAATGGAGTGGCCCTCATAGTCATCAAAAGAGTGGCAAAAGCTGTACTGGGATGCAATCTCAAAAATGCTAGAATGATCTCGATACGAATCCAAGGCAGACCTTTTAACATCACAGTAATCCAAGTTTATGCACCAACCACTGGTGCTGAAGAAACTGAAATTGACCAATTCTATGAAGACTTACAACACCTTATAGAAATGACACCAAAGAAGGATGTTCTTCTGATTATAGGGGATTGGAATGCTAAAGTAGGGAGTCAAGAGATAAAAGGAACAACTGGCAAGTTTGGCCTTGGAGTTCAAAATGAAGCAGGGCAAAGGCTAATAGAGTTCTGCCAAGAGAACAAGCTGGTCATCACAAACACTCTTTTCCAACAACACAAAGATGACTCTACACCATGGACATCACCAGATGGGCAGCATCGAAATCAGATTGATCTATATTCTCTGCAGCCAACAGATGGAGAAGCCTCTATAACCAGTCAGCAAATAACAAGACCTGTGAGCTGACTGTGGCTCCAGATCATCAGCTTCTTATAGCAAAATTCACAGCTTAAACTGACAGAAGTAGGAAAAAAATCCCTGGCCGGTAAGATACAATCTAAGTCACAATCCCTTATGAATACACAGTGGAAGTGAGGAACAGGTTTAAGGATTTAGATTTGGTGGACAGAGTGCCTGAAGAACTATGGATGGAGGCTCGTAACATTAACAAGAGGCAGCAACTAAAACCATCCCAATGAAAAGGAAATGCAAGAAAGCAAAGTGGCTGTCCAACGAGGCCCTACAAATAGCGGGGGAGAGAAGGCAAGCAAAATGCGAGGCAGATAGTGAAAGATACAGGAAATTGAATGCAGATTTCCAAAAAAATAGCAAGGATAGACAAGAAGGCCTTCTTAAACAAGCAATGCAAAGAAATAGAGGAAAACAATAGAATGGGAAAAACCAGAGATCTGTTCAAGAAAATTGGAGATATGAAAGGAACATTTTGTACAAAGATTACCATAATAAAAGACAAAAGTGGAAAGGACCTAACAGAAGCAGAAGACATCAAGAAGAGGTGGCAAGAATACACAGAGGAACTATGCCAGAAAGAAATGGATGTCTCGTATACCCCAGGTAGCGTGGTTGCTGACCTTGAGCCAGACATCCTGGAGAGTGAAGTCAAATGGGCCTTAGAAAGCACTGCTAATAACAAGGCCAGTGGAAGTGATGATATTCCAGCTGAACTATTTAAAATTTTAAAAGATGATGCTGTTAAGGTGCTACACTCAATATGCCAGCAAATTTGGAAAACTCAGCAGTGGCCAGAGGATTGGAGAAGATCAGTCTACATCCCAATCCCAAAGAAGGGAAGTGCCAAAGAATGCTCCAACTACCGCACAATTGCACTCATTTCACACGCTAGCAAGATTATGCTTAAAATTCTACAAGGCAGGCTTAAGCAGTATGTGGACCGAGAACTCCCAGAGGTGCAAGCTGGATTTAGAAGAGGCAGAGGAACCAGAGACCAAATTGCAAACATGCGCTGGATTATGGAGAAAGCTAGAGAGTTCCAGAAAGACATATACATCTGCTTCATTGACTATGCAAAAGCCTTTCACTGTGTCGACCACAGCAAACTATGGCAAGTTCTTAAAGAAATGGGAGTGCCTGATCACCTCATCTGTCTCCTGAGAAATCTCTATGTGGGACAAGAAGCTACAGTTAGAACTGGATATGGAACAACTGATTGGTTCAAAATTGGGAAAGGAGTACGGCAAGGCTGTATATTGTCCCCCTGCTTATTTAACTTATATGCAGAGTTCATCATGCGAAAGGCTGGGCTGGATGAATCCCAAGCCGGAATTAAGATCGCCGGAAGAAATATCAACAACCTCAGATATGCAGATGACACAACCTTGACGGCAGAAAGTGAGGAGGAATTAAAGAACCTTTCAATGAGGGTGAAAGAGCAGAGTGCAAAATATGGTCTGAAGCTCAACATCAAAAAAACTAAGATCATGGCCACTGGTCCCATCACCTCCTGGCAAATAGAAGGGGAAGAAATGGAGGCAGTGAGAGATTTTACTTTCTTGGGCTCCATGATCACTGCAGATGGTGACAGCAGTCACGAAATTAAAAGACGCCTAATCCTTGGGAGAAAGGCGATGGCAAACCTAGACAGGATCATTAAAAGCAGAGACATCACCTTACCAACAAAGGTCCGTGTAGTTAAAGCCATGGTTTTCCCAGTAGTGATGTATGGAAGTGAGAGCTGGACCATAAAGAAGGCTGATCGCCGAAGAATTGATGCTTTTGAATTATGGTGCTGGAGGAGACTCTTGAGAGTCCCATGGACTGCAAGAATATCAAACGTATCCATTCTTAAGGAAATCAGCCCTGAGTGCTCACTGGAAGGACAGATCGTGAAGCTGAGGCTCCAATACTTTGACCACCTCATGAGAAGAGAAGACTCCCTGGAAAAGACCCTGATGCTGGGAAAGATGGAGGGCACAAGGAGAAGGGGACGACAGAGAATAAGATGGTTGGACAGTGTTCTCGAAGCTACAAACATGAGTCTGACCAAACTGCGGGAGGTAGTGGAAGATAGGAGTGCCTGGCGTGCTCTGGTCCATGGGGTCACGAAGAGTCGGACACGACTAAACGACTAAACAACAACAACAACAACTTTGGTTTCTGCAGATCTTCCCTCCTGTCTAATGGGTAATGTTGGCACTGCTTATTCCTCTCTCTGTTTATAAACTGGGATCTGTATCCAATGAAGCCCTACTCAGAGTAGTCCTACTGAAATTAATAGACCCAAGTTAGTAAAGGTAAAGGTACCCCTGCCCGTACGGGCCAGTCTTGACAGACTCTAGGGTTGT
>13:c44338379-44334976 dna:primary_assembly primary_assembly:PodMur_1.0:13:1:56546671:1 REF_44
192-202|3206-3216	ATATCAAGAGA	11
@13:c44338379-44334976 dna:primary_assembly primary_assembly:PodMur_1.0:13:1:56546671:1 REF@@TGTACATGATAAAATCCCACCAAACTGCACAGAATATTTCATGACATTCACAGACTTTGGGAACACATTTTTTTTATGAGCAAATTTTTCAGCTAATACTAAACAACATATATTTTTATACTGGAGCAGGTTGCAAGTACTGTAAGGTTTTCCATATTTTGACAGCTGAAGTTCTGACACTAAGCAACATCTATATCAAGAGATGAGTCCCTCAGGTCGGAAGGCGTCCAACATGCTACTGAGGAAGAGTGGAGGACAATTACAAGTAGATTAAGAGCTGATGAAGTGGCTGGGCCGAAGCTGAAAGATCACTCAGTTGTGGATATGCCTGGAAGCGAAAGGAAAGTCCAGTGCTGTAAAGAAAAATACTACATAGGAACCTGGAATGTAAGAACCATGAACCTGGGTAAGTTGGATGTGGTCAAAAGTGAGATGGCAAGAAAAATATTCACATCCTGGGCATCAGTGAACTAAAAATGACAGGAATGGGTGAATTCAGTTTGGATGACCATCATATCTACTATTGTGGGCAAGAATCCCGTAAAAGAAATGGAGTGGCCCTCATAGTCAACAAAAGAGTGGTGAAAGCTGTACTGGGATGGAATTTCAAAAATGATAGAATGATCTTGATACGAATCCAAGGCAGACCTTTTAACATCACAGTAATCCAAGTTTATGCACCAACTACTGGTGCTGAAGAAACTGAAACTGAACAATTCTGTGAAGATTTACAACTCCTTATAGAAATGACACCAAAGAAGGATGTTCTTCTCATTATAGGGGATTGGAATGCTAAAATAGGGAATCAAGAGATAAAAGGAACAACTGGCAAGTTTGGCCTTGGAGATCAAAACGAAGCAGGGCAAAGGCTAATAGAGTTCTGTCAAGAGAACAAGCTGGTCATCACAAATACGCTTTTCCAACAACACAAGAGACGACTCTACACATGGACATCACCAGATGGGCAGTATCGAAATCACATTGATTATATTCTCTGCAGCCACAGATGGAGAAGCTCTATACAGTCAGCAAAAACAAGACCTGGAGCTGATTGTGGCTCAGATCATCAGCTTCTTATAGCAAAAATCAAGCTTAAACTGAAGAAAGTAGGAAAAATCACTGGGCCGGTAAGATACAATCTAAATCAAATCCCTTATGCATACACAGTTGAAGTGAGGAACAGGTTTAAGGATTTAGAATTGGTGGACAGAGTGACTGAAGAACTATGAGCGGAGGCTCACAACATTATACAGGAGGCAGCAACGAAAACCATCCCAATGAAAAGGAAATGCAAGAAAGCAAAGTGGCTGTCCAACGAGGCCTTACAAATAGCAGGGGAGAGAAGGCAAGCAAAATGCGAGGGAGATAGTGAAAGATACAGGAAATTAAATGCAGATTTCCAAAAAATAGCAAGGAGAGACAAGAAGGCCTTCTTAAACGAGCAATGCAAAGAAATAGAGGAAAACAATAGAATGGGAAAAACCAGAGACCTGTTCAAGAAAATTGGAGATATGAAAGGAACATTTCGTACAAAGATTACGATAATAAAGGACAAAAGTGGTAAGGACCTAACAGAAGCAGAAGACATCAAGAAGAGATGGCAAGAATACACAGAGGAACTATTCCAGAAAGATATGGCTGTCTCGTACACCCCAGGTAGTGTGGTTGCTAACCTTGAGCCAGACATCCTGGAGAGTGAAGTCAAATGGGCCTTAGAAAGCACTGCTAATAACAAGGCCAGTGGAAGTGATGGTATTCCAGCTGAACTATTTAAAATTTTAATAGATGATGCTGTTAAGGTGCTACACTCAATATGCCAGCAAGTTTGGAAAACTCAGCAGTGGCTAGAGGATTGGAGAAGATCAGTCTACATCCCAATCCCAAAGAAGGGCAGTGCCAAAGAATGCTCCAACTACTGCACAATTGCACTCAATTCACACGCTAGCAAGGTTATGCTTAAAATTCTACAAGGAAGGCTCAAGCAGTATGTGGACCGAGAACTCCCAGAAGTGCACGCTGGATTTCGAAGGGGCAGAGGAACCAGAGACCAAATTGCAAACATGCGATGGATTATGGAGAAAGCTAGAGAGTTCCAGAAAGACATCTACTTCTGCTTCATTGACTATGCAAAAATCTTTGACTGTGTCGACCACAGCAAACTATAGCAAGTTCTTAAAGAAATGGGAGTGCCTGATCACCTCATCTGTCTCCTGAGAAATCTCTATGTGGGACAAGAAGCTACAGTTAGAACTGGATATGGAACAACTGATTGGTTCAAAATTGGGAAAGGAGTACAACAAGGCTGTATATTCTCTCCCTGCTTAATTAACTTATATGAAGAATTCATCATGCGAAAGGCTGGGCTGGATGAATCCCTAGCCGGAATTAAGATTGCTGGAAGAAATATCAACAACCTCAGATATGCAGATGACACAACCTTGATGGCAGAAAGTGAGGAGGAATTAAAGAACCTTTTAATGAGGGTGAAAGAGGAGAGCGCAAAATATGGTCTGCAGCTCAACATCAAAAAAATGAAGATCATGACCACTGGGCCCATCACCTCCTGGCAAATAGAAGGGGAAGAAATGGAGGCAGTGAGAGATTTTACTTTCTTGGGCTCCATGATCACTGCAGATGGTGACAGCAGCCACGAAATTAAAAGACCCCTGCTTCTTGGGAGAAAAGCAGTGACAAACCTAGACAACATCTTAAAAAGCAGAGACATCACCTTGCCAACAAAGGTCCGTATAGTAAAAGCTATGGTTTTCCTAGTACTGATGTATGGAAGTGAGAGCCGGACCATAAAGCAGGCTGATCACTGAAGAATTGATGCTTTTGAATTATGGTGCTGGAGGAGACTCTTGAGAGTTCCATGGACTGCAAGAAGATCAACCCTATCCATTCTTAAGGATATCAGCCCTGAGTGCTTACTGGAAGGACAGATTGTGAAGCTGAGGATCCAATACTTTGGCCACCTCATGAGAAGAGAAGACTCCCTGGGAAAGACCCTGATGTTGGGAAAGATGGAGGGCACAAGGAGAATGGGACGACAGAGGACGGGATGGTTGGATAGTGTTCTCGAAGTTACCAGAATGAGTTTGACCAAACTGCGGGAGGCAGTGGAAGGCAGCAGTGCTTGGTATGCTCTGGTCCATGGGGTAACGAAGAGTCGGACACGACTAAACGACTAAACAGCAACAACAACAATATCAAGAGAACCTGAAAGCTGAAGCCTTCCCAAACATACAAACCTTAAAACATTTAAAACGTTATCCACTATAATGATTTTAATAGTTAGATTGTTACTTATTTCTCTTTTTTAGCTGCTCTTTCGAGTTGAGTTCAGGCTTGAAGACAATGATATAACATTTTGGGGAGAAGATACAACCCAAGATTCCAGCACT
>2:120604080-120607699 dna:primary_assembly primary_assembly:PodMur_1.0:2:1:128038163:1 REF_20
169-182|3460-3473	CTCTCTTTAGTGTG	14
@2:120604080-120607699 dna:primary_assembly primary_assembly:PodMur_1.0:2:1:128038163:1 REF@@AAATATCCATATAAGTGGAACAGAAGTGAATATCTCTCACTTCTGTTCCATATAATAAATCCAACTTTGTTTATTCCTTTGGTGCGATAACTTCTTGTGGGCTTTAGGATAAAGGTGGACACGTATTCATAACAAGCCCATGTCAGGACTCCAGCGAAAGACCCTAATACTCTCTTTAGTGTGTCCTAGACTGTCAAAACCCCTTCATGGATCACTGCCTTGCCATGGCAAAGGGGCTTGAATAACTCAGAGAAGCTATGAGCTATGCCGTGCAGGGCCACCCAAGATGGACAGGTCATAGTGAAGAGTTTTGACCAAACGTGATCCACCTGGAGCAGGAACCGGCAAGCCACTCCAGTATCCCTGCCAAGAAAACTCCATGGACAAAGACACCAGGCATATAAAGGTTATGACGCTGGAAGATGAGCCCCTCAGGTCGGAAGGCGTCCAACATGCTACTGAGGACGAGCGGAGGACAAGTACAAGTAGATTCAGAGCTGATGAAGCGGCTGGGCCAAAGCCGAAAGGACGCTCAGTTGCGGATATGCCTGGAAGCGAAAGGAAAGTCCAATGCTGTAAAGAAAAATATTGCATAGGAACCTGGAATGTAAGAACCATGAACCTTGGTAAGTTGAATGTGGTCAAAAATGAGATGGCAAGAATAAATATTGACATCCTGGGCATCAGTGAACTAAAATGGACGGGAATGGGCAAATTCAGTTCGGATGACCATCACATCTACTACTGTGGGCAAGAAACCCATAAAAGAAATGGAGTGGCCCTCATAGTCAACAAAAGAGTGGCAAAAGCTGTACTGGGATGCAATCTCAAAAATGATAGAATGATCTCGATACGAATCCAAGGCAGACCTTTTAACATCACAGTAATCCAAGTTTATGCACCAACCACTGGTGCTGAAGAAACTGAAACTGACCAATTCTTTGAAGACTTACAACACCTTATAGAAATGACACCAAAGAAGGATGTTCTTCTCATTATAGGGGATTGGAATGCTAAAGTAGGGAGTCAAGAGATAAAAGGAACAACTGGCAAGTTTGGCCTTGGAGTTCAAAACGAAGCAGGGCAAAGGCTAATAGAGTTCTGCCAAGAGAACAAGCTGGTCATCACAAACACTCTTTTCCAACAACACAAGAGACGACCCTACACATGGACATCACCAGATGGGCAGCATCGAAATCAGATTGATTATATTCTCTGCAGCCAAAGATGGAGAAGCTCTATACAGTCAGCAAAAACAAGACCTGGAGCTGACTGTGGCTCAGATCATCAGCTTCTTATAGCAAAATTCAAGCTTAAACTGAAGAAAGTAGGAAAAACCACTGGGCCGGTAAGATACAATCTAAGTCAAATCCCTTATGAATACACAGTGGAAGTGAGGAACAGGTTTAAGGATTTAGATTTGGTGGACAGAGTGCCTGAAGAACTATGGATGGAGGCTCGTAACATTATACAGCAGGCAGCAATTAAAACCATCCCAATGAAAAGAAAATGCAAGAAAGCAAAGTGGCTGTCCAACGAGGCCTTACAAATAGCAGGGGAGAGAAGGCAAGCAAAATGTGAGGGAGATAGTGAAAGATACAGGAAATTGAATGCAGATTTCCAAAAAATAGCAAGGAGAGACAAGAAGGCCTTCTTAAACGAGCAATGCAAAGAAATAGAGGAAAACAATAGAATGGGAAAAACCAGAGATCTGTTGAAGAAAATTGGAGATATGAAAGGAACATTTCGTACAAAGATTTCCATAATAAAAGACAAAAGTGGAAAGGACCTAACAGAAGCAGAAGACATCAAGAAGAGGTGGCAAGAATACACAGAGGAACTATACCAGAAAGAAATGGATGTCTCGTATACCCCAGGTAGTGTGGTTGCTGACCTTGAGCCAGACATCCTGGAGAGTGAAGTCAAATGGGCCTTAAAAAGCACTGCAAATAACAAGGCCAGTGGAAGTGATGATATTCCAGCTGGATTATTTAAAATTTTAAAAGATGATGCTGTTAAGGTGCTGCACTCAATATGCCAGCAAATTTGGAAAACTCAGCAGTGGCCAGACGATTGGAGAAGATCAGTCTACATCCCAATCCCAAAGAAGGGAAGTGCCAAAGAATGCTCCAACTACCGCACAATTGCACTCATTTCACACGCTAGCAAGGTTATACTTAAAATTCTACAAGGCAGGCTTAAGCACTATGTGGACCGAGAACTCCCAGAAGTGCAAGCTGGATTTCGAAGGGGCAGAGGAACCAGAGACCAAATTGCAAACATGCGCTGGATTCTGGAGAAAGCTAGAGAGTTCCAGAAAGACATCTACTTCTGCTTCATTGACTATGCAAAAGCCTTTGACTGTGTCGACCACAGCAAACTATGGCAAGTTCTTAAAGAAATGGGAGTGCCTGATCACCTCATCTGTCTCCTGAGAAATCTCTATGTGGGACAAGAAGCTACAGTTAGAACTGGATATGGAACAACTGATTGGTTCAAAATTGGGAAAGGAGTACGGCAAGGCTGTATATTGTCTCCCTGCTTATTTAACTTATATGAAGAATTCATCATGAGAAAGGCTGGGCTGGATGAATCCCAAGCCGGAATTAAGATCGCCGGAAGAAATATCAACAACCTCAGATATGCAGATGACACAACCTTGATGGCAGAAAGTGAGGAGGAATTAAAGAACCTTTTAATGAGGGTGAAAGAGGAGAGCGCAAAATATGGTCTGAAGCTCAACATCAAAAAAAAAAGATCATGGCCACTGGTCCCATCAGCTCCTGGCAAATAGAAGGGGAAGAAATGGAGGCAGTGAGAGATTTTACTTTCTTGGGCTCCATGATCACTGCAGATGGTGACAGCAGTCACGAAATTAAAAGACGCCTGCTTCTTGGGAGAAAGGCGATGGCAAACCTAGACAGCATCCTAAAAAGCAGAGATATCACCTTACCAACAAAGGTCCGTATACTTAAAGCCATGGTCTTCCCAGTAGTGATGTATGGAAGTGAAAGCTGGACCATCAAGAAGGCTGATCGCCGAAGAATTCATGCTTTTGAATTATGGTGCTGGAGGAGACTCTTGAGAGTGCCATGGACTGCAAGAAGATCAAACGTATCCATTCTTAAGGAAATCAGCCCTGAGTGCTCACTGGAAGGACAGATCGTGAAGCTGAGGCTCCAATACTTTGGCCACCTCATGAGAAGAGAAGACTCCCTGGAAAAGACCCTGATGTTGGGAAAGATGGAGGGCGCAAGGAGAAGGGGACGACAGAGGACGAGATGGTTGGACAGTGTTCTCGAAGCTACCAGCATGAGTTTGACCAAACTGCGGGAGGCAGTGGAAGACAGAAGTGCCTGGCGTGCTCTGGTCCATGGGGTCACGAAGAGTCGGACACGACTAAACAACTAAGCAACAACAGACTGTCAAAATATTGAATGTTGATGCTGGCAGGCTAAACCTCTCTTTAGTGTGAGTATGAATGCATGTGGGTTCATGACAATTTAAATATGGTAATGAAAAAACGTGGCCACCTCATCCAATTACTAAAATAAGCAACCCCCTGGAAATTGCACTCCAGAACAGTTGACTCCTACATATGCACAGCTTGACAGAGATTC
>5:c3225108-3221488 dna:primary_assembly primary_assembly:PodMur_1.0:5:1:100393251:1 REF_21
188-198|3420-3430	ATGCTGAATAC	11
@5:c3225108-3221488 dna:primary_assembly primary_assembly:PodMur_1.0:5:1:100393251:1 REF@@CGTTTTTGTTGATCCGTTTGTAAATGCTTGTGTGTGGCTTCTTCAAAACTTATCTAATTACTTTTCAGTTTAAAGTCAGTGTCATTGTTTCACTCAGGTGGCTCCTCTCATTCATGGTGTGCAGGCAAAATGGGGTCGGATGCATACACCTGTAAGCAAAGGTGCCTTTTACTTTATTTATATGCTATATGCTGAATACCCCCTTCATGGATCACTGCCTTGTCGTGGCGAAGGGGCTTGAAGAACTCAGAGAAGCTATGAACTATGCCGAGCAGGGCACACAAGATGAACAGGTCATAGTGGAGAGTTTTGACCAAACGTGATCCACCTGGAGGAGGAACCGGCAAGCCACTCCAGTATCCTTGCCAAGGAAACTCCATGGACAAAGACAACAGGCATATAAAAGTTATGACGCTGGAAGATGAGCCCCTCAGGTCGGAAGGCGTCCAACATGCTACTGGGGAAGAGCGGAGGGCAAGTACAAGTAGATCCAGAGCTGATGAAGCGGCTGGGCCAAAGCCGAAAGGACGCTCAGTTGCGGATATGCCTGGAAGCGAAAGGAAAGTCCAATGCTGTAAAGAAAAATATTGCATAGGAACCTGGAATGTAAGAACCATGAACCTGGGTAAGTTGGAGGTGGTCAAAAATGAGATGGCAAGAATAAATATTGACATCCTGGGCATCAGTGAACTAAAATGGACGGGAATGGGCGAATTCAGTTCGGATGACCATCACATCTACTACTGTGGGCAAGAAACCCGTAAAAGAAATGGAGTGGCCCTCATAGTCAACAAAAGAGTGGCGAAAGCTGTACTGGGATGCAATCTCAAAAATGATAGAATGATCTCGATACGAATCCAAGGCAGACCTTTTAACATCACAGTAATCCAAGTTTATGCACCAACTACTGGTGCTGAAGAAACTGAAATTGACCAGTTCTATGAAGACTTACAACACCTTATAGAAGTGACACCAAAGAAGGATGTTCTTCTCATTATAGGGGACTGGAATGCTAAAGTAGGGAATCAAGAGATAAAAGGAACAACTGGCAAGTTTGGCCTTGGAGATCAAAACGAAGCAGGGCAAAGGCTAATAGAGTTCTGTCAAGAGAACAAGCTGGTCATCACAAACACGCTTTCCAACAACACAAGAGACGACTCTACACATGGACATCACCAGATGGGCAACATCGAAATCAGATTGATTATATTCTCTGCAGCCAAAGATGGAGAAGCTCTATACAGTCAGCAAAAACAAGACCTGGAGCTGACTGTGGCTCAGATCATCAGCTTCTTATAGCAAAATTCAAGCTTAAACTGAAGAAAGTAGGAAAAACCACTGGGCCGGTAAGATACAATCTAAGTCAAATCCCTTATGAATACACAGTGGAAGTGACGAACAGGTTTAAGGATTTAGATTTGGTGGACAGAGTGCCTGAAGAACTATGGATGGAGGCTCGTAACATTGTACAGGAGGCAGCAACGAAAACCATCCCAATGAAAAGGAAATGCAAGAAAGCAAAGTGGCTGTCCAACGAGGCCTTACAAATAGCGGAGGAGAGAAGGCAAGCAAAATGTGAGGGAGATAGTGAAAGATACAGGAAATTGAATGCAGATTTCCAAAGAACAGCAAGGAGAGACAAGAAGGCCTTCTTAAATGAGCAATGCAAACAAATAGAGGAAAACAACAGAATGGGAAGAACCAGAGATCTGTTCAAGAAAATTGGAGATATGAAAGGAACATTTCGTACAAAGATTACCATAATAAAAGACAAAAGTGGTAAGGACCTAACAGAAGCAGAAGACATCAAGAAGAGGTGGCAAGAATATACAGAGGAATTATACCAGAAAGATATGGATGTCTCGTACACCCCAGGTAGTGTGGTTGCTGACCTTGAGCCAGACATCCTGGAAAGTGAAGTCAAATGGGCCTTAGAAAGCACTGCAAATAACAAGGCCAGTGGAAGTGATGGTATTCCAGCTGAACTATTTAAAATTTTAAAAGATGATGCTGTTAAGGTGCTACACTCAATATGCCAGCAAATTTGGAAAACTCAGCAGTGGCCAGAAGATTGGAGAAGATCAGTCTACATCCCAATCCCAAAGAAGGGCAGTGCCAAAGAATGCTCCAACTACCGCACAATTGCACTCATTTCACACGCTAGCAAGGTTATGCTTAAAATTCTACAAGGAAGGCTCAAGCAGTATGTGGATTGAGAACTCCCAGAAGTGCAAGCTGGATTTAGAAGAGGCAGAGGAACCAGAGACCAAATTGCAAACATGCGCTGGATTATGGAGAAAGCTAGAGAGTTCCAGAAAGACATCTACTTCTGCTTCATTGACTATGCAAAAGCCTTTGACTGTGTCGACCACAGCAAACTATGGCAAGTTCTTAAAGAAATGGGAGTGCCTGATCACCTCATCTGTCTCCTGAGAAATCTCTATGTGGGACAAGAAGCTACAGTTAGAACTGGATATGGAACAACTGATTGGTTCAAAATTGGGAAAGGAGTACGACAAGGCTGTATTTTGTCTCCCTGCTTATTTAATTTATATGCAGAATACATCATGCGAAAGGCTGGGCTGGATGAATCCCAAGCTGGAATTAAGATTGCCGGAAGAAATATCAACAACCTCAGATATGCAGATGACACAACCTTGATGGGAGAAAGTGAGGAGGAATTAAAGAACCTTTTAATGAGGGTGAAAAAAGAGAGCGCAAAATATGGTCTGAAGCTCAATATCAAAAAAAACGAAGATCATGGCCACTGGTCCCATCACCTCCTGGCAAATAGAAGGGGAAGAAATGGAGGCAGTGAGAGATTTTACTTTCTTGGGCTCCATGATCACTGCAGATGGTGACAGCAGCCACGAAATTAAAAGACGCCTGCTTCTTGGGAGAAGGGCAATGACAGGCCTAGACAGCATCTTGAGAAGTAGAGATGTCACCTTGCCAACAAAGGTCCGTATAGTTAAAGCCATGGTCTTCCCAGTAGTGATGTATGGAAGTGAGAGCTGGACCATAAAGAAGGCTGATCGCCGAAGAATTGATGCTTTTGAATTATGGTGCTGGAGAAGACTCTTGAGAGTCCCATGGACGGCAAGAAGATCAAATGCATCCATTCTTAAGGAAATCAGACCTGAGTGCTCACTGGAAGGACAGATCGTGAAGCTGAGGCTCCAGTACTTTGGCCACCTCATGAGAAGAGAAGACTCCCTGGAGAAGACACTGATGCTGGGAAAGATGGAGGGCACAAGGAGAAGGGGGCGACAGAGGACGAGATGGTTGGATAGTGTTTTCGAGGTTACCAGCATGAGTTTGACCAAACTGCGGGAGGTAGTGGAGGACAGAGGTGCCTGGCGTGCTCTGGTCCATGGGGTCACGAAGAGTCGGACACGACTAAACGACTAAACAACAACAATGCTGAATACAGGAAACTGTGACATTCGTGTTTGGTCCCCTGTATCTACTTCCCCCTGCTTTGGCAAAATAAATGGATCTCAGATAGTAGGATCTGAAAGGACATTAGCTTAACAAGCTCAAAACAGCCCAATTTTCTCATGTCAGAAGCCCCTGGGTTCATAGGTATGCAGCACTAAGCCCATGTAAGAGCTAGTTTTG
>2:c64945728-64942105 dna:primary_assembly primary_assembly:PodMur_1.0:2:1:128038163:1 REF_24
182-194|3422-3434	AACTTTTGGTCAA	13
@2:c64945728-64942105 dna:primary_assembly primary_assembly:PodMur_1.0:2:1:128038163:1 REF@@GAAATTTGAGAGCCCAAGTCTGCCACTGCTTTCCTCCCTCCCTAATGGAGCTTCTATCCAAGTGCTCTTAACATATTTCTATAATACCCCTATAATGTAGCCAGTAGCATTCAATCTAGCTAGTAGCATTTAATCTAGTCGGTAGCAAGTAGAGTAGTTCGTAGCATGGTTCATACACAAGTAACTTTTGGTCAAGTAACCCCTTCATGGATCACTGCCTTGCCGTGGCGAAGGGGCTTGAAGAACTCAGAGAAGCTATGAACTACGCCGAGCAGGGCACACAAGATGAACAGGTCATAGTGGAGAGTTTCGACCAAACGTGATCCACCTGGAGGAGGAACCGGCAAGCCACTCCAGTATCCTTGCCAAGAAAACTCCATGGACAAAGACAGCAGGCATATAAAAGTTATGACGCTGGAAGATGAGCCCCTCAGGTCGGAAGGCGTCCAACATGCTACTGGGGAAGAGCGGAGGGCAAGTACAAGTAGATCCAGAGCTGATGAAGCGGCTGGGCCAAAGCCGAAAGGACGCTCAGTTGCGGATATGCCTGGAAGCGAAAGGAAAGTCCAATGCTGTAAAGAAAAATATTGCATAGGAACCTGGAATGTAAGAACCATGAACCTGGGTAAGTTGGAGGTGGTCAAAAATGAGATGGCAAGAATAAATATTGACATCCTGGGCATCAGTGAACTAAAATGGACGGGAATGGGCGAATTCAGTTCAGATGACCATCACATCTACTACTGTGGGCAAGAAACCCGTAAAAGAAATGGAGTGGCCCTCATAGTCAACAAAAGAGTGGCGAAGGCTGTACTGGGATACAATCTCAAAAATGATAGAATGATCTCGATACGAATCCAAGGCAGACCTTTTAACATCACAGTAATCCAAGTTTATGCACCAACTACTGGTGCTGAAGAAACTGAAATTGACCAATTCTATGAAGACTTACAACACCTTATAGAAGTGACACCAAAGAAAGATGTTCTTCTCATTATAGGGGATTGGAATGCTAAAGTAGGGAGGCAAGAGATAAAAGGAACAACTGGCAAGTTTGGCCTTGGAGATCAAAATGAAGCAGGGCAAAGGCTAATAGAGTTCTGTCAAGAGAACAAGCTGGTCATCACAAACACGCTTTTCCAACAACACAAGAGACGACTCTACACATGGACATCACCAGATGGGCAGCATCAAAATCAGATTGATTATATTCTCTGCAGCCAAAGATGGAGAAGCTCTATACAGTCAGCAAAAACAAGACCTGGAGCTGACTGTGGCTCAGATCATCAGCTTCTTATAGCAAAATTCAAGCTTAAACTGAAGAAAGTAGGAAAAACCACTGGGCCGGTAAGATACAATCTAAGTCAAATCCCTTATGAATACACAGTGGAAGTGAGGAACAGGTTTAAGGATTTAGATTTGGTGGACAGAGTGCCTGAAGAACTATGGATGGAGGCTCGTAACATTGTACAGGAGGCAGCAACGAAAACCATCCCAATGAAAAGGAAATGCAAGAAAGCAAAGTGGCTGTCCAACGAGGCCTTACAAACAGCGGAGGAGAGAAGGCAAGCAAAATGCGAGGGAGATAGTGAAAGATACAGGAAATTGAATGCAGATTTCCAAAGAATAGCAAGGAGAGACAAGAAGGCCTTCTTAAACGAGCAATGCAAACAAATAGAGGAAAACAACAGAATGGGAAGAACCAGAGATCTGTTCAAGAAAATTGGAGATATGAAAGGAACATTTCGTACAAAGATTACCATAATAAAGGACAAAAGTGGTAAGGACGTAACAGAAGCAGAAGACATCAAGAAGAGGTGGCAAGAATACACAGAGGAATTATACCAGAAAGATATGGATGTCTCGTACACCCCAGGTAGTGTGGTTGCTGACCTTGAGCCAGACATCCTGGAGAGTGAAGTCAAATGGGCCTTAGAAAGCACTGCAAATAACAAGGCCAGTGGAAGTGATGGTATACCAGCTGAACTATTTAAAATTTTAAAAGATGATGCTGTTAAGGTGCTACACTCAATATGCCAGCAAATTTGGAAGACTCAGCAGTGGCCAGAAGATTGGAGAAGATCAGTCTACATCCCAGTCCCAAAGAAGGGCAGTGCCAAAGAATGCTCCAACTACCGTACAATTGCACTCATTTCACACGCTAGCAAGGTTATGCTTAAAATTCTACAAGGAAGACTTAAGCAGTATGTGGATCGAGAACTCCCAGAAGTGCAAGCTGGATTTAGAAGAGGCAGAGGAACCAGAGACCAAATTGCAAACATGCGCTGGATTATGGAGAAAGCTAGAGAGTTCCAGAAAGACATCTACTTCTGCTTCATTGACTATGCAAAAGCCTTTGACTGTGTCGACCATAGCAAACTATGGCAAGTTCTTAAAAAAATGGGAGTGCCTGATCACCTCATCTGTCTCCTGAGAAATCTCTATGTGGGACAAGAAGCTACAGTTAGAACTGGATATGGAACAACTGATTGGTTCAAAATTGGGAAAGGAGTACGACAAGGCTGTATTTTGTCTCCCTGCTTATTTAATTTATATGCAGAATACATCATGCGAAAGGCTGGGCTGGATGAATCCCAAACTGGAATTAAGATTGCCGGAAGAAATATCAACAACCTCAGATATGCAGATGACACAACCTTGATGGCAGAAAGTGAGGAGGAATTAAAGAACCTTTTAATGAGGGTGAAAGAGGAGAGCGCAAAATATGGTCTGAAGCTCAACATCAAAAAAACGAAGATCATGGCCACTGGTCCCATCACCTCCTGGCAAATAGAAGGGGAAGAAATGGAGGCAGTGAGAGATTTTACTTTCTTGGGCTCCCATGATCACTGCAGATGGTGACAGCAGCCACGAAATTAAAAGACGCCTGCTTCTTGGGAGAAGGGCAATGACAGGCCTAGACAGCATCTTGAGAAGTAGAGACGTCACCTTGCCAACTAAGGTCCGTATAGTTAAAGCCATGGTTTTCCCAGTAGTGATGTATGGAAGTGAGAGCTGGACCATAAAGAAGGCTGATCGCCGAAGAATTGATGCTTTTGAATTATGGTGCTGGAGAAGATTCTTGAGAGTCCCATGGACTGCAAGAAGATCAAACGCATCCATTCTTAAGGAAATCAGCCCTGAGTGCTCACTGGAAGGACAGATTGTGAAGCTGAGGCTCCAGTACTTTGGCCACCTCATGAGAAGAGAAGACTCCCTGGAGAAGACACTGATGCTAGGAAAGATGGAGGGCACAAGGAGAAGGGGCGACAGAGGACGAGATGGTTGGATAGTGTTTTCGAGGTTACCAGCATGAGTTTGACCAAACTGCGGGAAGTAGTGGAGGACAGAGGTGCCTGGCGTGCTCTGGTCCATGGGGTCACGAAGAGTCGGACACGACTAAACGACTTAACAACAACAACAACTTTTGGTCAAAAAGCTCCTTTTTAAAAATTGAACCCCCCCCCCCGCAACCTGTGGCTCAATTTCCCCCATAAGTCAAAGAGCATCTAGAGATATGGAAACATGTCATATGCCCATAACTTTTGAAAACAAATCTACCAATGAAATGAATCCTCTTCCACTTGCTGTTGCATGGGGATTCCAAAAAGTGCCAGAAAAACC
>8:89566073-89569657 dna:primary_assembly primary_assembly:PodMur_1.0:8:1:90342841:1 REF_65
192-202|3384-3394	AAAAAGGGCTT	11
@8:89566073-89569657 dna:primary_assembly primary_assembly:PodMur_1.0:8:1:90342841:1 REF@@AACGCACAGAAAGGCCATTTACCTTCCCGCCGGAGCGGTACCTATTTATCTACTTGCACTTTGATGTGCTTTCGAACTGCTAGGTTGGCAGGAGCTGGGACCAAGCAATGGGAGCTCACCCCGTTGTGAGGATTTGAACCGCCGACCTTCTGGTCGGCAAGTCCTAGGCTCTGTGGTTTTTGGCGTCCCGTTAAAAAGGGCTTCATGGATCACTGCCTTGCCGTGGCGAAGGGGCTTGAAGAACTCAGAGAAGCTATGAACTATGCCAAGCAGGGCACCCAAGATGAACAGGTCATAGTGGAGAGTTTTGACCAAACGTGATCCACCTGGAGGAGGAACTGGCAAGCCACTCCAGTATCCCTGCCAAGAAAACTCCATGGACATATAAGAAAACTCCAACAGGCATATAAAAGTTATGATGCTGGAAGATGAGCCCCTCAGGTCGGAAGGCGTCCAACATGCTACTGGGGAAGAGCGGAGGACAAGTACAAGTAGATCCAGAGCTGATGAAGTTGCGGATATGCCTGGAAGTGAAAGGGAAGTCCAATGCTGTAAAGAAAAATATTGCATAGGAACCTGGAATGTAAGAACCATGAACCTGGGTAAGTTGGAGGTGGTCAAAAATGAGATGGCAAGAATAAATATTGACATCCTGGGCATCAGTGAACTAAAATGGACGGGAATGGGCGAATTCAGTTCGGATGACCATCACATCTACTACTGTGGGCAAGAAACCCGTAAAAGAAACGGAGTGGCCCTCATAGTCAACAAAAGAGTGGCGAAAGCAGTACTGGGATGCAATCTCAAAAATGATAGAATGATCTCGATACGAATCCAAGGCAGACCTTTTAACATCACAGTAATCCAAGTTTATGCACCAACTACTGGTGCTGAAGAAACTGAAATTGACCAATTCTATGAAGACTTACAACACCTTATAGAAGTGACACCAAAGAAGGATGTTCTTCTCAGTATAGGGGATTGGAATGCTAAAGTAGGGAGGCAAGAGATAAAAGGAACAACTGGCAAGTTTGGCCTTGGAGATCAAAACGAAGCAGGGCAAAGGCTAATAGAGTTCTGTCAAGAGAACAAGCTGGTCATCACAAACACGCTTTTCCAACAACACAAGAGACGACTCTACACATGGACATCACCAGATGGGCAGCATCGAGATCAGATTGATTATATTCTCTGCAGCCAAAGATGGAGAAGCTCAATACAGTCAGCAAAAACAAGACCTGGAGCTGACTGTGGCTCAGATCATCAGCTTCTTATAGCAAAATTCAAGCTTAAACTGAAGAAAGTAGGAAAAACCACTGGGCCGGTAAGATACAATCTAAATCAAATCCCTTATGAATACACAGTGGAAGTGAGGAACAGGTTTAAGGATTTAGATTTGCTGGACAGAGTGCCTGAAGAACTATGGATGAAGACTCGCAACATTATACAGGAGGCAGCAACGAAAACCATCCCAATGAAAAGGAAATGCAAGAAAGCAAAGTGGCTGTCCAATGAGGCCTTACAAATAGCGGGGGAGAGAAGGCAAGCAAAATGCGAGGGAGATAGTGAAAGATACAGGAAATTGAATGCAGATTTCCAAAGAATAGCAAGGAGAGACAAGAAGGCCTTCTTAAACGAGCAATGCAAACAAATAGAGGAAAACAACAGAATGGGAAGAACCAGAGATCTGTTCAAGAAAATTGGAGATATGAAAGGAACATTTCGTTCAAAGATTACCATAATAAAGGACAAAAGTGGTAAGGACCTAACAGAAGCAGAAGACATCAAGAAGAGGTGGCAAGAATACACAGAGGAATTATACCAGAAAGATGTGGATGTCTCGCACATCCATATTGCTGACCTTGAGCCAGACATCCTGGAGAGTGAAGTCAAATGGGCCTTAGAAAGCACTGCAAATAACAAGGCCAGTGGAAGTGATGGTATTCCAGCTGAACTATTTAAAATTTTAAAAGATGATGCTGTTAAGGTGCTACACTCAATATGCCAGCAAGTTTGGAAAACTCAGCAGTGGCCAGAGGATTGGAGAAGATCAGTCTACATCCCAATCCCAAAGAAGGGCAGTGCTAAAGAATGCTCCAACTACCGCACAATTGCACTCATTTCACACGCTAGCAAGGTTATGCTTAAAATTCTACAAGGAAGGCTCAAGCAGTATGTGGACCGAGAACTCCCAAAAGTGCAAGCTGGATTTAGAAGAGGCAGAGGAACCAGAGACCAAATTGCAAACATGCGCTGGATTATGGAGAAAGCTAGAGAGTTCCAGAAAGACATCTACTTCTACTTCATTGACTATGCAAAAGCCTTTGACTGTGTCGACCACAGCAAACTATGGCAAGTTCTTAAAGAAATGGGAGTGCCTGATCACCTCATCTGTCTCCTGAGAAATCTCTATGTGGGACAAGAAGCTACAGTTAGAACTGGATATGGAACAACTGATTGGTTCAAAATTGGGAAAGGAGTACGACAAGGCTGTATATTGTCTCCCTGGTTATTTAACTTATATGCAGAATTCATCATGCGAAAGGCTGGGCTGGATGAATCCCTAGCCGGAATTAAGATTGCCGGAAGAAATATCAACAACCTCAGATATGCAGATGACACAACCTTGATGGCAGAAAGTGAGGAGGAATTAAAGAACCTTTTATTGAGGGTGAAAGAGGAGAGCGCAAAATATGGTCTGAAGCTCAACATCAAAAAAATGAAGATCATGGCCACTGGTCCCATCACCTCCTGGCAAATAGAAGGAGAAGAAATGGAGGCAGTGAGAGATTTTACTTTCTTGGGCTCCATGATCACTGCAGATGGTGACAGCAGCCACGAAATTAAGAGATGCCTGCTTCTTGGGAGGAAAGCAATGACAAACCTAGACAGCATCTTAAAAAGTAGAGGCATCACCTTGCCAACAAAGGTCCGTATAGTAAAAGCTATGGTTTTCCCAGTAGTGATGTATGGAAGTGAAAGCTGGACCATAAAGAAGGCTGATCGCCGAAGAATTTTGAATTATGGTGCTGGAGGAGACTCTTGAGAGTCCCATGGACTGCAAGAAGAACAAACCGATCCATTCTTAAGGAAATCAGCCCTGAGTGCTCACTGGAAGGACAGATCGTGAAGCTGAGGCTCCAATACTTTGGCCCCCTCATGAGAAGAGAAGACTCCTTGGAAAAGACCCTGATGTTGGGAAAGATGGAAGGCACAAGGAGAAGGGGACGACAGAGGACGAGATGGTTGGATAGTGTCTTCGAAGCTACAAACATGAGTCTGACCAAACTGCGGGAGGCAGTGGAAGACAGAAGTGCCTGACGTGCTCTGGTCCATGGAGTCACGAAGAGTCGGACACGACTAAACAACTAAACAACAACAACAAAAAAGGGCTTACAAAGAGATAATTAGAATCAACGATTAAGCTAAAAACCAGAGGAAAGCACATGCTTTAGGCATCTGGATAGGCGGATATATATTTTTAGCAGGCACTGAAAGGAGTACCACGAAGGCACCTGCCTGATATCAATAAGCAGGGAGTTCCCAGGTGCGGGTGCTGCCACATGGAAATATTGGTTTCTTACC
>10:927562-931179 dna:primary_assembly primary_assembly:PodMur_1.0:10:1:76280819:1 REF_18
188-198|3412-3422	AAAACACTAAC	11
@10:927562-931179 dna:primary_assembly primary_assembly:PodMur_1.0:10:1:76280819:1 REF@@TGGGTCAGACATCTATCTCCCATGCATAAATCAATATAGCACTAAGTCCATTGGTGTAACATAGATAGTTCTACATATATCATCTGCCAAACTGACAATAAACAAAGCCTATGAATATTCAAAACCAGATGGAGTAGGGCTGCATTGGAACTTGAGGCCAGAAAAATAACATAAAATGGAACTGGCCTAAAACACTAACCCCCTTCATGGATCACTGCCTTGCCGTGGCGAAGGGGCTTGAAGAACTCAGAGAAGCTATGAACTACGCCGAGCAGGGCACACAAGATGGACAGGTCATAGTGGAGAGTTTTGACCAAACGTGATCCACCTGGAGGAGGAACCGGGAAGCCACTCCAGTATCCTTGCCAAGAAAACTCCATGGACAAAGACAACAGGCATATAAAAGTTATGACGCTGGAAGATGAGCCCCTCAGGTCGGAAGGCGTCCAACATGCTACTGAGGAAGAGCGGAGGACAAGTACAAGTAGATCCAGAGCTGATGAAGCAGCTGGGCCAAAGCCGAAAGGACGCTCAGTTGCGGATATGCATGGAAGCGAAAGGAAAGTCCAATGCTGTAAAGGAAAAATATGTTGCATAGGAACCTGGAATGTAAGAACCAATGAACCTGGGGTAAGTTGGGGATGTGGTCAAAAATGACTGATGGCAAGATAAATATTGACTCCTGGGCATCAGTTGAACTCAAATTGGACAGGAATGGGCGGAATTCCAGTTTCGGATGACCTATCATATCTACTACTGTGGGAGAAACCCATAAAGAAATGGAGTGGCCCTCATAGTCAACAAACAGAGTGGCGAAAGCTGTACTGGGGAATTGGCATTCTCAAAAATGATAGAATTGGATCTCAATACGAGATCCAAAGGCAGACCTTTTAACATAACAGTAATCCAAGTTTATGCACCAACCACTGGTGCTGAAGAAACTGAAATTGACCAGTTCTATGAAGACTTACAACACCTTATAGAAACGACACCAAAGAAGGATGCTCTTCTCATTATAGGGGATTGGAATGCTAAACTAGGGAGTCAAGAGGTAAAAGGAAGAACTGGCAAGTTTGGCCTTGGAGTTCAAAACGAAGCAGGGCAAAGGCTAATAGAGTTCTGTCAAGAGAACAAGCTGGTCATCACAAACACTCTTTTCCAACAACACAAGAGACGACTCTACACATGGACATCACCAGATGGGCAGCATCGAAATCAGATTCATTATATTCTCTGCAGCCAAAGATGGAGAAGCTCTATACAGGCAGCAAAAACAAGACCTGGAGCTGACTGTGGCTCAGCTCATCAGCTTCTTATAGCAAAATTCAAGCTTAAACTGAAGAAAGTAGGAAAAACCACTGGGCCGGTAAGATACAATCTAAGTCAAATCCCTTATGAATACACAGTGGAAGTGAGGAACAGGTTTAAGGATTTAGATTTGCTGGACAGAGTGCCTGAAAAACTATGAATGGAGGCTCGTAACATTGTACAGGAGGCAGCAACGAAAACCATCCCAATGAAAAAGAAATGCAAGAAAGCAAAGTGGCTGTCCAACGAGGCCTTACAAATAGTGGAGGAGAGAAGGCAAGCAAAATGCGAGGGAGATAGTGAAAGATACAGGAAATTGAATGCAGATTTCCAAAGAATAGCAAGGAGAGACAAGAAGGCCTTCTTAAACGAGCAATGCAAACAAATAGAGGAAAACAACAGAATGGGAAGAACCAGAGATCTGTTCAAGAAAATTGGAGATATGAAAGGAACATTTCGTACAAAGATTACCATAATAAAGGACAAAAGTGGTAAGGACCTAACAGAAGCAGAAGACATCAAGAAGGGGTGGCAAGAATACACAGAGGAATTATACCAGAAAGATATGGATGTCTCGTATACCCCAGGTAGTGTGGTTGCTGACCTTGAGCCAGACATCCTGGAAAGTGAAGTCAAATGGGCCTTAGAAAGCACTGCAAATAACAAGGCCAGTGGAAGTGATGGTATTCCAGCTGAACTATTTAAAATTTTAAAAGATGATGCTGTTAAGGTGCTACACTCAATATGCCAGCAAATTTGGAAAACTCAGCAGTGGCCAGAAGATTGGAGAAGATCAGTCTACATCCCAATCCCAAAGAAGGGCAGTGCCAAAGAATGCTCCAACTACCGCACAATTGCACTCATTTCACACGCTAGCAAGGTTATGCTTAAAATTCTACAAGGAAGGCTTAAGCAGTATGTGGATCGAGAACTCCCAGAAGTGCAAGCTGGATTTAGAAGAGGCAGAGGAACCAGAGACCAAATTGCAAACATGCGCTGGATTATGGAGAAAGCTAGAGAGTTCCAGCAAGACATCTACTTCTGCTTCATTGACTATGCAAAAGCCTTTGACTGTGTCGACCACAGCAAACTATGGCAAGTTCTTAAAGAAATGGGAGTGCCTGATCACCTCATCTGTCTCCTGAGAAATCTCTATGTGGGACAAGAAGCTACAGTTAGAACTGGATATGGAACAACTGATTGGTTCAAAATTGGGAAAGGAGTACGACAAGGCTGTATTTTGTCTCCCTGCTTATTTAATTTATATGCAGAATACATCATGCGAAAGGCCGGGCTGGATGAATCCCTAGCCAGAATTAAGATTGCCGGAAGAAATATCAACAACCTCAGATATGCAGATGACACAACCTTGATGGCAGGTTTTAATGAGGGTGAAAGAGGAGAGTGCAAAATATGGTCTGAAGCTCAACATCAAAAAAATGAAGATCATGGCCACTGGTCCCATCACCTCCTGGCAAATAGAAGGGGAAGAAATGGAGGCAGTGAGAGATTTTACTTTCTTGGGCTCCATGATCACTGCAGATGGTGACAGCAGCCACGAAATTAAAAGACGCCTGCTTCTTGGGAGAAGGGCAATGACAGGCCTAGACAGCATCTTGAGAAGTAGAGACGTCACCTTGCCAACAAAGGTCCGTATAGTTAAAGCCATGGTTTTCCCAGTAGTGATGTATGGAAGTGAGAGCTGGACCATAAAGAAGGCTGATCGCCGAAGAATTGATTCTTTTGAATTATGGTGCTGGAGGAGACTCTTGAGAGTCCCATGGACTGCAAGAAGATCAAACGCATCCATTCTTAAGGAAATCAGCCCTGAGTGCTCACTGGAAGGACAGATCGTGAAGCTGAGGCTCCAGTAGTTTGGCCACCTCATGAGAAGAGAAGAATCCCTGGAGAAGACACTGATGCTGGGAAAGATGGAGGGCACAAGGAGAAGGGGGCGACAGAGGACGAGATGGTTGGATAGCGTTTTCGAGGTTACCAGCATGAGTTTGACCAAACTGCGGGAGGTAGTGGAGGACAGAGGTGCCTGGCGTGCTCTAGTCCATGGGGTCACGAAGAGTCGGACACGACTAAACAACAACAACACAAAACACTAACAGTGGTCTGAGTAGTTGATTTGATGCAGCAATAAACAGGGTATGTTTTTCACTGTGATCAAGCCCCAGCAACACAAAGGGAAAGCAGTCAGGCTCTGCTAGGAATTATTTGTGCCTGAGGAAGTTTCTGTTGCTACGGTATGGTATTTCAAAGCACAACTGCAGGAACCATGCGTAAGACAGGTGAGGGCGAAGG
>4:36110726-36114346 dna:primary_assembly primary_assembly:PodMur_1.0:4:1:107526675:1 REF_21
186-197|3419-3430	AAGAGAGATACC	12
@4:36110726-36114346 dna:primary_assembly primary_assembly:PodMur_1.0:4:1:107526675:1 REF@@TGCTTCTTCTGAAAGGGACTTGGACCAGAAAGCCTTCAAATAGAGGACTGTCCTCTGAATAGCCCTTCTCCTGAAAGCAGGGCACATGGCCATCCTGTCTTGATATTATTAACTGTTTGCGTTTGGGTGATATACCCACAGCAATAGATTGAGAAAGCTCCTGTAGATCAAAATAAACCTATGTGTAAGAGAGATACCCTCCTTCATGGATCACTGCCTTGCCGTGGCGAAGGGGCTTGAAGAACTCAGAGAAGCTATGAGCTATGCCATGCAGGGCCACCCAAGATGGACAGGTCATAGTGGAGAGTTTTGACCAAACGTGATCCACCTGGAGCAGGAACTGGCAAGCCACTCCAGTATCCCTGCCAAGAAAACTCCATGGACAAAGACAACAGGCATATAAAAGTTATGACGCTGGAAGATGAGCCCCTCAGGTTGGAAGGTGTCCAACATGCTACTGGGGAAGAGCGGAGGACAAGTACAAGTAGATCCAGAGCTGATGAAGCGGCTGGGCCAAAGCCGAAAGGACGCTGAGTTGCGGATATGCATGGAAGCGAAAGGAAAGTCCAATGCTGTACAGAAAAATATTGCATAGGAACCTGGAATGTAAGAACCATGAACCTGGGTAAGTTGGATGTGGTCAAAAATGAGATGGCAAGAATAAATATTGACATCTTGGGCATCAGTGAACTAAAATGGACGGGAATGGGCGAATTCAGTTCGGATGACTATCATATCTACTACTGTGGACAAGAAACCCGTAAAAGAAATGGAGTGGCCCTCATAGTCAACAAAAGAGTGGCAAAAGCTGTACTGGGATGCAATCTCAAAAATGATAGAATGATCTCGATACGAATCCAAGGCAGACCTTTTAACATCACAGTAATCCAAGTTTATGCACCAACTACTGGTGCTGAAGAAACTGAAATTGACCAATTCTATGAAGGCTTACAAGACCTTATAGAAGTGACACCAAAGAAGGATGTTCTTCTCATTATAGGGGATTGGAATGCTAAAGTAGGGAGTCAAGAGATAAAAGGAACAACTGGCAAGTTTGGCCTTGGAGTTCAAAACGAAGCAGGGCAAAGGCTAATAGAGTTCTGTCAAGAGAACAAGCTGGTCATCACAAACACACTTTTCCAACAACACAAGAGACGACTCTACACATGGACATCACCAGATGGGCAGCATCGAAATCAGATTGAGTATATTCTCTGCAGCCAAAGATGGAGAAGCTCTATACAGTCAGCAAAAACAAGACCTGGAGCTGACTGTGGCTCAGATCATCAGCTTCTTATAGCAAAATTCAAGCTTAAACTGAAGAAAGTAGGAAAAACCACTGGGCCGGTAAGATACAATCTAAGTCAAATCCCTTATGAATACACAGTGGAAGTGAAGAATAGGTTTAAGGATTTAGATTTGGTGGACAGAGTGCCTGAAGAACTATGGATGGAGGCTCGTAACATTATACAAGAGGCAGCAACTAAAACCATCCCAATGAAAAGGAAATGCAAGAAAGCAAAGTGGCTGTCCAACGAGGCCTTACAAATAGCGGGGGAGAGAAGGCAAGCAAAATGCGAGGGAGATAGTGAAAGATACAGGAAATTGAATGCAGATTTCCAAAAAATAGCAAGGAGAGACAAGAAGGCCTTCTTAAACGAGCAATGCAAAGAAATAGAGGAAAACAATAGAATGGGGAAAACCAGAGATCTGTTCAAGAAAATTGGAGATATGAAAGGAACATATTGTACAAAGATTTCCATAATAAAAGACAAAAGTGGAAAGGACCTAACAGAAGCAGAAGACATCAAGAAGAGGTGGCAAGAATACACAGAGGAACTATACCAGAAAGAAATTGATGTCTCATATATCCCAGGTAGTGTGGTTGCTGACCTTGAGCCAGACATCCTGGAAAGTGAAGTCAAATGGGCCTTAGAAAGCATCGCTAATAACAAGGCCAGTGGAAGTGATGATATTCCAGCTGAATTATTTAAAATTTTAAAAGATGATGCTGTTAAGGTGCTACACTCAATATGCCAGCAAATTTGGAAAACTCAGCAGTGGCCAGAAGATTGGAGAAGATCAGTCTACATCCCAATCCCAAAGAAGGGAAGTGCCAAAGAATGCTCCAACTACCGCACAATTGCACTCATTTCACACGCTAGCAAGGTTATGCTTAAAATTCTACAAGGCAGGCTTAAGCAGTATGTGGACCGAGAACTCCCAGAAGTGCAAGCTGGATTTAGAAGAGGCAGAGGAACCAGAGACCAAATTGCAAACATGCGCTGGATTATGGAGAAAGCTAGAGAGTTCCAGAAAGACATCTACTTCTGTTTCATTGACTATGCAAAAGCCTTTGACTGTGTCGACCACAGCAAACTATGGCAAGTTCTTAAAGAAATGGGAGTGCCTGATCACCTCATCTGTCTCCTGAGAAATCTCTATGTGGGACAAGAAGCTACAGTTAGAACTGGATATGGAACAACTGATTGCTTCAAAATTGGGAAAGGAGTACGACAAGGCTGTATATTGTCCCCCTGCTTATTTAACTTATATGCAGAATTCATCATGCGAAAGGCTGGGCTGGATGAATCCCAAGCCGGAATTAAGATTGCCGGAAGAAATATCAACAACCTCAGATATGCAGATGACACAACCTTGATGGCAGAAAGTGAGGAGGAATTAAAGAACCTTTTAATGAGGGTGAAAGAGGAGAGCGCAAAATATGGTCTGAAGCTCAACATCAAAAAAACGAAGATCATGGCCACTGGTCCCATCACCTCCTGGCAAATAGAAGGGGAAGAAATGGAGGCAGTGAGAGATTTTCTTTTCTTGGGCTCCATGATCACTGCAGATGGTGACAGCAGTCACGAAATTAAAAGACGCCTGCTCCTTGGGAGAAAGGCGATGGCAAATCTAGACAACATCTTAAAAAGTAGAGACATCACCTTACCAACAAAGGTCCGTATAGTTAAAGCCATGGTTTTCCCAGTAGTGATGTATGGAAGTGAGAGCTGGACCATAAAGAAGGCTGATCGCCGAAGAATTGATGCTTTTGAATTATGGTGCTGGAGGAGACTCTTGAGAGTCCCATGGACTGCAAGAAGATCAAACACATCCATTCTTAAGGAAATCAGACCTGAGTGCTCACTGGAAGGACAGATCGTGAAGCTGAGGCTCCAATACTTTGGCCACCTCATGAGAAGAGAAGACTCCCTGGAAAAGACCCTGATGTTGGGAAAGATGGAGGGCACAAGGAGAAGGGGACGACAGAGGATGAGATGGTTGGATAGTGTTCCCGAAGCTACAAACATGAGCCTGACCAAACTGCGGGAGGCGGTGGAAGACAGGAGTGCCTGGCGTGCTCTGGTCCATGGGGTCACGAAGAGTCGGACACGACTAAACGACTAAACAACAACAAGAGAGATACCATCCTTGCAAAGCAACTGTTCTTCAGCAGGATTAAAAAAATTAATCCTTTCTCACACACATGCAGGTGGGAGTCCATAACATCTTGAAGGATGGGCAATTGAACACAGCAAGTGGGAGGAATCTTAGGGCTCCACTTCACTCTGTTTGGGGGTGAAACCAATGATTCTGCTTATACTTTCAAGCAATTGC
>8:78797268-78800888 dna:primary_assembly primary_assembly:PodMur_1.0:8:1:90342841:1 REF_21
64-77|3600-3613	ACCTATGTATTTGG	14
@8:78797268-78800888 dna:primary_assembly primary_assembly:PodMur_1.0:8:1:90342841:1 REF@@ACTGCCTTAAAGTAGATTTGCTGATACTTGGACAGCATGTCAACATGTCTCTTTAATTGCACAAACCTATGTATTTGGTTCGAATCCCCGCAGCGGGGTGCACTCCCGTTGTTCGGTCCCAGCGCCTGCCAACCTAGCAGTTCGAAAGCACCCCCGGGTGCAAGTAGATAAATAGGGACCGCTTACTAGCTTACATGACTCCTTCATGGATCACTGCCTTGCCGTGGCGGGGCTTGAATAACTCAGAGAAGCTATGAGCTATGCCGTGCAGGGCCACCCAAGATGGACAGGTCATAGTGGAGAGTTTTGACCAAACGTGATCCACCTGGAGCAGGAACTGGCAAGCCACTCCAGTATCCCTGCCAAGAAAACTCCATGGACAAAGACAACAGGCATATAAAAGTTATGACGCTGGAAGATGAGCCCCTCAGGTCGGAAGGTGTCCAACATGCTACTGGGGAAGAGCGGAGGACAAGTACAAGTAGATCCAGAGCTGATGAAGCGGCTGGGCCAAAGCCGAAAGGACGCTCAGTTGTGGATATGCATGGAAGCGAAAGGAAAGTCCAATGCTGTAAAGAAAAATATTGCATAGGAACCTGGAATGTAAGAACCATGAACCTGGGTAAGTTGGATGTGGTCAAAAATGAGATGGCAAGAATAAACATTGACATCTTGGGCATCAGTGAACTAAAATGGACGGGAATGGGCGAATTCAGTTCGGATGACTATCATATCTACTACTGTGGACAAGAAACCCGTAAAAGAAAAGGAGTGGCCCTCATAGTCAACAAAAGAGTGGTGAAAGCTGTACTGGGATGCAATCTCAAAAATGATAGAATGATCTCGATACGAATCCAAGGCAGACCTTTTAACATCACAGTAATCCAAGTTTATGCACCAACTACTGGTGCTGAAGAAACTGAAATTGACCAATTCTATGAAGACTTACAAGACCTTATAGAAATGACACCAAAGAAGGATGTTCTGCTCATAATAGGGGATTGGAATGCTAAAGTAGGGAATCAAGAGATAAAAGGAACAACTGGCAAGTTTGGCCTTGGAGTTCAAAACGAAGCAGGGCAAAGGCTAATAGAGTTCTGTCAAGAGAACAAGTTGGTCATCACAAACACGCTTTTCCAACAACACAAGAGACGACTCTACACATGGACATCACCAGATGGGCAGCATCGAAATCAGATTGATTATATTCTCTGCAGCCAAAGATGGAGAAGCTCTATACAGTCAGCAAAAACAAGACCTGGAGCTGACTGTGGCTCAGATCATCAGCTTCTTATAGCAAAATTCAAGCTTAAACTGAAGAAAGTAGGAAAAACCACTGGGCCGGTAAGATACAATCTAAGTCAAATCCCTTATGAATACACAGTGGAAGTGAGGAACAGGTTTAAGGATTTAGATTTGGTGGACAGAGTGCCTGAAGAACTATGGATGGAGGCTCGTAACATTATACAAGAGGCAGCAACTAAAACCATCCCAATGAAAAGGAAATGCAAGAAAGCAAAGTGGCTGTCCAACGAGGCCTTACAAATAGCGGGGGAGAGAAGGCAAGCAAAATGCGAGGGAGATAGTGAAAGATACAGGAAATTGAATGCAGATTTCCAAAAAATAGCAAGGAGAGACAAGAACGCCTTCTTAAACGAGCAATGCAAAGAAATAGAGGAAAACAATAGAATGGGAAGAACCAGAGATCTGTTCAAGAAAATTGGAGATATGAAAGGAACATTTTGTACAAAGATTTCCATAATAAAAGACAAAAGTGGAAAGGACCTAACAGAAGCAGAAGACATCAAGAAGAGGTGGCAAGAATACACAGAGGAACTATACCAGAAAGAAATTGATGTCTCGTATACCCCAGGTAGTGTGGTTGCTGACCTTGAGCCAGACATCCTGGAAAGTGAAGTCAAATGGGCCTTAGAAAGCATCGCTAATAACAAGGCCAGTGGAAGTGATGATATTCCAGCTGAATTATTTAAAATTTTAAAAGATGATGCTGTTAAGGTGCTACACTCAATATGCCAGCAAATTTGGAAAACTCAGCAGTGGCCAGAAGATTGGAGAAGATCAGTCTACATCCCAATCCCAAAGAAGGGAAGTGCTAAAGAATGCTCCAACTACCGCACAATTGCACTTATTTCACACGCTAGCAAGGTTATGCTTAAAATTCTACAAGGCAGGCTTAAGCAGTATGTGGACCGAGAACTCCTAGAAGTGCAAGCTGGATTTAGAAGAGGCAGAGGAACCAGAGACCAAATTGCAAACATGCGCTGGATTATGGAGAAAGCTAGAGAGTTCCAGAAAGACATCTACTTCTGCTTCATTGACTATGCAAAAGCCTTTGACTGTGTTGACCACAGCAAACTATGGCAAGTTCTTAAAGAAATGGGAGTGCCTGATCACCTCATCTGTCTCCTGAGAAATCTCTATGTGGGACAAGAAGCTACAGTTAGAACTGGATATGGAACAACTGATTGGTTCAAAATTGGGAAAGGAGTACGACAAGGCTGTATATTGTCCCCCTGCTTATTTAACTTATATGCAGAATTCATCATGCGAAAGGCTGGGCTGGATGAATCCCAAGCCGGAATTAAGATCGCCGGAAGAAATATCAACAACCTCAGATATGCAGATGACACAACCTTGATGGCAGAAAGTGAGGAGGAATTAAAGAACCTTTTAATGAGGGTGAAAGAGGAGAGCGCAAAATATGGTCTGAAGCTCAACATCAAAAAAACAAAGATCATGGCCACTGGTCCCATCACCTCCTGGCAAATAGAAGGGGAAGAAATGGAGGCAGTGAGAGATTTTATTTTCTTGGGCTCCATGATCACTGCAGATGGTGACAGCAGTCACGAAATTAAAAGACGCCTGCTCCTTGGGAGAAAGGCGATGGCAAATCTAGACAACATCTTAAAAAGTAGAGACATCACCTTACCAACAAAGGTCCGTATAGTTAAAGCCATGGTTTTCCCAGTAGTGATGTATGGAAGTGAGAGCTGGACCATAAAGAAGGCTGATCGCCGAAGAATTGATGCTTTTGAATTATGGTGCTGGAGGAGACTCTTGAGAGTCCCATGGACTGCAAGAAGATCAAACGCATCCATTCTTAAGGAAATCAGACCTGAGTGCTCACTGGAAGGACAGATCGTGAAGTTGAAGCTCCAGTACTTTGGCCACCTCATGAGAAGAGAAGACTCCCTGGAAAAGACCCTGATGTTGGGAAAGATGGAGGGCACAAGGAGAAGGGGACAACAGAGGATGAGATGGTTGGATAGTGTTCTCGAAGCTACAAACATGAGCCTGACCAAACTGCGGGAGGCGGTGGAAGACAGGAGTGCCTGGCGTGCTCTGGTCCATGGGGTCACGAAGAGTCGGACACGACTAAACGACTAAACAACAACAACAACTAGCGGGAAGGTAAACGGCGTTTCCGTGTGCGGCTCTGGCTCGCCAGAGCAGCAATGTCACGCTGGCCACGTGACCCGGAAGTGTCTGCGGACAGCGCTGGCCCCCGGCGTATAGAGTGAGATGGGCGCACAACCCCAGAGTCTGTCAAGACTGGCCCGTACGGGCAGGGGTACCTTTACCTATGTATTTGGCATGCAC
>8:c35186722-35183099 dna:primary_assembly primary_assembly:PodMur_1.0:8:1:90342841:1 REF_24
187-197|3428-3438	AACCTCTCTCT	11
@8:c35186722-35183099 dna:primary_assembly primary_assembly:PodMur_1.0:8:1:90342841:1 REF@@AGCAATGCTTCTGAATATCAGTTGGTGGAAACCACAGGAGGGGAGAATGCTTTTATGCTTGAATCCTGTTTGCAGGATTCCTTTTGGGGGCATCTGGTTGGTCTTTCCTTCAAGGAACTCAAGGTGGCGTACCTGTTTCTCCTCTGCTTCCTGGTGAATTTGCCCTCTCTTGAATTTGGGCTGTAGTAACCTCTCTCTCTCCTTCATGGATCACTGCCTTGCCGTGGCGAAGGGGCTTGAATAACTCAGAGAAGCTATGAGCTATGCCGTGCAGGGCCACCCAAGATGGACAGGTCATAGTGGAGAGTTTTGACCAAACGTGATCCACCTGGAGCAGGAACTGGCAAGCCACTCCAGTATCCCTGCCAAGAAAACTCCATGGACAAAGACAACAGGCATATAAAAGTTATGACGCTGGAAGATGAGCCCCTCAGGTCGGAAGGCGTCCAACATGCTACTGGGGAAGAGCGGAGGACAAGTACAAGTAGATCCAGAGCTGATGAAGCGGCTGGGCCAAAGCCGAAAGGACGCTCAGTTGCGGATATGCATGGAAGCGAAAGGAAAGTCCAATGCTGTAAAGAAAAATATTGCATAGGAACCTGGAATGTAAGAACCATGAACCTGGGTAAGTTGGATGTGGTCAAAAATGAGATGGCAAGAATAAATATTGACATCTTGGGCATCAGTGAACTAAAATGGACGGGAATGGGTGAATTCAGTTCGGATGACTATCATATGTACTACTGTGGGCAAGAAACCCATAAAAGAAATGGAGTGGCCCTCATAGTCAACAAAAGAGTGGTGAAAGCTGTACTGGGATGCAATCTCAAAAATGATAGAATGATCTCGATACGAATCCAAGGCAGACCTTTTAACATCACAGTAATCCAAGTTTATGCACCAACTACTGGTGCTGAAGAAACTGAAATTGACCAATTCTATGAAGACTTACAAGACCTTATAGAAGTGACACCAAAGAAGGATGTTCTGCTCATAATAGGGGATTGGAATGCTAAAGTAGGGAGTCAAGAGATAAAAGGAACAACTGGCAAGTTTGGCCTTGGAGTTCAAAACGAAGCAGGGCAAAGGCTAATAGAGTTCTGTCAAGAGAACAAGCTGGTCATCACAAACACTCTTTTCCAACAACACAAGAGACGACTCTACACATGGACATCACCAGATGGGCAGCATCGAAATCAGATTGATTATATTCTCTGCAGCCAAAGATGGAGAAGCTCTATACAGTCAGCAAAAACAAGACCTGGAGCTGACTGTGGCTCAGATCATCAGCTTCTTATAGCAAAATTCAAGCTTAAACTGAAGAAAGTAGGAAAAACCACTGGGCCGGTAAGATACAATCTAAGTCAAATCCCTTATGAATACACAGTGGAAGTGAGGAACAGGTTTAAGGATTTAGATTTGGTGGACAGAGTGCCTGAAGAACTATGGATGGAGGCTCGTAACATTATACAAGAGGCAGCAACTAAAACCATCCCAATGAAAAGGAAATGCAAGAAAGCAAAGTGGCTGTCCAACGAGGCCTTACAAATAGCGGGGGAGAGAAGGCAAGCAAAATGCGAGGGAGATAGTGAAAGATACAGGAAATTGAATGCAGGTTTCCAAAAAATAGCAAGGAGAGACAAGAAGGCCTTCTTAAACGAGCAATGCAAAGAAATAGAGGAAAACAATAGAATGGGAAAAACCAGAGATCTGTTCAAGAAAATTGGAGATATGAAAGGAACATTTTGTACAAAGATTTCCATAATAAAAGACAAAAGTGGAAAGGACCTAACAGAAGCAGAAGACATCAAGAAGAGGTGGCAAGAATACACAGAGGAACTATACCAGAAAGAAATTGATGTCTCGTATACCCCAGGTAGTGTGGTTGCTGACCTTGAGCCAGACATCCTGGAAAGTGAAGTCAAATGGGCCTTAGAAAGCATCGCTAATAACAAGGCCAGTGGAAGTGATGATATTCCAGCTGAATTATTTAAAATTTTAAAAGATGATGCTGTTAAGGTGCTACACTCAATATGCCAGCAAATTTGGAAAACTCAGCAGTGGCCAGAGGATTGGAGAAGATCAGTCTACATCCCAATCCCAAAGAAGGGAAGTGCCAAAGAATGCTCCAACTACCGCACAATTGCACTCATTTCACACGCTAGCAAGGTTATGCTTAAAATTCTACAAGGCAGGCTTAAGCAGTATGTGGACCGAGAACTCCCAGAAGTGCAAGCTGGATTTAGAAGAGGCAGAGGAACCAGAGACCAAATTGCAAACATGCGCTGGATTATGGAGAAAGCTAGAGAGTTCCAGAAAGACATCTACTTCTGCTTCATTGACTATGCAAAAGCCTTTGACTGTGTCGACCACAGCAAACTATGGCAAGTTCTTAAAGAAATGGGAGTGCCTGATCACCTCATCTGTCTCCTGAGAAATCTCTATGTGGGACAAGAAGCTACAGTTAGAACTGGATATGGAACAACTGATTGGTTCAAAATTGGGAAAGGAGTACGACAAGGCTGTATATTGTCCCCCTGCTTATTTAACTTATATGCAGAATTCATCATGCAAAAGGCTGAGCTGGATGAATCCCAAGCCGGAATTAAGATCGCCAGAAGAAATATCAACAACCTCAGATATGCAGATGACACAACCTTGATGGCAGAAAGTGAGGAGGAATTAAAGAACCTTTTAATGAGGGTGAAAGAGGAGAGCGCAAAATATGGTCTGAAGCTCAACATCAAAAAAACGAAGATCATGGCCACTGGTCCCATCACCTCCTGGCAAATAGAAGGGGAAGAAATGGAGGCAGTGAGAGATTTTATTTTCTTGGGCTCCATGATCACTGCAGATGGTGACAGCAGTCACGAAATTAAAAGACGCCTGCTCCTTGGGAGAAAGGCGATGGCAAATCTAGACAACATCTTAAAAAGTAGAGACATCACCTTACCAACAAAGGTCCGTATAGTTAAAGCCATGGTTTTCCCAGTAGTGATGTATGGAAGTGAGAGCTGGACCATAAAGAAGGCTGATCGCCGAAGAATTGATGCTTTTGAATTATGGTGCTGGAGGAGACTCTTGAGAGTCCCATGGACTGCAAGAAGATCAAACACATCCATTCTTAAGGAAATCAGACCTGAGTGCTCACTGGAAGGACAGATCGTGAAGTTGAGGCTCCAATACTTTGGCCACCTCATGAGAAGAGAAGACTCCCTGGAAAAGACCCTGATGTTGGGAAAGATGGAGGGCACAAGGAGAAGGGGACGACAGAGGATGAGATGGTTGGATAGTGTTCTCGAAGCTACAAACATGAGCCTGACTAAACTGCGGGAGGCGGTGGAAGACAGGAGTGCCTGGCGTGCTCTGGTCCATGGGGTCACGAAGAGTCGGACACGACTAAACGACTAAACAACAACAACAACAACAACCTCTCTCTGGTGTTTTGGCAGAAACTGTCCTTGGGCCTCAACCCAAGGGCATGCATGCACCCCAAAGATAGACCCTTTTTTCTCCCAATCTCAGCAAGATATGCTGAAGCATGATGCAGACTCCCCTCCATGAAATTGAAGCCCTGCCTGCAATAGCAACAACATTTTGCCACAACTTTTTCCACTGGGGTGG
>3:c306531-302921 dna:primary_assembly primary_assembly:PodMur_1.0:3:1:124954059:1 REF_11
187-197|3413-3423	AAACAGCACAG	11
@3:c306531-302921 dna:primary_assembly primary_assembly:PodMur_1.0:3:1:124954059:1 REF@@GTATGGCTATTGCTTCCACCCCCTCCTAAGAGGGGGAAAGTATTATTCCTCTTTACAGGCTCCCCGAAATCACAAAAGGGGAGCATTTGCAAAATTTAGTGGAGTCTGCCCCACCCAAAAAAGTCCCAAACACGTCCTCAAGTCACCAGCCCCATTGCAAGTGTCAGTCTTGATAAAAACTGTGGCTAAACAGCACAGCTCCTTCATGGATCACTGCCTTGCCGTGGCGAAGGGGCTTGAATAACTCAGAGAAGCTATGAGCTATGCCGTGCAGGGCCACCCAAGATGGACAGGTCATAGTGGAGAGTTTTGACCAAACGTGATCCACCTGGAGCAGGAACTGGCAAGCCACTCCAGTATCCCTGCCAAGAAAACTCCATGGACAAAGACAACAGGCATATAAAAGTTATGACGCTGGAAGATGAGCCCCTCAGGTCGGAAGGTGTCCAACATGCTACTGGGGAAGAGCAGAGGACAAGTACAAGTAGATCCAGAGCTGATGAAGCGGCTGGGCCAAAGCCGAAAGGACGCTCAGTTGCGGATATGCATGGAAGCGAAAGGAAAGTCCAATGCTGTAAAGAAAAATATTGCATAGGAACCTGGAATGTAAGAACCATGAACCTTGGTAAGTTGGATGTGGTCAAAAATGAGATGGCAAGAATAAATATTGACATCTTGGGCATCAGTGAACTAAAATGGACGGGAATGGGTGAATTCAGTTCGGATGACTATCATATCTACTACTGTGGGCAAGAAACCCGTAAAAGAAATGGAGTGGCCCTCATAGTCAACAAAAGAGTGGTGAAAGCTGTACTGGGATGCAATCTCAAAAATGATAGAATGATCTCGATACGAATCCAAGGCAGACCTTTTAACATCACAGTAATCCAAGTTTATGCACCAACTACTGGTGCTGAAGAAACTGAAATTGACCAATTCTATGAAGACTTACAAGACCTTATAGAAGTGACACCAAAGAAGGATGTTCTGCTCATAATAGGGGATTGGAATGCTAAAGTAGGGAGTCAAGAGATAAAAGGAACAACTGGCAAGTTTGGCCTTGGAGTTCAAAACGAAGCAGGGCAAAGGCTAATAGAGTTCTGTCAAGAGAACAAGCTGGTCATCACAAACACTCTTTTCCAACAACACAAGAGACGACTCTACACATGGACATCACCAGATGGGCAGCATCGAAATCAGATTGATTATATTCTCTGCAGCCAAAGATGGAGAAGCTCTATACAGTCAGCAAAAACAAGACCTGGAGCTGACTGTGGCTCAGATCATCAGCTTCTTATAGCAAAATTCAAGCTTAAACTGAAGAAAGTAGGAAAAACCACTGGGCCGGTAAGATACAATCTAAGTCAAATCCCTTATGAATACACAGTGGAAGTGAGGAACAGGTTTAAGGATTTAGATTTGGTGGACAGAGTGCCTGAAGAACTATGGATGGAGGCTTGTAACATTATACAAGAGGCAGCAACTAAAACCATCCCAATGAAAAGGAAATGCAAGAAAGCAAAGTGGCTGTCCAACGAGGCCTTACAAATAGCGGGGGAGAGAAGGCAAGCAAAATGCGAGGGAGATAGTGAAAGATACAGGAAATTGAATGCAGATTTCCAAAAAATAGCAAGGAGAGACAAGAAGGCCTTCTTAAACGAGCAATGCAAAGAAATAGAGGAAAACAATAGAATGGGAAAAACCAGAGATCTGTTCAAGAAAATTGGAGATATGAAAGGAACATTTTGTACAAAGATTTCCATAATAAAAGACAAAAGTGGAAAGGACCTAACAGAAGCAGAAGACATCAAGAAGAGGTGGCAAGAATACACAGAGGAACTATACCAGAAAGAAATTGATGTCTTGTATACCCCAGGTAGTGTGGTTGCTGACCTTGAGCCAGACATCCTGGAAAGTGAAGTCAAATGGGCCTTAGAAAGCATCGCTAATAACAAGGCCAGTGGAAGTGATGATATTCCAGCTGAATTATTTAAAATTTTAAAAGATGATGCTGTTAAGGTGCTACACTCAATATGCCAGCAAATTTGGAAAACTCAGCAGTGGCCAGAGGATTGGAGAAGATCAGTCTACATCCCAATCCCAAAGAAGGGAAGTGCCAAAGAATGCTCCAACTACCGCACAATTGCACTCATTTCACACGCTAGCAAGGTTATGCTTAAAATTCTACAAGGCAGGCTTAAGCAGTATGTGGACCGAGAACTCCCAGAAGTGCAAGCTGGATTTAGAAGAGGCAGAGGAACCAGAGACCAAATTGCAAACATGCGCTGGATTATGGAGAAAGCTAGAGAGTTCCAGAAAGACATCTACTTCTGCTTCATTGACTATGCAAAAGCCTTTGACTGTGTCGACCACAGCAAACTATGGCAAGTTCTTAAAGAAATGGGAGTGCCTGATCACCTCATCTGTCTCCTGAGAAATCTCTATGTGGGACAAGAAGCTACAGTTAGAACTGGATATGGTTCAAAATTGGGAAAGGAGTACGACAAGGCTGTATATTGTCCCCCTGCTTATTTAACTTATATGCAGAATTCATCATGCGAAAGGCTGGGCTGGATGAATCCCAAGCCGGAATTAAGATTGCCGGAAGAAATATCAACAACCTCAGATATGCAGATGACACAACCTTGATGGCAGAAAGTGAGGAGGAATTAAAGAACCTTTTAATGAGGGTGAAAGAGGAGAGCGCAAAATATGGTCTGAAGCTCAACATCAAAAAAACGAAGATCATGGCCACTGGTCCCATCACCTCCTGGCAAATAGAAGGGGAAGAAATGGAGGCAATGAGAGATTTTATTTTCTTGGGCTCCATGATCACTGCAGATGGTGACAGCAGTCACGAAATTAAAAGACGCCTGCTCCTTGGGAGAAAGGCGATGGCAAATCTAGACAACATCTTAAAAAGTAGAGACATCACCTTACCAACAAAGGTCCGTATAGTTAAAGCCATGGTTTTCCCAGTAGTGATGTATGGAAGTGAGAGCTGGACCATAAAGAAGGCTGATCGCCGAAGAATTGATGCTTTTGAATTATGGTGCTGGAGGAGACTCTTGAGAGTCCCATGGACTGCAAGAAGATCAAACGCATCCATTCTTAAGGAAATCAGACCTGAGTGCTCACTGGAAGGACAGATCGTGAAGTTGAGGCTCCAATACTTTGGCCACCTCATGAGAAGAGAAGACTCCCTGGAAAAGACCCTGATGTTGGGAAAGATGGAAGGCACTAGGAGAAGGGGACGACAGAGGATGAGATGGTTGGATAGTGTTCTCGAAGCTACAAACATGAGCCTGACCAAACTGCGGGAGGCAGTGGAAGACAGGAGTGCCTGGCGTGCTCTGGTCCATGGGGTCACGAAGAGTCGGACACGACTAAACGACTAAACAACAACAACAACAAAACAGCACAGACTGGGTTTTCCCGACTGCTCGGCATTTCCACCCCGCTTCTCCCGTGCCTCTGTGCCCCTCCTTCGCCTGCTATCCAGGTTCCTCTTTATGGGTCTCTGAGAGAATGGGCTTCGATAACCATGGAAAGAAATAACATTGCGCTGATGGTGAATGGATGAGGCAGGACTGGGGTGTGATTAACACATA
>1:26509835-26513458 dna:primary_assembly primary_assembly:PodMur_1.0:1:1:140209921:1 REF_24
188-198|3427-3437	ATCATTAGGAG	11
@1:26509835-26513458 dna:primary_assembly primary_assembly:PodMur_1.0:1:1:140209921:1 REF@@TTTCCTATACCACTGAGACATGCCCCCTTTCCCCTACTGTCCTGGATCCACTGGTGCCATGTTGATGGGATGTAGTCACAATCCTGTGCACCCTCAGGAGCAAGGCAGGAAAAGAAGGCTAACAACAATAATGCCAGCTGAAAGGAGAAACAATTCAGCAAAGCTTCCATTGAGAGATGTGTTGGAGTATCATTAGGAGCCCCTTCATGGATCACTGCCTTGCCATGGCGAAGGGGCTTGAAGAACTCAGAGAAGCTATGAACTACGCCGAGCAGGGCACACAAGATGAACAGGTCATAGTGGAGAGTTTTGACCAAACGTGATCCACCTGGAGCAGGAACTGGCAAGCCACTCCAGTATCTCTGCCAAGAAAACTCCATGGACAAAGACAACAGGCATATAAAAGTTATGACGCTGGAAGATGAGCCCCTCAGGTCGGAAGGCGTCCAACATGCTACTGGGGAAGAGCGGAGGGCAAGTACAAGTAGATCCAGAGCTGATGAAGCGGCTGGGCCAAAGCCGAAAGGACGCTCAGTTGCGGATATGCCTGGAAGCGAAAGGAAAGTCCAATGCTGTAAAGAAAAATATTGCATAGGAACCTGGAATGTAAGAACCATGAACCTGGGTAAGTTGGAGGTGGTCAAAAATGAGATGTCAAGAATAAATATTGACATCCTGGGCATCAGTGAACTAAAATGGACGGGAATGGGCGAATTCAGTTCGGATGACCATCACATCTACTACTGTGGGCAAGAAACCCGTAAAAGAAATGGAGTGGCCCTCAGAGTCAACAAAAGAGTGGCGAAAGCTGTACTGGGATGCAATCTCAAAAATGATAGAATGATCTCGATACGAATCCAAGGCAGACCTTTTAACATCACAGTAATCCTAGTTTATGCACCAACTACTGGTGCTGAAGAAATTGAAATTGACCAATTCTATGAAGACTTACAACACCTTATAGAAGTGACACCAAAGAAGGATGTTCTTCTCATTATAGGGGATTGGAATGCTAAAGTAGGGAGGCAAGAGATAAAAGGAACAACTGGCAAGTTTGGCCTTGGAGATCAAAACGAAGCAGGGCAAAGGCTAATAGAGTTCTGTCAAGAGAACAAGCTGGTCATCACAAACACGCTTTTCCAACAACACAAGAGACGACTCTACACATGGACATCACCAGATGGGCAGCATCGAAATCAGATTGATTATATTCTCTGCAGCCAAAGATGGAGAAGCTCTATACAGTCAGCAAAAACAAGACCTGGAGCTGACTGTGGCTCAGATCATCAGCTTCTTATAGCAAAATTCAAGCTTAAACTGAAGAAAGTAGGAAAAACCACTGGGCCGGTAAGATACAATCTAAGTCAAATCCCTTATGAATACACAGTGGAAGTGAGGAACAGGTTTAAGGATTTAGATTTGGTGGACAGAGTGCCTGAAGAACTATGGATGGAGGCTCGTAACATTGTACAGGAGGCAGCAACGAAAACCATCCCAATGAAAAGGAAATGCAAGAAAGCAAAGTGGCTGTCCAACGAGGCCTTACAAATAGCGGAGGAGAGAAGGCAAGCAAAATGCGAGGGAGATAGTGAAAGATACAGGAAATTGAATGCAGATTTCCAAAGAATAGCAAGGAGAGACAAGAAGGCCTTCTTAAACGAGCAATGCAAACAAATAGAGGAAAACAACAGAATGGGAAGAACCAGAGATCTGTTCAAGAAAATTGGAGATATGAAAGGAACATTTCGTACAAAGATTACCATAATAAAGGACAAAAGTGGTAAGGACCTAACAGAAGCAGAAGACATCAAGAAGAGGTGGCAAGAATACACAGAAGAATTATACCAGAAAGATATGGATGTCTCGTACACCCCAGGTAGTGTGGTTGCTGACCTTGAGCCAGACATCCTGGAGAGTGAAGTCAAATGGGCCTTAGAAAGCACTGCAAATAACAAGGCCAGTGGAAGTGATGGTATTCCAGCTGAACTATTTAAAATTTTAAAAGATGATGCTGTTAAGGTGCTACACTCAATATGCCAGCAAATTTGGAAAACTCAGCAGTGGCCAGAAGATTGGAGAAGATCAGTCTACATCCCAGTCCCAAAGAAGGGTAGTGCCAAAGAATGCTCCAACTACCGCACAATTGCACTCATTTCACACGCTAGCAAGGTTATGCTTAAAATTCTACAAGGAAGGCTTAAGCAGTATGTGGATCGAGAACTCCCAGAAGTGCAAGCTGGATTTAGAAGAGGCAGAGGAACCAGAGACCAAATTGCAAACATGCGCTGGATTATGGAGAAAGCTAGAGAGTTCCAGAAAGACATCTACTTCTGCTTCATTGACTATGCAAAAGCCTTTGACTGTGTCGACCACAGCAAACTATGGCAAGTTCTTAAAGAAATGGGAGTGCCTGATCACCTCATCTGTCTCCTGAGAAATCTCTATGTGGGACAAGAAGCTACAGTTAGAACTGGATATGGAACAACTGATTGGTTCAAAATTGGGAAAGGAGTACGACAAGGCTGTATTTTGTCTCCCTGCTTATTTAATTTATATGCAGAATACATCATGCGAAAGGCTGGGCTGGATGAATCCCAAGCTGGAATTAAGATTGCCGGAAGAAATATCAACAACCTCAGATATGCAGATGACACAACCTTGATGGCAGAAAGTGAGGAGGAATTAAAGAACCTTTTAATGAGGGTGAAAGAGGAGAGCGCAAAATATGGTCTGAAGCTCAACATCAAAAAAACGAAGATCATGGCCACTGGTCCCATCACCTCCTGGCAAATAGAAGGGGAAGAAATGGAGGCAGTGAGAGATTTTACTTTCTTGGACTCCATGATCACTGCAGATGGTGACAGCAGCCACGAAATTAAAAGACGCCTCCTTCTTGGGAGAAGGGCAATGACAGGCCTAGACAGCATCTTGAGAAGTAGAGACGTCACCTTGCCAACAAAGGTCCGTATAGTTAAAGCCATGGTTTTCCCAGTAGTGATGTATGGAAGTGAGAGCTGGACCATCAAGAAGGCTGATCGCCGAAGAATTGATGCTTTTGAATTATGGTGCTGGAGAAGACTCTTGAGAGTCCCATGGACTGCAAGAAGATCAAACGCATCCATTCTTAAGGAAATCAGCCCTGAGTGCTCACTGGAAGGACAGATCGTGAAGCTGAGGCTCCAGTACTTTGACCACCTCATGAGAAGAGAAGACTCCCTGGAGAAGACACTGATGCTGGGAAAGATGGAGGGCACAAGGAGAAGGGGGCGACAGAGGACGAGATGGTTGGATAGTGTTTTCGAGGTTACCAGCATGAGTCTGACCAAACTGCGGGAAGTAGTGGAGGACAGAGGTGCCTGGCGTGCTCTGGTCCATGGGGTCACGAAGAGTCGGACACGACTAAACGACTAAACAACAACAACAACAAATCATTAGGAGAGGGTGAAGCCGATTGCCACAATGTTGTCACCTGCAAGATGCATGCATGGAGCTCCAGTTGTGCTTCTGCAGTGGGCTTACACTGTGTATCAAGACAAAATGCATTGAAAGATAGAGGAATATGTGCATTCAGCATGTATACCTAGTACGTAACCATAGTTAACCCAAGAGCTTTTGCTGTGTGAG
>5:c90353675-90350051 dna:primary_assembly primary_assembly:PodMur_1.0:5:1:100393251:1 REF_25
186-197|3424-3435	ATCTGCAAAATC	12
@5:c90353675-90350051 dna:primary_assembly primary_assembly:PodMur_1.0:5:1:100393251:1 REF@@TAATTAGCCATGAAGAGCACAGATCAAGGACACATGTGTAGGTTGCAAACCTTCAAGTTGCCTGCCTACATCCAAGTGCAGAACAAGTGGCAAACTATCCCTAATAAATGGACCAGTGGTGGCTGTAACCACCTTTGATTCTGTTACTACTATAGCATCCAGATTGGCATGGATTTGAGTAGTTTTATCTGCAAAATCCTCCTTCATGGATCACTGCCTTGCCGTGGCGAAGGGGCTTGAATAACTCAGAGAAGCTATGAGCTATGCCGTGCAGGGCCACCCAAGATGGACAGGTCATAGTGGAGAGTTTTGACCAAACGTGATCCACCTGGAGCAGGACCTGGCAAGCCACTCCAGTATCCCTGCCAAGAAAACTCCATGGACAAAGACAACAGGCATATAAAAGTTATGACACTGGAAGATGAGCCCCTCAGGTCGGAAGGTGTCCAACATGCTACTGGGGAAGAGCGGAGGACAAGTACAAGTAGATCCAGAGCTGATGAAGCGGCTGGGCCAAAGCCGAAAGGACGCTCAGTTGCGGATATGCATGGAAGCGAAAGGAAAGTCCAATGCTGTAAAGAAAAATATTGCATAGGAACCTGGAATGTAAGAACCATGAACCTGGGTAAGTTGGATGTGGTCAAAAATGAGATGGCAAGAATAAATATTGACATCTTGGGCATCAGTGAACTAAAATGGACGGGAATGGGCGAATTCAGTTCGGATGACTATCATATCTACTACTGTGGACAAGAAACCCGTAAAAGAAATGGAGTGGCCCTCATAGTCAACAAAAGAGTGGTGAAAGCTGTACTGGGATGCAATCTCAAAAATGATAGAATGATCTCGATACGAATCCAAGGCAGACCTTTTAACATCACAGTAATCCAAGTTTATGCACCAACTACTGGTGCTGAAGAAACTGAAATTGACCAATTCTATGAAGACTTACAACACCTTATAGAAGTGACACCAAAGAAGGATGTTCTGCTCATAATAGGGGATTGGAATGCTAAAGTAGGGAGGCAAGAGATAAAAGGAACAACTGGCAAGTTTGGCCTTGGAGTTCAAAACGAAGCAGGGCAAAGGCTAATAGAGTTCTGTCAAGAGAACAAGCTGATCATCACAAACACTCTTTTCCAACAACACAAGAGACGACTCTACACATGGACATCACCAGATGGGCAGCATCGAAATCAGATTGATTATATTCTCTGCAGCCAAAGATGGAGAAGCTCTATACAGTCAGCAAAAACAAGACCTGGAGCTGACTGTGGCTCAGATCATCAGCTTCTTATAGCAAAATTCAAGCTTAAACTGAAGAAAGTAGGAAAAACCACTGGGCCGGTAAGATACAATCTAAGTCAAATCCCTTATGAATACACAGTGGAAGTGAGGAACAGGTTTAAGGATTTAGATTTGGTGGACAGAGTGCCTGAAGAACTATGGATGGAGGCTCGTAACATTATACAAGAGGCAGCAACTAAAACCATCCCAATGAAAAGGAAATGCAAGAAAGCAAAGTGGCTGTCCAACGAGGCCTTACAAATAGCGGGGGAGAGAAGGCAAGCAAAATGCGAGGGAGATAGTGAAAGATACAGGAAATTGAATGCAGATTTCCAAAAAATAGCAAGGAGAGACAAGAAGGCCTTCTTAAACGAGCAATGCAAAGAAATAGAGGAAAACAATAGAATGGGGAAAAACCAGAGATCTGTTCAAGAAAATTGGAGATATGAAAGGAACATTTTGTACAAAGATTTCCATAATAAAAGACAAAAGTGAAATGACCTAACAGAAGCAGAAGACATCAAGAAGAGGTGGCAAGAATACACAGAGGAACTATACCAGAAAGAAATTGATGTCTCGTATACCCCAGGTAGTGTGGTTGCTGACCTTGAGCCAGACATCCTGGAAAGTGAAGTCAAATGGGCCTTAGAAAGCATCGCTAATAACAAGGCCAGTGGAAGTGATGATATTCCAGCTGAATTATTTAAAATTTTAAAAGATGATGCTGTTAAGGTGCTACACTCAATATGCCAGCAAATTTGGAAAACTCAGCAGTGGCCAGAGGATTGGAGAAGATCAGTCTACATCCCAATCCCAAAGAAGGGAAGTGCCAAAGAATGCTCCAACTACCGCACAATTGCACTCATTTCACACGCTAGCAAGGTTATGCTTAAAATTCTACAAGGCAGGCTTAAGCAGTATGTGGACCGAGAACTCCCAGAAGTGCAAGCTGGATTTAGAAGAGGCAGAGGAACCAGAGACCAAATTGCAAACATGCGCTGGATTATGGAGAAAGCTAGAGAGTTCCAGAAAGACATCTACTTCTGCTTCATTGACTATGCAAAAGCCTTTGACTGTGTCGACCACAGCAAACTATGGCAAGTTCTTAAAGAAATGGGAGTGCCTGATCACCTCATCTGTCTCCTGAGAAATCTCTATGTGGGACAAGAAGCTACAGTTAGAACTGGATATGGAACAACTGATTGGTTCAAAATTGGGAAAGGAGTACGACAAGGCTGTATATTGTCCCCCTGCTTATTTAACTTATATGCAGAATTCATCATGCGAAAGGCTGGGCTGGATGAATCCCAAGCCGGAATTAAGATCGCCGGAAGAAATATCAACAACCTCAGATATGCAGATGACACCAACCTTGATGGCAGAAAGTGAGGAGGAATTAAAGAACCTTTTAATGAGGGTGAAAGAGGAGAGCGCAAAATATGGTCTGAAGCTCAACATCAAAAAAACGAAGATCATGGCCACTGGTCCCATCACCTCCTGGCAAATAGAAGGGGAAGAAATGGAGGCAGTGAGAGATTTTATTTTCTTGGGCTCCATGATCACTGCAGATGGTGACAGCAGTCACGAAATTAAAAGACGCCTGCTCCTTGGGAGAAAGGCGATGGCAAATCTAGACAACATCTTAAAAAGTAGAGACATCACCTTACCAACAAAGGTCCGTATAGTTAAAGCCATGGTTTTCCCAGTAGTGATGTATGGAAGTGAGAGCTGGACCATAAAGAAGGCTGATCGTCGAAGAATTGATGCTTTTGAATTATGGTGCTGGAGGAGACTCTTGAGAGTCCCATGGACTGCAAGAAGATCAAACGCATCCATTCTTAAGGAAATCAGCCCTGAGTGCTCACTGGAAGGACAGATCGTGAAGTTGAGGCTCCAATACTTTGGCCATCTCATGAGAAGAGAAGACTCCCTGGAAAAGACCCTGATGTTGGGAAAGATGGAGGGCACAAGGAAAAGGGGACGACAGAGGATGAGATGGTTGGATAGTGTTCTCGAAGCTACAAACATGAGCCTGACCAAACTGCGGGAGGCGGTGGAAGACAGGAGTGCCTGGCGTGCTCTGGTCCATGGGGTCACGAAGAGTCGGACACGACTAAACGACTAAACAACAACAACAATCTGCAAAATCTATTGCAAATTGGCCACAGTAGGCTATTGAGTGCTTGGCGGGGAAGGACTGTAGTTAGGGATGGGGAAGCAATTCAATTCATTTGCTGAAACAATATGTGAACTGAAAGACATAATTTGAATTTTTCATTTCTCTGAATTTAGCAAATAAATTTTCCATCCTAGTACATGTACTAAATGCATATACTGG
>7:58420706-58424334 dna:primary_assembly primary_assembly:PodMur_1.0:7:1:92398148:1 REF_29
187-197|3429-3439	ATCATATCACC	11
@7:58420706-58424334 dna:primary_assembly primary_assembly:PodMur_1.0:7:1:92398148:1 REF@@GTACTATTTCTGGGTTAGCAGAGTCTGTAACCTGAAGCGTCTGTAACCTGAAGCGTCTGTAACCCGAGGTACCACTGTAACTTGAATCCATAGGTCCTTGAATCCATAGGGTCCTACACTCCAGAGCAGGAGAAAACAAGCTTGCAACAGCCTCCATGTGACACCTTTTAGATATTTGAAGATGGCTATCATATCACCCCCCCTTCATGGATCACTGCCTTGCCGTGATGAAGGGGCTTGAAGAACTCAGAGAAGCTATGAACTATGCCAAGCAGGGCACCCAAGATGAGCAGGTCATAGTGGAGAGTTTTGACCAAACGTGATCCACCTGGAGGAGGAACCGGCAAGCCACTCCAGTATCCCTGCCAAGAAAACTCCATGGACAAAGACAACAGGCATATAAAAGTTATGACGCTGGAAGATGAGCCCCTCAGGTCGGAAGGCGTCCAACATGCTACTGGGGAAGAGCGGAGGACAAGTACAATTAGATCCAGAGCTGATGAAGCAGCTGGGCTAAAGCCGAAAGGACGCTCAGTTGCAGATATGCCTGGAAGCGAAAGGAAAGTCCAATGCTATAAAGAAAAATATTTCATAGGAACCTGGAATGTAAGAACCATGAACTTTGGTAAGTTGGATGTGGTCAAAAATGAGATGGCAAGAATAAATATTGACATCCTGGGCATCAGTGAACTAAAATGGACGGGAATGGGCGAATTCAGTTCGGATGACCATCATATCTACTACTGTGGGCAAGAAACCTGCAAAAGAAATAGAGTGGCCCTCATAGTCAACAAAAGAGTGGCGAAAGCTGTACTGGGATGCAATCTCAAAAATGATAGAATGATCTCAATACGAATCCAAGGCAGACCTTTTAACATAACAGTAATCCAAGTTTATGCACCAACCACTGGTGCTGAAGAAACTGAAATTGACCAATTCTATGAAGACTCACAACACCTTATTGAAGTGACACCAAAGAAGGATGTTCTTCTCATTATAGGGGATTGGAATGCTAAAGTAGGGAATCAAGAGATAAAAGGAACAACTGGCAAATTTGGCCTTGGAGAGCAAAACGAAGCAGGGCAAAGGCTAATAGAGTTCTGTCAAGAGAACAAGCTGGTTATCACAAACACGCTTTTCCAACAACACAAGAGACGACTCTACACGTGGACATCACCAGATGGGCAGCATCGAAATCAGATTGATTATATTCTCTGCAGCCAAAGATGGAGAAGCTCTATACAGTCAGCAAAAACAAGACCTGGAGCTGACTGTGGCTCAGATCATCAGCTTCTTATAGCAAAATTCAAGCTTAAACTGAAGAAAGTAGGAAAAACCACTGGGCCGGTAAGATACAATCTAAATCAAATCCCTTATGAATACACAGTGGAAGTGAGGAACAGGTTTAAGGATTTAGATTTGCTGGACAGAGTGCCTGAAGAACTATGGATGGAGGCTCGCAACATTATACAGGAGGCAGCAACGAAAACCATCCCAATGAAAAGGAAATGCAAGAAAGCAAAGTGGCTGTCCAATGAGGCCTTACAAATAGCGGGGGAGAGAAGGCAAGTAAAATGCGAGGGAGATAGAGAAAGATACAGGAAATTGAATGCAGATTTCCAAAAAATAGCAAGGAGAGACAAGAAGGCCTTCTTAAATAAGCAATGCAAAGAAATAGAGGAAAACAACAGAATGGGAAGAACCAGAGATCTGTTCAAGAAAATTGGAGATATGAAAGGAACATTTCGTTCAAAGATTGCCATAATAAAGGACAAAAGTGGTAAGGACCTAACAGAAGCAGAAGACATCAAGAAGAGGTGGCAAGAATACACAGAGGAATTATACCAGAACGATATGGATGTCTCGTACACCCCAGGTAGTGGGGTTGCTGACCTTGAGCCAGACATCCTGGAGAGTGAAGTCAAATGGGCCTTAGAAAGCACTGCAAATAACAAGGCCAGTGGAAGTGATGGTATTCCAGCTGAACTATTTAAAATTTTAAAAGATGATGCTGTTAAGGTGCTACACTCAATATGCCAGCAAGTTTGGAAAACTCAGCAGTGGCCAGAGGATTGGAGAAGATCAGTCTACATCCCAATCCCAAAGAAAGGCAGTGCTAAAGAATGCTCCAACTACCGCACAATTGCACTCATTTCACACGCTAGCAAGGTTATGCTTAAAATTCTACAAGGAAGGCTCAAGCAGTATGTGGACCGAGAACTCCCAGAAGTGCAAGCTGGATTTAGAAGAGGCAGAGGAACCAGAGACCAAATTGCAAACATGCGCTGGATTATGGAGAAAGCTAGAGAGTTCCAGAAAGACATCTACTTCTGCTTCATTGACTATGCAAAAGCTTTTGACTGTGTCGACCACAGCAAACTATGGCAAGTTCTTAAAGAAATGGGAGTGCCTGATCACCTCATCTGTCTCCTGAGAAATCTCTATGTGGGACAAGAAGCTACAGTTAGAACTGGATATGGAACAACTGATTGGTTCAAAATTGGGAAAGGAGTATGACAAGGCTGTATATTGTCTCCCTGGCTATTTAACTTATATGCAGAATTCATCATGCGAAAGGCTGGGCTGGATGAATCCCTAGCCGGAATTAAGATTGCTGGAAGAAATATCAACAACCTCAGATATGCAGATGACACAACCTTGATGGCAGAAAGTGAGGAGGAATTAAAGAACCTTTTATTGAGGGTGAAAGAGGAGAGCGCAAAATATGGTCTGAAGCTCAACATCAAAAAAACGAAGATCATGGCCACTGGGCCCATCACCTCCTGGCAAATAGAAGGAGAAGAAATGGAGGCAGTGAGAGATTTTACTTTCTTGGGCTCCATGATCACTGCAGATGGTGACAGCAGCCACGAAATTAAGAGACGCCTGCTTCTTGGGAGGAAAGCAATGACCAACCTAGACAGCATCTTAAAAAGTAGAGACATCACCTTGCCAACAAAGGTCCGTATAGTAAAAGCTATGGTTTTCCCAGTAGTGATGTATGGAAGTGAGAGCTGGACCATAAAGAAGGCTGATCGCCGAAGAATTGATGCTTTTGAATTATGGTGCTGGAGGAGACTCTTGAGAGTCCCATGGACTGCAAGAAGATCAAACCTATCCATTCTGAAGGAAATCAGCCCTGAGTGCTCACTGGAAGGACAGACCCTGAAGCTGAGGCTCCAATACTTTGGCCACCTCATGAGAAGAGAAGACCCCCTGGAAAAGACCCTGATACTGGGAAAGATGGAGGGGACAAGGAGAAGGGGACGACAGAGGACGAGATGGTTGGATAGTGTCTTCGAAGCTATCTGAAGATAGACATGAGTCTGACCAAACTGCGGGAGGCAGTGGAAGACAGAAGTGCCTGGCGTGCTCTGGTCCATGGGGTCACGAAGAGTCGGACACGACTAAACGACTAAACAACAACAAATCATATCACCTCTCAGTCTCCTATTTACCAGGCTAAACGTGCCCAATTCCCTCAACCGTTCCTCGTGAGGCTTGTTTTCCAGACCGTTATCTGAAGCTCCAGTTCCTTACGTATGAAACTGCCTATGCATTAAGTTCTGTTGAGAAGATCCTTCTCCGTGTCTCAGTATATGACATGCATTGGGCTAAGGCAAACAAAG
>13:6533535-6537137 dna:primary_assembly primary_assembly:PodMur_1.0:13:1:56546671:1 REF_3
189-198|3402-3411	CTCTTGTAAT	10
@13:6533535-6537137 dna:primary_assembly primary_assembly:PodMur_1.0:13:1:56546671:1 REF@@AAAGAATGATATAAAGTGTAGTTTGACTTTTTTCAAATTTGACTGTCATTGCTTAGCTATCTTCTGAGCCAGTTGAAGGTGGTTTGCAGTGTAATCCATTGCATTTAATGGAGCTTATTATCCAGTAATTGCTCATGACTACAAGAAAAATATTAACTTCCTGGTGTTTGTGCCCTTTTCCTCTCCACCCTCTTGTAATCCCCTTCATGGATCACTGCCTTGCCGTGGCGAAGGGGCTTGAAGAACTCAGAGAAGCTATGAACTATGCCGAGCAGGGCACACAAGATGAACAGGTCATAGTGGAGAGTTTTGACCAAACGTGATCCACCTGGAGGAGGAACCGGCAAGCCACTCCAGTATCCTTGCCAAGAAAACTCCATGGACAAAGACAACAGGCATATAAAAGTTATGACGCTGGAAGATGAGCCCCTCAGGTCGGAAGGCGTCCAACATGCTACTGGGGAAGAGCGGAGGGCAAGTACAAGTAGATCCAGAGCTGATGAAGCGGCTGGGCCAAAGCCGAAAGGACGCTCAGTTGCGGATATGCCTGGAAGCGAAAGGAAAGTCCAATGCTGTAAAGAAAAATATTGCATAGGAACCTGGAATGTAAGAACCATGAACCTGGGAAAGTTGGAGGTGGTCAAAAATGAGATGGCAAGAATAAATATTGACATCCTGGGCATCAGTGAACTAAAATGGACGGGAATGGGCGAATTCAGTTCGGATGACCATCACATCTACTACTGTGGGCAAGAAACCCGTAAAAGAAATGGAGTGGCCCTCATAGTCAACAAAAGAGTGGCGAAAGCTGTACTGGGATGCAATCTCAAAAATGATAGAATGATCTCGATACGAATCCAAGGCAGACCTTTTAACATCACAGTAATCCAAGTTTATGCACCAACTACTGGTGCTGAAGAAACTGAAATTGACCAATTCTATGAAGACTTACAACACCTTATAGAAATGACACCAAAGAGGGATGTTCTTCTCATTATAGGGGACTGGAATGCTAAAGTAGGGAATCAAGAGATAAAAGGAACAACTGGCAAGTTTGGCCTTGGAGATCAAAATGAAGCAGGGCAAAGGCTAATAGAGTTCTGTCAAGAGAACAAGCTGGTCATCACAAACACGCTTTTCCAACAACACAAGAGACGACTCTACACATGGACATCACCAGATGGGCAGCATCGAAATCAGATTGATTATATTCTCTGCAGCCAAAGATGGAGAAGCTCTATACAGTCAGCAAAAACAAGACCTGGAGCTGACTGTGGCTCAGATCATCAGCTTCTTATAGCAAAATTCAAGCTTAAACTGAAGAAAGTAGGAAAAACCACTGGGCCGGTAAGATACAATCTAAGTCAAATCCCTTATGAATACACAGTGGAAGTGAGGAACAGGTTTAAGGATTTAGATTTGGTGGACAGAGTGCCTGAAGAACTATGGATGGAGGCTCGTAACATTGTACAGGAGGCAGCAACGAAAACCATCCCAATGAAAAGGAAATGCAAGAAAGCAAAGTGGCTGTCCAACGAGGCCTTACAAATAGCGGAGGAGAGAAGGCAAGCAAAATGCGAGGGAGATAGTGAAAGATACAGGAAATTGAATGCAGATTTCCAAAGAACAGCAAGGAGAGACAAGAAGGCCTTCTTAAATGAGCAATGCAAAGAAATAGAGGAAAACAACAGAATGGGAAGAACCAGAGATCTGTTCAAGAAAATTGGAGATATGAAAGGAACATTTCGTACAAAGATTACCATAATAAAAGACAAAAGTGGAAAGGACCTAACAGAAGCAGAAGACATCAAGAAGAGGTGGCAAGAATACACAGAGGAACTATACAAGAAAGAAATGGATGTCTCGTACACCCCAGGTAGTGTGGTTGCTGACCTTGAGCCAGACATCCTGGAAAGTGAAGTCAAATGGGCCTTAGAAAGCACTGCAAATAACAAGGCCAGTGGAAGTGATGGTATTCCAGCTGAACTATTTAAATTTTTAAAAGATGATGCTGTTAAGGTGCTACACTCAATATGCCAGCAAGTTTGGAAAACTCAGCAGTGGCCAGAGGATTGGAGAAGATCAGTCTACATCCCAATCCCAAAGAAGGGCAGTGCCAAAGAATGCTCCAACTACCGCACAATTGCACTCATTTCACACGCTAGCAAAGTTATGCTTAAAATTCTACAAGGAAGGCTCAAGCAGTATGTGGATCGAGAACTCCCAGAAGTGCAAGCTGGATTTAGAAGAGGCAGAGGAACCAGAGACCAAATTGCAAACATGCGCTGGATTATGGAGAAAGCTAGAGAGTTCCAGAAAGACATCTACTTCTGCTTCATTGACTATGCAAAAGCCTTTGACTGTGTCGACCACAGCAAACTATGGCAAGTTCTTAAAGAAATGGGAGTGCCTGATCACGTCATCTGTCTCCTGAGAAATCTCTATGTGGGACAAGAAGCTACAGTTAGAACTGGATATGGAACAACTGATTGGTTCAAAATTGGGAAAGGAGTACGACAAGGCTGTATTTTGTCTCCCTGCTTATTTAATTTATATGCAGAATACATCATGCGAAAGGCTGGGCTGGATGAATCCCAAGCTGGAATTAAGATTGCCGGAAGAAATATCAACAACCTCAGATATGCAGATGACACAACCTTGATGGCAGAAAGTGAGGAGGAATTAAAGAACCTTTTAATGAGGGTGAAAGAGGAGAGCGCAAAATATGGTCTGAAGCTCAACATCAAAAAAACGAAGATCATGGCCACTGGTCCCATCACCTCCTGGCAAATAGAAGGGGAAGAAATGGAGGCAGTGAGAGATTTTACTTTCTTGGGCTCCATGATCACTGCAGATGGTGACAGCAGCCACGAAATTAAAAGACGCCTGCTTCTTGGGAGAAAGGCAATGACAGGCCTAGACAGCATCTTGAGAAGTAGAGATGTCACTTTGCCAACAAAGTGGCCATGGTCTTCCCAGTAGTGATGTATGGAAGTGAGAGCTGGACCATCAAGAAGGCTGATCGCCGAAGAATTGATGCTTTTGAATTATGGTGCTGGAGAAGACTCTTGAGAGTCCCATGGACGGCAAGAAGATCAAATGCATCCATTCTTAAGGAAATCAGACCTGAGTGCTCACTGGAAGGACAGATCGTGAAGCTGAGGCTCCAGTACTTTGGCCACCTCATGAGAAGAGAAGACTCCCTGGAGAAGACACTGATGCTGGGAAAGATGGAGGGCACAAGGAGAAGGGGGCGACAGAGGACAAGATGGTTGGATAGTGTTTTCGAGGTTAACAGCATGAGTTTGACCAAACTGCGGGAGGTAGTGGAGGACAGAGGTGCCTGGCGTGCTCTGGTCCATGGGGTCACGAAGAGTCGGACACGACTAAACGACTAAACAACTCTTGTAATAGCCCCAACACAGGGAGTCATTCCTAGGGCCAGTTTTACACTTTCCTCCCTGCAAGCATGTTTCTCAGGGCTGAACAATGTGAGGGACTTTGTTATAATCTGAGACTTAAATATGTGTGATTTCCTCTCCTCTATCCCCAGCTATTGTATTTTTATCTTACTATGTTGTAAATCACTCTGAAATCTGTTTT
>1:c71252205-71248582 dna:primary_assembly primary_assembly:PodMur_1.0:1:1:140209921:1 REF_24
187-197|3423-3433	ATAGAAAGATA	11
@1:c71252205-71248582 dna:primary_assembly primary_assembly:PodMur_1.0:1:1:140209921:1 REF@@GCTTCCTTTCACTGGTGATTCTCTGTCAAGAGTCAGAAACAAAAGAAACGACTCAACATAGTCATTGGAACTGTGATGATGCCTCTTGCTTGCTTGGATGAAAGATGGAGAAACGTGTGTCGGTGTCAGAAACATCTAACAAAAGTCAGAAAACTTTTGCTTTTGCATGGGTGGAATATAGCCTACTATAGAAAGATACTCCTTCATGGATCACTGCCTTGCCGTGGCGAAGGGGCTTGAATAACTCAGAGAAGCTATGAGCTATGCCGTGCAGGGCCACCCAAGATGGACAGGTCATAGTGGAGAGTTTTGACCAAACGTGATCCACCTGGAGCAGGAACTGGCAAGCCACTCCAGTATCCCTGCCAAGAAAACTCCATGGACAAAGACAACAGGCATATAAAAGTTATGACGCTGGAAGATGAGCCCCTCAGGTCGGAAGGTGTCCAACATGCTACTGGGGAAGAGCAGAGGACAAGTACAAGTAGATCCAGAGCTGATGAAGCGGCTGGGCCAAAGCCGAAAGGACGCTCAGTTGCGGATATGCATGGAAGCGAAAGGAAAGTCCAATGCTGTAAAGAAAAATATTGCATAGGAACCTGGAATGTAAGAACCATGAACCTGGGTAAGTTGGATGTGGTCAAAAATGAGATGGCAAGAATAAATATTGACATCTTGGGCATCAGTGAACTAAAATGGACGGGAATGGGCGAATTCAGTTCGGATGACTATCATATCTACTACTGTGGACAAGAAACCCGTAAAAGAAATGGAGTGGCCCTCATAGTCAACAAAAGAGTGGTGAAAGCTGTACTGGGATGCAATCTCAAAAATGATAGAATGATCTCCATACGAATCCAAGGCAGACCTTTTAACATCACAGTAATCCAAGTTTATGCACCAACTACTGGTGCTGAAGAAACTGAAATTGACCAATTCTATGAAGACTTACAAGACCTTATAGAAGTGACACCAAAGAAGGATGTTCTGCTCATAATAGGGGATTGGAATGCTAAAGTAGGGAGTCAAGAGATAAAAGGAACAACTGGCAAGTTTGGCCTTGGAGTTCAAAACGAAGCAGGGCAAAGGCTAATAGAGTTCTGTCAAGAGAACAAGTTGGTCATCACAAACACTCTTTTCCAACAACACAAGAGACGACTCTACACATGGACATCACCAGATGGGCAGCATCGAAATCAGATTGATTATATTCTCTGCAGCCAAAGATGGAGAAGCTCTATACAGTCAGCAAAAACAAGACCTGGAGCTGACTGTGGCTCAGATCATCAGCTTCTTATAGCAAAATTCAAGCTTAAACTGAAGAAAGTAGGAAAAACCACTGGGCCGGTAAGATACAATCTAAGTCAAATCCCTTATGAATACACAGTGGAAGTGAGGAACAGGTTTAAGGATTTAGATTTGGTGGACAGAGTGCCTGAAGAACTATGGATGGAGGCTCGTAACATTGTACAGGAGGCAGCAACGAAAACCATCCCAATGAAAAGGAAATGCAAGAAAGCAAAGTGGCTGTCCAACGAAGCCTTACAAATAGCGGAGGAGAGAAGGCAAGCAAAATGCGAGGGAGACAGTGAAAGATACAGGAAATTGAATGCAGATTTCCAAAAAAATAGCAAGGAGAGACAAGAAGGCCTTCTTAAACAAGCAATGCAAAGAAATAGAAGAAAACAATAGAATGGGAAGAACCAGAGATCTGTTCAAGAAAATTGGAGATATGAAAGGAACATTTTGTACAAAGATTTCCATAATAAAAGACAAAAGTGGAAAGGACCTAACAGAAGCAGAAGACATCAAGAAGAGGTGGCAAGAATACACAGAGAAACTATACCAGAAAGAAATTGATGTCTCGTATACCCCAGGTAGTGTGGTTGCTGACCTTGAGCCAGACATCCTGGAAAGTGAAGTCAAATGGGCCTTAGAAAGCATCGCTAATAACAAAGCCAGTGGAAGTGATGATATTCCAGCTGAATTATTTAAAATTTTAAAAGAGGATGCTGTTAAGGTGCTACACTCAATATGCCAGCAAATTTGGAAAACTCAGCAGTGGCCAGAGGATTGGAGAAGATCAGTCTACATCCCAATCCCAAAGAAGGGAAGTGCCAAAGAATGCTCCAACTACCGCACAATTGCACTCATTTCACACGCTAGCAAGGTTATGCTTAAAATTCTACAAGGCAGGCTTAAGCAGTATGTGGACCGAGAACTCCCAGAAGTGCAAGCTGGATTTAGAAGAGGCAGAGGAACCAGAGACCAAATTGCAAACATGCGTTGGATTATGGAGAAAGCTAGAGAGTTCCAGAAAGACATCTACTTCTGCTTCATTGACTATGCAAAAGCCTTTGACTGTGTCGACCACAGCAAACTATGGCAAGTTCTTAAAGAAATGGGAGTGCCTGATCACCTCATCTGTCTCCTGAGAAATCTCTATGTGGGACAAGAAGCTACAGTTAGAACTGGATATGGAACAACTGATTGGTTCAAAATTGGGAAAGGAGTACGACAAGGCTGTATATTGTCCCCCTGCTTATTTAACTTATATGCAGAATTCATCATGCGAAAGGCTGGGCTGGATGAATCCCAAGCCGGAATTAAGATCGCCGGAAGAAATATCAACAACCTCAGATATGCAGATGACACAACCTTGATGGCAGAAAGTGAGGAGGAATTAAAGAACCTTTTAATGAGGGTGAAAGAGGAGAGCGCAAAATATGGTCTGAAGCTCAACATCAAAAAAACGAAGATCATGGCCACTGGTCCCATCACCTCCTGGCAAATAGAAGGGGAAGAAATGGAGGCAGTGAGAGATTTTATTTTCTTGGGCTCCATGATCACTGCAGATGGTGACAGCAGTCACGAAATTAAAAGACGCCTGCTCCTTGGGAGAAAGGCGATGGCAAATCTAGACAACATCTTTAAAAGTAGAGACATCACCTTACCAACAAAGGTCCGTATAGTTAAAGCCATGGTTTTCCCAGTAGTGATGTATGGAAGTGAGAGCTGGACCATAAAGAAGGCTGATCGCCGAAGAATTGATGCTTTTGAATTATGGTGCTGGAGGAGACTCTTGAGAGTCCCATGGACTGCAAGAAGATCGAACGCATCCATTCTTAAGGAAATCAGACCTGAGTGCTCACTGGAAGGACAGATCGTGAAGTTGAGGCTCCAATACTTTGGCCACCTCATGAGAAGAGAAGACTCCCTGGAAAAGACCCTGATGTTGGGAAAGATGGAGGGCACAAGGAGAAGGGGACGACAGAGGATGAGATGGTTGGATAGTGTTCTCGAAGCTACAAACATGAGCCTGACCAAACTGCGGGAGGCGGTGGAAGACAGGAGTGCCTGGCGTGCTCTGGTCTATGGGGTCACGAAGAGTCGGACACGACTAAACGACTAAACAACAACAACATAGAAAGATAAGACTCAATTTGTTGCTCCGCTCAACGTTGCCATTAGTCCTTCCCACTTTTGCCTCTGACCCCACTCACCACTGGCATGTGACCTCCTGAAGATCGCCCATGAGAGAATGCAGCTCTCAGGCTGAAAAACTTTCCCCACTCCTGATATAGGCAGTCCCACTGGTACTGTAGGGCACCATGGACATCTAGC
>1:c20622100-20618628 dna:primary_assembly primary_assembly:PodMur_1.0:1:1:140209921:1 REF_33
186-198|3276-3288	ATGACTGTATAAT	13
@1:c20622100-20618628 dna:primary_assembly primary_assembly:PodMur_1.0:1:1:140209921:1 REF@@GAGCCCCGTTCGCATCCTGCGCGTGCGCGGGTCGCATTTCACTGCTTCCGCACATGCGCGTGGCGTAATTTTGACCGTCTGTGCATGCGCACACAGTGAACCCAGAAGTAACGAGCTCCGTTACTTCCGGGTTGCCATGGAGCACCACCCGAAAATACTTAATTTGAAACACATTTATCCCAAGGTATGACTGTATAATGACTCCAGTATCCTTGCCAAGAAAACTCCATGGACAAAGACAACAGGCATATAAAAGTTATGACGCTGGAAGATGAGCCCCTCAGGTTGGAAGGCGTCCAACATGCTACTGGGGAAGAGCGGAGGGCAAGTACAAGTAGATCCAGAGCGATGAAGCGGCTGGGCCAAAGCCGAAAGGACGCTCAGTTGCGGATATGCCTGGAAGCGAAAGGAAAGTCCAATGCTGTAAAGAAAAATATTGCATAGGAACCTGGAATGTAAGAACCATGAACCTGGGTAAGTTGGAGGTGGTCAAAAATGAGATGGCAAGAATAAATATTGACATCCTGGGCATCAGTGAACTAAAATGGACGGGAATGGGCGAATTCAGTTCGGATGACCATCACATCTACTACTGTGGGCAAGAAACCCGTAAAAGAAATGGAGTGGCCCTCATAGTCAACAAAAGAGTGGCGAAAGCTGTACTGGGATGCAATCTCAAAAATGATAGAATGATCTCGATACGAATCCAAGGCAGACCTTTTAACATCACAGTAATCCAAGTTTATGCACCAACTACTGGTGCTGAAGAAACTGAAATTGACCAATTCTATGAAGACTTACAACACCTTATAGAAGTGACACCAAAGAAGGATGTTCTGCTCATAATAGGGGATTGGAATGCTAAAGTAGGGAGTCAAGAGATAAAAGGAACAACTGGCAAGTTTGGCCTTGGAGTTCAAAACGAAGCAGGGCAAAGGCTAATAGAGTTCTGTCAAGAGAACAAGCTGGTCATCACAAACACGCTTTTCCAACAACACAAGAGACGACTCTACACATGGACATCACCAGATGGGCAGCATCGAAATCAGATTGATTATATTCTCTGCAGCCAAAGATGGAGAAGCTCTATACAGTCAGCAAAAACAAGACCTGGAGCTGACTGTGGCTCAGATCATCAGCTTCTTATAGCAAAATTCAAGCTTAAACTGAAGAAAGTAGGAAAAACCACTGGGCCGGTAAGATACAATCTAAGTCAAATCCCTTATGAATACACAGTGGAAGTGAGGAACAGGTTTAAGGATTTAGATTTGGTGGACAGAGTGCCTGAAGAACTATGGATGGAGGCTCGTAACATTGTACAGGAGGCAGCAACGAAAACCATCCCAATGATAAGGAAATGCAAGAAAGCAAAGTGGCTGTCCAACGAGGCCTTACAAATAGCGGAGGAGAGAAGGCAAGCAAAATGCGAGGGAGATAGTGAAAGATACAGGAAATTGAATGCAGATTTCCAAAGAATAGCAAGGAGAGACAAGAAGGCCTTCTTAAACGAGCAATGCAAACAAATAGAGGAAAACAACAGAATGGGAAGAACCAGAGATCTGTTCAAGAAAATTGGAGATATGAAAGGAACATTTCGTACAAAGATTACCATAATAAAGGACAAAGTGGTAAGGACCTAACAGAAGCAGAAGACATCAAGAAGAGGTGGCAAGAACACACAGAAGAATTATACCAGAAAGATATGGATGTCTCGTACACCCCAGGTAGTGTGGTTGCTGACCTTGAGCCAGACATCCTGGAGAGTGAAGTCAAATGGGCCTTAGAAAGCACTGCAAATAACAAGGCCAGTGGAAGTGATGGTATTCCAGCTGAACTATTTAAAATTTTAAAAGATGATGCTGTTAAGGTGCTACACTCAATATGCCAGCAAATTTGGAAAACTCAGCAGTGGCCAGAAGATTGGAGAAGATCAGTCTACATCCCAGTCCCAAAGAAGGGTAGTGCCAAAGAATGCTCCAACTACCGCACAATTGCACTCATTTCACACGCTAGCAAGGTTATGCTTAAAATTCTACAAGGAAGGCTTAAGCAGTATGTGGATCGAGAACTCCCAGAAGTGCAAGCTGGATTTAGAAGAGGCAGAGGAACCAGAGACCAAATTGCAAACATGCGCTGGATTATGGAGAAAGCTAGAGAGTTCCAGAAAGACATCTACTTCTGCTTCATTGACTATGCAAAAGCCTTTGACTGTGTCGACCACAGCAAACTATGGCAAGTTCTTAAAGAAATGGGAGTGCCTGATCACCTCATCTGTCTCCTGAGAAATCTCTATGTGGGACAAGAAGCTACAGTTAGAACTGGATATGGAACAACTGATTGGTTCAAAATTGGGAAAGGAGTACGACAAGGCTGTATTTTGTCTCCCTGCTTATTTAATTTATATGCAGAATACATCATGCGAAAGGCTGGGCTGGATGAATCCCAAGCTGGAATTAAGATTGCCAGAAGAAATATCAACAACCTCAGATATGCAGATGACACAACCTTGATGGCAGAAAGTGAGGAGGAATTAAAGAACCTTTTAATGAGGGTGAAAGAGGAAAGCGCAAAATATGGTCTGAAGCTCAACATCAAAAAAACGAAGATCATGGCCACTGGTCCCATCACCTCCTGGCAAATAGAAGGGGAAGAAATGGAGGCAGTGAGAGATTTTACTTTCTTGGGCTCCATGATCACTGCAGATGGTGACAGCAGCCACGAAATTAAAAGACGCCTCCTTCTTGGGAGAAGGGCAATGACAGGCCTAGACAGCATCTTGAGAAGTAGAGACGTCACCTTGCCAACAAAGGTCCGTATAGTTAAAGCCATGGTTTTCCCAGTAGTGATGTATGGAAGTGAGAGCTGGACCATCAAGAAGGCTGATCGCCAAAGAATTGATGCTTTTGAATTATGGTGCTGGAGAAGACTCTTGAGAGTCCCATGGACTGTAAGAAGATCAAGCGCATCCATTCTTAAGGAAATCAGCCCTGAGTGCTCACTGGAAGGACAGATCGTGAAGCTGAGGCTCCAGTACTTTGGCCACCTCATGAGAAGAGAAGACTCCCTGGAGAAGACACTGATGCTGGGAAAGATGGAGGGCACAAGGAGAAGGGGGCGACAGAGGACGAGATGGTTGGATAGTGTTTTCGAGGTTACCAGCATGAGTCTGACCAAACTGCGGGACGTAGTGGAGGACAGAGGTGCCTGGCGTGCTCTGGTCCATGGGGTCACGAAGAGTCGGACACGACTAAACGACTAAACAACAAACAACAACAAATGACTGTATAATAAAAGTATAATGTACGCTGAATGTCCCAATGCAATCCGTATTATAACTCAAAATGATATCAACACAAAGCATATATGTACAGTCGCAAGGAACTTGAAAAAATATATATAGTCTTGCAAATTGCTATACAATATAACCGAGATTGAGAGTTCAATAGTTCAACGGTGTAGTAAATCTTGTCGAT
>13:13166711-13170328 dna:primary_assembly primary_assembly:PodMur_1.0:13:1:56546671:1 REF_18
187-197|3418-3428	AAGTTGTATTC	11
@13:13166711-13170328 dna:primary_assembly primary_assembly:PodMur_1.0:13:1:56546671:1 REF@@TGTATGGAAGATTCACTAAATGATTGTTGGATGACATGTGTACCTGAGCTTATGGCCTCAAATTCTCCGCCTGGCCTTTGGCTTGGAGCCAATTTGATGCCCTCCCCCTCTTTCTTTTTCCTTTTCTCCTCCTGTGATGAGGCTGCATTTTAATATTTTAATGTTTCAATATTTTAATGTTGTTTTTAAGTTGTATTCCTCCTTCATGGATCACTGCCTTGCCGTGGCGAAGGGGCTTGAATAACTCAGAGAAGCTATGAGCTATGCCGTGCAGGGCCACCCAAGATGGACAGGTCATAGTGGAGAGTTTTGACTAAACGTGATCCACCTGGAGCAGGAACTGGCAAGCCACTCCAGTATCCCTGCCAAGAAAACTCCATGGACAAAGACAACAGGCATATAAAAGTTATGACGCTGGAAGATGAGCCCCTCAGGTCGGAAGGTGTCCAACATGCTACTGGGGAAGAGCGGAGGACAAGTACAAGTAGATCCAGAGCTGATGAAGCGGCTGGGCCAAAGCCGAAAGGACGCTCAGTTGCGGATATGCATGGAAGCGAAAGGAAAGTCCAATGCTGTAAAGAAAAATATTGCATAGGAACCTGGAATGTAAGAACCATGAACCTGGGTAAGTTGGATGTGGTCAAAAATGAGATGGCAAGAATAAATATTGACATCTTGGGCATCAGTGAACTAAAATGGACAGGAATGGGCAAATTCAGTTCGGATGACTATCATATCTACTACTGTGGACAAGAAACCCGTAAAAGAAATGGAGTGGCCCTCATAGTCAACAAAAGAGTGGCAAAAGCTGTACTGGGATGCAATCTCAAAAATGATAGAATGATCTCGATACGAATCCAAGGCAGACCTTTTAACATCACAGTAATCCAAGTTTATGCACCAACTACTGGTGCTGAAGAAACTGAAATTGACCAATTCTATGAAGACTTACAAGACCTTATAGAAGTGACACCAAAGAAGGATGTTCTTCTCTTTATAGGGGATTGGAATGCTAAAGTAGGGAGTCAAGAGATAAAAGGAACAACTGGCAAGTTTGGCCTTGGAGTTCAAAACGAAGCAGGGCAAAGGCTAATAGAGTTCTGTCAAGAGAACAAGCTGGTCATCACAAACACACTTTTCCAACAACACAAGAGACGACTCTACACATGGACATCACCAGATGGGCAGCATCGAAATCAGATTGATTATATTCTCTGCAGCCAAAGATGGAGAAGCTCTATACAGTCAGCAAAAACAAGACCTGGAGCTGACTGTGGCTCAGATCATCAGCTTCTTATAGCAAAATTCAAGCTTAAACTGAAGAAAGTAGGAAAAACCACTGGGCCGGTAAGATACAATCTAAGTCAAATCCCTTATGAATACACAGTGGAAGTGAGGAACAGGTTTAAGGATTTAGATTTGGTGGACAGAGTGCCTGAAGAACTATGGATGGAGGCTCGTAACATTATACAAGAGGCAGCAACTAAAACCATCCCAATGAAAAGGAAATGCAAGAAAGCAAAGTGGCTGTCCAACGAGGCCTTACAAATAGCGGGGGAGAGAAGGCAAGCAAAATGCGAGGGAGATAGTGAAAGATACAGGAAATTGAATGCAGATTTCCAAAAAATAGCAAGGAGAGACAAGAAGGCCTTCTTAAACGAGCAATGCAAAGAAATAGAGGAAAACAATAGAATGGGAAAAACCAGAGATCTGTTCAAGAAAATTGGAGATATGAAAGGAACATTTTGTACAAAGATTTCCATAATAAAAGACAAAAGTGGAAAGGACCTAACAGAAGCAGAAGACATCAAGAAGAGGTGGCAAGAATACACAGAGGAACTATACCAGAAAGAAATTGATGTCTCATATACCCCAGGTAGTGTGGTTGCTGACCTTGAGCCAGACATCCTGGAAAGTGAAGTCAAATGGGCCTTAGAAAGCATCGCTAATAACAAGGCCAGTGGAAGTGATGATATTCCAGCTGAATTATTTAAAATTTTAAAAGATGATGCTGTTAAGGTGCTACACTCAATATGCCAGCAAATTTGGAAAATTCAGCAGTGGCCAGAAGATTGGAGAAGATCAGTCTACATCCCAATCCCAAAGAAGGGAAGTGCCAAAGAATGCTCCAACTATCGCACAATTGCACTCATTTCACACGCTAGCAAGGTTATGCTTAAAATTCTACAAGGCAGGCTTAAGCAGTATGTGGACCGAGAACTCCCAGAAGTGCAAGCTGGATTTAGAAGAGGCAGAGGAACCAGAGACCAAATTGCAAACATGCGCTGGATTACGGAGAAAGCTAGAGAGTTCCAGAAAGACATCTACTTCTGCTTCATTGACTATGCAAAAGCCTTTGACTGTGTCGACCACAGCAAACTATGGCAAGTTCTTAAAGAAATGGGAGTGCCTGATCACCTCATCTGTCTCCTGAGAAATCTCTATGTGGGACAAGAAGCTACAGTTAGAACTGGATATGGAACAACTGATTGGTTCAAAATTGGGAAAGGAGTACGACAAGGCTGTATATTGTCCCCCTGCTTATTTAACTTATATGCAGAATTCATCATGCGAAAGGCTGGGCTGGATGAATCCCAAGCCGGAATTAAGATTGCCGGAAGAAATATCAACAACCTCAGATATGCAGATGACACAACCTTGATGGCAGAAAGTGAGGAGGAATTAAAGAACCTTTTAATGAGGGTGAAAGAGGAGAGCGCAAAATATGGTCTGAAGCTCAACATCAAAAAAACGAAGATCATGGCCACTGGTCCCATCACCTCCTGGCAAATAGAAGGGGAAGAAATGGAGGCAGTGAGAGATTTTATTTTCTTGGGCTCCATGATCACTGCAGATGGTGACAGCAGTCACGAAATTAAAAGACGCCTGCTCCTTGGGAGAAAGGCGATGGCAAATCTAGACAACATCTTAAAAAGTAGAGACATCACCTTGCCAACAAAGGTCCGTATAGTTAAAGCCATGGTTTTCCCAGTAGTGATGTATGGAAGTGAGAGCTGGACCATAAAGAAGGCTGATCGCCAAAGAATTGATGCTTTTGAATTATGGTGCTGGAGGAGACTCTTGAGAGTCCCATGGACTGCAAGAAGATCAAACGCATCCATTCTGAAGGAAATCAGCCCTGAGTGCTCACTGGAAGGACAGATCGTGAAGCTGAGGCTCCAGTACTTTGGCCACCTCATGAGAAGAGAAGACTCCCTGGAAAAGACCCTGATGTTGGGAAAGATGGAGGGCACAAGGAGAAGGGGACGACAGAGGATGAGATGGTTGGACAGTGTTCTCAAAGCTACAAACATGAGCCTGACCAAACTGCGGGAGGCGGTGGAAGACAGGAGTGCCTGGCGTGCTCTGGTCCATGGGGTCACGAAGAGTCGGACACGACTAAACGACTAAACAACAAAAGTTGTATTCATTCAACTTGTTTTTATTATTGCTTGTTATAAGTTCAGCACAAACAGTTGGGCCTGGTGAGCATTTAAGGTCCCCAACCCTAATCTGCGGGTTGCCATCTGATTGGATTTTATTCTGATCCTGATCTGATTTGAGGTTGTATTTTAATTGATTGTCTGATTTTATGTTAATGTGTTATACATTTGATGT
>10:c72786308-72782686 dna:primary_assembly primary_assembly:PodMur_1.0:10:1:76280819:1 REF_23
187-198|3419-3430	AACATATGGAGG	12
@10:c72786308-72782686 dna:primary_assembly primary_assembly:PodMur_1.0:10:1:76280819:1 REF@@TGCGCAACAGGTTCAAGGCGAGATTGAACAGCGAGAAAGGGGTGACATGAACTTTTGAAATTTCCCTCCATGTCCCAGAATACAGTGCAAAATACATCCCAGTTACATCATGAATACATTAAGAAGAGGCTGGGTTACACAGATTACATCATGAATACTTTAAGAAGAGGTTGGGTTACACAGGATTAACATATGGAGGCCCCTTCATGGATCACTGCCTTGCCGTGGCGAAGGGGCTTGAAGAACTCAGAGAAGCTATGAACTACGCCGAGCAGGGCACACAAGATGAACAGGTCATAGTGGAGAGTTTTGACCAAACGTGATCCACCTGGAGGAGGAACCGGCAAGCCACTCCAGTATCCTTGCCAAGAAAACTCCATGGACAAAGACAACAGGCATATAAAAGTTATGACGCTGGAAGATGAGCCCCTCAGGTCGGAAGGCGTCCAACATGCTACTGGGGAAGAGCGGAGGGCAAGTACAAGTAGATCCAGAGCTGATGAAGCGGCTGGGCCAAAGCCGAAAGGACGCTCAGTTGCGGATATGCCTGGAAGCAAAAGGAAAGTCCAATGCTGTAAAGAAAAATATTGCATAGGAGCCTGGAATGTAAGAACCATGAACCTGGGTAAGTTGGAGGTGGTAAAAAATGAGATGGCAAGAATAAATATTGACATCCTGGGCATCAGTGAATTAAAATGGACGGGAATGGGCGAATTCAGTTCGGATGACCATCACATCTACTACTGTGGGCAAGAAACCCGTAAAAGAAATGGAGTGGCCCTCATAGTCAACAAAAGAGTGGCGAAAGCTGTACTGGGATGCAATCTCAAAAATGATAGAATGATCTCGATACGAATCCAAGGCAGACCTTTTAACATCACAGTAATCCAAGTTTATGCACCAACTACTGGTGCTGAAGAAACTGAAATTGACCAATTCTATGAAGACTTACAACACCTTATAGAAGTGACACCAAAGAAGGATGTTCTTCTCATTATAGGGGATTGGAATGCTAAAGTAGGGAGGCAAGAGATAAAAGGAACAACTGGCAAGTTTGGCCTTGGAGATCAAAACGAAGCAGGGCAAAGGCTAATAGAGTTCTGTCAAGAGAACAAGCTGGTCATCACAAACACACTTTTCCAACAACACAAGAGACGACTCAACACATGGACATCACCAGACGGGCAGCATCGAAATCAGATTGATTATATTCTCTGCAGCCAAAGATGGAGAAGCTCTATACAGTCAGCAAAAACAAGACCTGGAGCTGACTGTGGCTCAGATCATCAGCTTCTTATAGCAAAATTCAAGCTTAAACTGAAGAAAGTAGGAAAAACCACTGGGCCGGTAAGATACAATCTAAGTCAAATCCCTTATGAATACACAGTGGAAGTGACGAACAGGTTTAAGGATTTAGATTTGGTGGACAGAGTGCCTGAAGAACTATGGATGGAGGCTCGTAACATTGTACAGGAGGCAGCAACGAAAACCATCCCAATGAAAAGGAAATGCAAGAAAGCAAAGTGGCTGTCCAACGAGGCCTTACAAATAGCGGAGGAGAGAAGGCAAGCAAAATGCGAGGGAGATAGTGAAAGATACAGGAAACTGAATGCAGATTTCCAAAGAATAGCAAGGAGAGACAAGAAGGCCTTCTTAAACGAGCAATGCAAACCAATAGAGGAAAACAACAGAATGGGAAGAACCAGAGATCTGTTCAAGAAAATTGGAGATATGAAAGGAACATTTCGTACAAACATTACCACAATAAAGGACAAAAGTGGTAAGGACCTAACAGAAGCAGAAGACATCAAGAAGAGGTGGCAAGAATACACAGAGGAATTATACCAGAAAGATATGGATGTCTCGTACACCCCAGGTAGTGTGGTTGCTGACCTTGAGCCAGACATAATGGAAAGTGAAGTCAAATGGGCCTTAGAAAGCACTGCAAATAACAAGGCCAGTGGAAGTGATGGTATTCCAGCTGAACTATTTAAAATTTTAAAAGATGATGCTGTTAAGGTGCTACACTCAATATGCCAGCAAATTTGGAAAACTCAGCAGTGGCCAGAAGATTGGAGAAGATCAGTCTACATCCCAATCCCAAAGAAGGGCAGTGCCAAAGAATGCTCCAACTACCGCACAATTGCACTCATTTCACACGTTAGTAAGGTTATGCTTAAAATTCTACAAGGAAGGCTCAAGCAGTATGTGGATCGAGAACTCCCAGAAGTGCAAGCTGGATTTAGAAGAGGCAGAGGAACCAGAGACCAAATTGCAAACATGCGCTGGATTATGGAGAAAGCTAGAGAGTTCCAGAAAGACATCTACTTCTGCTTCATTGACTATGCAAAAGCCTTTGACTGTGTCGACCACAGCAAACTATGGCAAGTTCTTAAAGAAATGGGAGTGCCTGATCACCTCATCTGTCTCCTGAGAAATCTCTATGTGGGACAAGAAGCTACAGTTAGAACTGGATATGGAACAACTGATTGGTTCAAAATTGGGAAAGGAGTACGACAAGGCTGTATTTTGTCTCCCTGCTTATTTAATTTATATGCAGAATACATCATGCGAAAGGCTGGGCTGGATGAATCCCAAGCTGGAATTAAGATTGCCGGAAGAAATATCAACAACCTCAGATATGCAGATGACACAACCTTGATGGCAGAAAGTGAGGAGGAATTAAAGAATCTTTTAATGAGGGTGAAAGAGGAGAGCGCAAAACATGGTCTGAAGCTCAACATCAAAAAAACGAAGATCATGGCCACTGGTCCCATCACCTCCTGGCAAATAGAAGGGGAAGAAATGGAGGCAGTGAGAGATTTTACTTTCTTGGGCTCCATGATCACTGCAGATGGTGACAGCAGCCACGAAATTAAAAGACGCCTGCTTCTTGGGAGAAGGGCAATGACAGGCCTAGACAGCATCTTGAGAAGTAGAGACATCACCTTGCCAACAAAGGTCCGTATACTTAAAGCCATGGTTTTCCCAGTAGTGATGTATGGAAGTGAGAGCTGGACAATAAAGAAGGCTGATCGCCGAAGAATTGATGCTTTTGAATTATGGTGCTGGAGAAGACTCTTGAGAGTCCCATGGACTGCAAGAAGATCAAACGCATCCATTCTTAAGGAAATCAGCCCTGAGTGCTCACTGGAAGGACAGATCGTGAAGCTGAGGCTCCAGTACTTTGGCCACCTCATGAGAAGAGAAGACTCCCTGGAGAAGACACTGATGCTGGGAAAGATGGAGGGCACAAGGAGAAGGGGGCGACAGAGGACGAGATGGTTGGACAGTGTTTTCGAAGTTACCAGCATGAGTTTCACCAAACTGCGGGAGGTAGTGGAGGACAGAGGTGCCTGGCGTGCTCTGGTCCATGGGGTCACGAAGAGTCGGACACGACTAAACGACTAAACAACAACAACATATGGAGGAGGGAGGGGGGAATATGCAGAGCTGGAGATATGCGCAGATAAGCGCATCCTGAATACCGGTGATGAATAGACAATGGTCCATGTACTGGCATTGCCCGGAGGAAAGGCTTGGCAGAGTGATTTGACAGGATTAGGGTCTTGACACCTTGCTTGAGGGATTATGGAGGACAGGGGAGGTGTCATGGAGTCCTA
>11:c27590576-27586957 dna:primary_assembly primary_assembly:PodMur_1.0:11:1:65231656:1 REF_20
187-197|3419-3429	ATCTAACCAGT	11
@11:c27590576-27586957 dna:primary_assembly primary_assembly:PodMur_1.0:11:1:65231656:1 REF@@TGGTTTTAAAACAGATGGACTTGTTTGCAGCATTAGATTTCTTTAGTCAAAAGCTTTTCATTCAACATTATCCAGATCCAAAGAAATAGCAACTTTTTGTCCAGTGTGATTCTCTCTCTCACACACACACATCCCCCCCACAAGCAACAACCTCATACCCACAGCAACCCAAGAATTAACCCCTACTATCTAACCAGTCTCCTTCATGGATCACTGCCTTGCCGTGGCGAAGGGGCTTGAATAACTCAGAGAAGCTATGAGCTATGCCGTGCAGGGCCACCCAAGATGGACAGGTCATAGTGGAGAGTTTTGACCAAACGTGATCCACCTGGAGCAGGAACTGGCAAGCCACTCCAGTATCCCTGCCAAGAAAACTCCATGGACAAAGACAACAGGCATATAAAAGTTATGACGCTGGAAGATGAGCCCCTCAGGTCGGAAGGTGTCCAACATGCTACTGGGGAAGAGCGGAGGACAAGTACAAGTAGATCCAGAGCTGATGAAGCGGCTGGGCCAAAGCCGAAAGGACGCTCAGTTGCGGATATGCATGGAAGCGAAAGGAAAGTCCAATGCTGTAAAGAAAAATATTGCATAGGAACCTGGAATGTAAGAACCATGAACCTTGGTAAGTTGGATGTGGTCAAAAATGAGATGGAAAGAATAAATATTGACATCTTGGGCATCAGTGAACTAAAATGGACGGGAATGGGCGAATTCAGTTCGGATGACTATCATATCTACTACTGTGGGCAAGAAACCCATAAAAGAAATGGAGTGGCCCTCATAGTCAACAAAAGAGTGGTGAAAGCTGTACTGGGATGCAATCTCAAAAATGATAGAATGATCTCGATACGAATCCAAGGCAGACCTTTTAACATCACAGTAATCCAAGTTTATGCACCAACTACTGGTGCTGAAGAAACTGAAATTGACCAATTCTATGAAGACTTACAACACCTTATAGAAGTGACACCAAAGAAGGATGTTCTGCTCATAATACGGGAATTGGAATGCTAAAGTAGGGAGTCAAGAGATAAAAGGAACAACTGGCAAGTTTGGCCTTGGAGTTCAAAACGAAGCAGGGCAAAGGCTAATAGAGTTCTGTCAAGAGAACAAGCTGGTCATCACAAACACTCTTTTCCAACAACACAAGAGACGACTCTACACATGGACATCACCAGATGGGCAGCATCGAAATCAGATTGATTATATTCTCTGCAGCCAAAGATGGAGAAGCTCTATACAGTCAGCAAAAACAAGACCTGGAGCTGACTGTGGCTCAGATCATCAGCTTCTTATAGCAAAATTCAAGCTTAAACTGAAGAAAGTAGGAAAAACCACTGGGCCGGTAAGATACAATCTAAGTCAAATCCCTTATGAATACACAGTGGAAGTGAGGAACAGGTTTAAGGATTTAGATTTGGTGGACAGAGTGCCTGAAGAACTATGGATGGAGGCTCGTAACATTATACAAGAGGCAGCAACTAAAACCATCCCAATGAAAAGGAAATGCAAGAAAGCAAAGTGGCTGTCCAACGAGGCCTTACAAATAGTGGGGGAGAGAAGGCAAGCAAAATGCGAGGGAGATAGTGAAAGATACAGGAAATTGAATGCAGATTTCCAAAAAATAGCAAGGAGAGACAAGAAGGCCTTCTTAAACGAGCAATGCAAAGAAATAGAGAAAAACAATAGAATGGGAAAAACCAGAGATCTGTTCAAGAAAATTGGAGATATGAAAGGAACATTTTGTACAAAGATTTCCATAATAAAAGACAAAAGTGGAAAGGACCTAACAGAAGCAGAAGACATCAAGAAGAGGTGGCAAGAATACACAGAGGAACTATACCAGAAAGAAATTGATGTCTCGTATACCCCAGGTAGTGTGGTTGCTGACCTTGAGCCAGACATCCTGGAAAGTGAAGTCAAATGGGCCTTAGAAAGCATCGCTAATAACAAGGCCAGTGGAAGTGATGATATTCCAGCTGAATTATTTAAAATTTTAAAAGATGATGCTGTTAAGGTGCTACACTCAATATGCCAGCAAATTTGGAAAACTCAGCAGTGGCCAGAGGATTGGAGAAGATCAGTCTACATCCCAATCCCAAAGAAGGGAAGTGCCAAAGAATGCTCCAACTACCGCACAATTGCACTCATTTCACACGCTAGCAAGGTTATGCTTAAAATTCTACAAGGCAGGCTTAAGCAGTATGTGGACCGAGAACTCCCAGAAGTGCAAGCTGGATTTAGAAGAGGCAGAGGAACCAGAGACCAAATTGCAAACATGCGCTGGATTATGGAGAAAGCTAGAGAGTTCCAGAAAGACATCTACTTCTGCTTCATTGACTATGCAAAAGCCTTTGACTGTGTCGACCACAGCAAACTATGGCAAGTTCTTAAAGAAATGGGAGTGCCTGATCACCTCATCTGTCTCCTGAGAAATCTCTATGTGGGACAAGAAGCTACAGTTAGAACTGGATATGGAACAACTGATTGGTTCAAAATTGGGAAAGGAGTACGACAAGGCTGTATATTGTCCCCCTGCTTATTTAACTTATATGCAGAATTCATCTTGCGAAAGGCTGGGCTGGATGAATCCCAAGCTGGAATTAAGATCGCCGGAAGAAATATCAACAACCTCAGATATGCAGATGACACAACCTTGATGGCAGAAAGTGAGGAGGAATTAAAGAACCTTTTAATGAGGGTGAAAGAGGAGAGCGCAAAATATGGTCTGAAGCTCAACATCAAAAAAACGAAGATCATGGCCACTGGTCCCATCACCTCCTGGCAAATAGAAGGGGAAGAAATGGAGGCAGTGAGAGATTTTATTTTCTGGGCTCCATGATCACTGCAGATGGTGACAGCAGTCACGAAATTAAAAGACGCCTGCTCCTTGGGAGAAAGGCGATGGCAAATCTAGACAACATATTAAAAAGTAGAGACATCACCTTACCAACAAAGGTCCGTATAGTTAAAGCCATGGTTTTCCCAGTAGTGATGTATGGAAGTGAGAGCTGGACCATAAAGAAGGCTGATCGCCGAAGAATTGATGCTTTTGAATTATGGTGCTGGAGGAGACTCTTGAGAGTCCCATGGACTGCAAGAAGATCAAACGCATCCATTCTGAAGGAAATCAGACCGGAGTGCTCACTGGAAGGACAGATTGTGAAGCTGAGGCTCCAATACTTTGGCCACCTCATGAGAAGAGAAGACTCCCTGGAAAAGACCCTGATGTTGGGAAAGATGGAGGGCACTAGGAGAAGGGGACGACAGAGGATGAGATGGTTGGATAGTGTTCTCGAAGCTACAAACATGAGCCTGACCAAACTGCGGGAGGCAGTGGAAGACAGGAGTGCCTGGCGTGCTCTGGTCCATGGGGTCACGAAGAGTCGGACACGACTAAACGACTAAACAACAACATCTAACCAGTAGCTTTCTCTGATCAGATAACAATCCCAGCATAACTAATAGGGCAGCATTTCCAAATCGGGTGACCTCTAGCACTACAAATCCCATAATCCCTGCCCATAGGCCATACTGGATGGGGCTAATGGGAGTTGTAGTCCAACAACATCTGGAAGGTACTAGATGAGGAAGGCTGCTCTGCCACAGCAGTGTTA
>11:c27771453-27767830 dna:primary_assembly primary_assembly:PodMur_1.0:11:1:65231656:1 REF_24
187-201|3419-3433	AGACATTTACGTCCC	15
@11:c27771453-27767830 dna:primary_assembly primary_assembly:PodMur_1.0:11:1:65231656:1 REF@@AAGTATAACTTTTTCCCATGTTGTCAAGTCTGCTAACCACAAGAAGCAGCCAAGCAACTCAAACTTTAGATCAGAATAGTTGACCATATAATCTATAAATAATTTAGAGCACAGGACAGCTATTTAAGGCCTTTTTTGAACTTTGACAATGAAGAAAGTTCTCACTTTAGGATATTTAAGGAGGCCTAGACATTTACGTCCCCTTCATGGATCACTGCCTTGCCGTGGCGAAGGGGCTTGAAGAACTCAGAGAAGCTATCAACTATGCCGAGCAGGGCACACAAGATGAACAGGTCATAGTGGAGAGTTTTGACCAAACGTGATCCACCTGGAGGAGGAACCGGCAAGCCACTCCAGTATCCTTGCCAAGAAAACTCCATGGACAAAGACAACAGGCATATAAAAGTTATGACGCTGGAAGATGAGCCCCTCAGGTCGGAAGGCGTCCAACATGCTACTGGGGAAGAGCGGAGGGCAAGTACAAGTAGATCCAGAGCTGATGAAGCGGCTGGGCCAAAGCCGAAAGGACGCTCAGTTGCGGATATGCCTGGAAGCGAAAGGAAAGTCCAATGCTGTAAAGAAAAATATTGCATAGGAACCTGGAATGTAAGAACCATGAACCTGGGTAAGTTGGAGGTGGTCAAAAATGAGATGGCAAGAATAAATATTGACATCCTGGGCATCAGTGAACTAAAATGGACGGGAATGGGCGAATTCAGTTCGGATGACCATCACATCTACTACTGTGGGCAAGAAACCCGTAAAAGAAATGGAGTGGCCATCATAGTCAACAAAAGAGTGGCAAAAGCTGTACTGGGATGCAATCTCAAAAATGATAGAATGATCTCAATACGAATCCAAGGCAGACCTTTTAACATCACAGTAATCCAAGTTTATGCACCAACTACTGGTGCTGAAGAAACTGAAATTGACCAATTCTATGAAGACTTACAAGACCTTATAGAAGTGACACCAAAGAAGGATGTTCTTCTCATTATAGGGGATTGGAATGCTAAAGTAGGGAGGCAAGAGATAAAAGGAACAACTGGCAAGTTTGGCCTTGGAGATCAAAACGAAGCAGGGCAAAGGCTAACAGAGTTCTGTCAAGAGAACAAGCTGGTCATCACAAACACGCTTTTCCAACAACACAAGAGACGACTCTACACATGGACATCACCAGATGGGCAGCATCGAAATCAGATTGATTATATTCTCTGCAGCCAAAGATGGAGAAGCTCTATACAGTCTGCAAAAACAAGACCTGGAGCTGACTGTGGCTCAGATCATCAGCTTCTTATAGCAAAATTCAAGCTTAAACTGAAGAAAGTAGGAAAAACCACTGGGCCGGTAAGATACAATCTAAGTCAAATCCCTTATGAATACACAGTGGAAGTGAGGAACAGGTTTAAGGATTTAGATTTGGTGGACAGAGTGCCTGAAGAACTATGGATGGAGACTCGTAACATTGTACAGGAGACAGCAACGAAAATCATCCCAATGAAAAGGAAATGCAAGAAAGCAAAGTGGCTGTCCAATGAGGCCTTACAAATAGCGGGGGAGAGAAGGCAAGCAAAATGCGAGGGAGATAGTGAAAGATACAGGAAATTGAATGCAGATTTCCAAAGAATAGCAAGGAGAGACAAGAAGGCCTTCTTAAACGAGCAATGCAAACAAATAGAGGAAAACAACAGAATGGGAAGAACCAGAGATCTGTTCAAGAAAATTGGAGATATGAAAGGAACATTTCGTACAAAGATTACCATAATAAAGGACAAAAGTGGAAAGGACCTAACAGAAGCAGAAGACATCAAGAAGAGGTGGCAAGAATACACAGAGGAATTATACCAGAATGATATGGATGTCTCGTACACCCCAGGTAGTGTGGTTGCTGACCTTGAGCCAGACATCCTGGAGAGTGAAGTCAAATGGGCCTTAGAAAGCACTGCAAATAACAAGGCCAGTGGAAGTGATGGTATTCCAGCTGAACTATTTAAAATTTTAAAAGATGATGCTGTTAAGGTGCTACACTCAATATGCCAGCAAACTTGGAAAACTCAGCAGTGGCCAGAAGATTGGAGAAGATCAGTCTACATCCCAATCCCAAAGAAGGGCAGTGCCAAAGAATGCTCCAACTACCGCACAATTGCACTCATTTCACACGCTAGCAAGGTTATGCTTAAAATTCTACAAGGAAGGCTCAAGCAGTATGTGGATCGAGAACTCCCAGAAGTGCAAGCTGGATTTAGAAGAGGCAGAGGAACCAGAGACCAAATTGCAAACATGCGCTGGATTATGGAGAAAGCTAGAGAGTTCCAGAAAGACATCTACTTCTGCTTCATTGACTATGCAAAAGCCTTTGACTGTGTCGACCACAGCAAACTATGGCAAGTTCTTAAAGAAATGGGAGTGCCTGATCACCTCATCTGTCTCCTGAGAAATCTCTATGTGGGACAAGAAGCTACAGTTAGAACTGGATATGGAACAACTGATTGGTTCAAAATTGGGAAAGGAGTACGACAAGGCTGTATTTTGTCTCCCTGCTTATTTAATTTATATGCAGAATACATCATGCAAAAGGCTGGGCTGGATGAATCCCAAGCTGGAATTAAGATTGCCGGAAGAAATATCAACAACCTCAGATATGCAGATGACACAACCTTGATGGCAGAAAGTGAGGAGGAATTAAAGAACCTTTTAATGAGGGTGAAAGAGGAGAGCGCAAAATATGGTCTGAAGCTCAACATCAAAAAAACGAAGATCATGGCCACTGGTCCCATCACCTCCTGGCAAGTAGAAGGGGAAGAAATGGAGGCAGTGAGAGATTTTACTTTCTTGGGCTCCATGATCACTGCAGATGGTGACAGCAGCCACGAAATTAAAAGACGCCTGCTTCTTGGGAGAAGGGCAATGACAGGCCTAGACAGCATCTTGAGAAGTAGAGACGTCACCTTGTCAACAAAGGTCCGTATAGTTAAAGCCATGGTTTTCCCAGTAGTGATGTATGGAAGTGAGAGCTGGACCATAAAGAAGGCTGATCGCCGAAGAATTGATGCTTTTGAATTGTGGTGCTGGAGAAGACTCTTGAGAGTCCCATGGACTGCAAGAAGATCAAACGCATCCATTCTCAAGGAAATCAGCCCTGAGTGCTCACTGGAAGGACAGATCGTGAAGCTGAGGCTCCAGTACTTTGGCCACCTCATGAGAAGAGAAGACTCCCTGGAGAAGACACTGATGCTGGGAAAGATGGAGGGCACAAGGAGAAGGGGGCGACAGAGGACGAGATGGTTGGATGGTGTTGTCGAGGTTACCGGCATGAGTTTGAGCAAGCTGCGGGAGGTAGTGGAGGACAGGGGTGCCTGGCGTGCTCTGGTCCATGGGGTCACGAAGAGTCGGACACGACTAAACGACTAAACAACAACAGACATTTACGTCCCAGGGCTCATACCAGTGACATTTGCTGAATTTTATTTTTATTTTTATTTTTTGTTACAACTGAGCCCCAAGTTCATTGTTGTGATTCCCCCCCCCCTTACTAGACAATGAATGTGTATCTGGCAATTTTGTACAGGAGCACTGACCAAACCACAGTATAAAGGAACATTAAAGGTCTTCCAGCCTAATTTT
>10:c31491804-31488181 dna:primary_assembly primary_assembly:PodMur_1.0:10:1:76280819:1 REF_24
188-198|3425-3435	ATGATCCTTGG	11
@10:c31491804-31488181 dna:primary_assembly primary_assembly:PodMur_1.0:10:1:76280819:1 REF@@AGGGCACTGGAAAATAGAAAGTCAAGACAGTTCAGAAGACACTTGATAGGGAGTGTTGTTCAAATGCCAAAGTCTTTTCATCATTTATACAGATTGTGGCTCTGGGCACATGGAGAGAGGTGGTGCATGGCCTTGGAATTATGCTGAAATGGATCATAGATAGATAAGTATAAGTATTAAGTATAAGTATGATCCTTGGCCCCTTCATGGATCACTGCCTTGCCGTGGCGAAGGGGCTTGAATAACTCAGAGAAGCTATGAGCTATGCCGTGCAGGGCCACCCAAGATGGACAGGTCATAGTGGAGAGTTTTGACCAAACGTGATCCACCTGGAGCAGGAACTGGCAAGCCACTCCAGTATCCCTGCCAAGAAAACTCCATGGACAAAGACAACAGGCATATAAAAGTTATGACGCTGGAAGATGAGCCCCTCAGGTCGGAAGGTGTCCAACATGCTACTGGGGAAGAGCAGAGGACAAGTACAAGTAGATCCAGAGCTGATGAAGCGGCTGGGCCAAAGCCGAAAGGACGCTCAGTTGCGGATATGCATGGAAGCGAAAGGAAAGTCCAATGCTGTAAAGAAAAATATTGCATAGGAACCTGGAATGTAAGAACCATGAACCTGGGTAAGTTGGAGGTGGTCAAAAATGAGATGGCAAGAATAAATATTGACATCTTGGGCATCAGTGAACTAAAATGGACGGGAATGGGCGAATTCAGTTCGGATGACTATCATATCTACTACTGTGGACAAGAAACCCGTAAAAGAAATGGAGTGGCCCTCATAGTCAACAAAAGAGTGGTGAAAGCTGTACTGGGATGCAATCTCAAAAATGATAGAATGATCTCGATACAAATCCAAGGCAGACCTTTTAACATCACAGTAATCCAAGTTTATGCACCAACTACTGGTGCTGAAGAAACTGAAATTGACCAATTCTATGAAGACTTACAAGACCTTATAGAAGTGACACCAAAGAAGGATGTTCTGCTCATAATAGGGGATTGGAATGCTAAAGTAGGGAGTCAAGAGATAAAAGGGACAACTGGCAAGTTTGGCCTTGGAGTTCAAAACGAAGCAGGGCAAAGGCTAATAGAGTTCTGTCAAGAGAACAAGCTGGTCATCACAAACACTCTTTTCCAACAACACAAGAGATGACTCTACACATGGACATCACCAGATGGGCAGCATCGAAATCAGATTGATTATATTCTCTGCAGCCAAAGATGGAGAAGCTCTATACAGTCAGCAAAAACAAGACCTGGAGCTGACTGTGGCTCAGATCATCAGCTTCTTATAGCAAAATTCAAGCTTAAACTGAAGAAAGTAGGAAAAACCACTGGGCCGGTAAGATACAATCTAAGCCAAATCCCTTATGAATACACAGTGGAAGTGAGGAACAGGTTTAAGGATTTAGATTTGGTGGACAGAGTGCCTGAAGAACTATGGATGGAGGCTCGTAACATTATACAAGAGGCAGCAACTAAAACCATCCCAATGAAAAGGAAATGCAAGAAAGCAAAGTGGCTGTCCAACGAGGCCTTACAAATAGCGGGGGAGAGAAGGCAAGCAAAATGCGAGGGAGATAGTGAAAGATACAGGAAATTGAATGCAGATTTCCAAAAAATAGCAAGGAGAGACAAGAAGGCCTTCTTAAACGAACAATGCAAAGAAATAGAGGAAAACAACAGAATGGGAAGAACCAGAGATCTGTTCAAGAAAATTGGAGATATGAAAGGAACATTTTGTACAAAGATTTCCATAATAAAAGACAAAAGTGGAAAGGACCTAACAGAAGCAGAAGACATCAAGAAGAGGTGGCAAGTATACAGAGGAACTATACCAGAAAGAAATTGATGTCTCGTATACCCCAGGTAGTGTGGTTGCTGACCTTGAGCCAAACATCCTGGAAAGTGAAGTCAAATGGGCCTTAGAAAGCATTGCTAATAACAAGGCCAGTGGAAGTGATGATATTCCATCTGAATTATTTAAAATTTTAAAAGATGATTCTGTTAAGGTGCTACACTCAATATGCCAGCAAATTTGGAAAACTCAGCAGTGGCCAGAAGATTGGAGAAGATCAGTCTACATCCCAATCCCAAAGAAGGGAAGTGCCAAAGAATGCTCCAACTACCGCACAATTGCACTCATTTCACACGCTAGCAAGGTTATGCTTAAAATTTTACAAGGCAGGCTTAAGCAGTATGTGGACCGAGAACTCCCAGAAGTGCAAGCTGGATTTAGAAGAGGCAGAGGAACCAGAGACCAAATTGCAAACATGCGCTGGATTATGGAGAAAGCTAGAGAGTTCCAGAAAGACATCTACTTCTGCTTCATTGACTATGCAAAAGCCTTTGACTGTGTCGACCACAGCAAACTATGGCAAGTTCTTAAAGAAATGGGAGTGCCTGATCACCTCATCTGTCTCCTGAGAAATCTCTATGTGGGACAAGAAGCTACAGTTAGAACTGGATATGGAACAACTGATTGGTTCAAAATTGGGAAAGGAGTACGACAAGGCTGTATATTGTCCCCCTGCTTATTTAACTTATATGCAGAATTCATCATGCGAAAGGCTGGGCTGGATGAATCCCAAGCCGGAATTAAGATCACCGGAAGAAATATCAACAACCTCAGATATGCAGATGACACAACCTTGATGGCAGAAAGTGAGGAGGAATTAAAGAACCTTTTAATGAGGGTGAAAGAGGAGAGCGCAAAATATGGTCTGAAGCTCAACATCAAAAAAATGAAGATCATGGCCACTGGTCCCATCACCTCCTGGCAAATAGAAGGGGAAGAAAATGGAGGCAGTGAGAGATTTTATTTTCTTGGGCTCCATGATCACTGCAGATGGTGACAGCAGTCACGAAATTAAAAGACGCCTGCTCCTTGGGAGAAAGGCGATGGCAAATCTAGACAACATCTTAAAAAGTAGAGACATCACCTTACCAACAAAGGTCCGTATAGTTAAAGCCATGGTTTTCCCAGTAGTGATGTATGGAAGTGAGAGCTGGACCATAAAGAAGGCTGATCGCCGAAGAATTGATGCTTTTGAATTATGGTGCTGGAGGAGACTCTTGAGAGTCCCATGGACTGCAAGAAGATCAAATGCATCCATTCTTAAGGAAATCAGACCTGAGTGCTCACTGGAAGGACAGATCGTGAAGCTGAGGCTCCAATACTTTGGCCACCTCATGAGAAGAGAAGACTCCCTGGAAAAGACCCTGATGTTGGGAAAGATGGAGGGCACAAGGAGAAGGGGACGACAGAGGATGAGATGGTTGGATAGTGTTCTCAAAGCTACAAACATGAGCCTGACCAAACTGCGGGAGGTGGTGGAAGACAGGAGTGCCTGGCGTGCTCTGGTCCATGGGGTCACAAAGAGTCGGACACGACTAAACGACTAAACAACAACAACAACATGATCCTTGGAGGCCTGGACTGTGTATTGTACATCAACCATTCTGTAAATTATTTGGGAATCAAATTACACTGCTGTGTAGATTCCCATCCCGCCCTCCCTTAGGTTTAGTTAGCCCTGACCTTGCTATGGACTACGGTTGGTCACCGCAAGGGGCCTGGTAGGAATTTTTCCACTTGGCAAATTTCCAGCCATTTGG
>4:c105906432-105902807 dna:primary_assembly primary_assembly:PodMur_1.0:4:1:107526675:1 REF_26
187-199|3429-3441	AGTAACATACCAC	13
@4:c105906432-105902807 dna:primary_assembly primary_assembly:PodMur_1.0:4:1:107526675:1 REF@@CTGGGAAAACTGCTAGCTTGGTAGTTAAAGAAAAGTGAGCAGAGGAACTCCATAAATAAAATTAATTTAAATGGGAAGATCACAGGCAAATTGAAAGAAATAAGAGTAGGATTTGTAATATATTTTTCAGATTTGTATAGGCAAGGGAAAGAAAAAAATCTTTAAGATAGAAGAATATATTAGAAGTAGTAACATACCACCCCTTCATGGATCACTGCCTTGCCGTGGCGAAGGGGCTTGAAGAACTCAGAGAAGCTATGAACTACGCCGAGCAGGGCACACAAGATGAACAGGTCATAGTGGAGAGTTTGGACCAAACGTGATCCACCTGGAGGAGGAACCGGCAAGCCACTCCAGTATCCTTGCCAAGAAAACTCCATGGACAAAGACAACAGGCATATAAAAGTTATGACGCTGGAAGATGAGCCCCTCAGGTCGGAAGGCGTCCAACATGCTACTGGGGAAGAGCGGAGGGCAAGTACAAGTAGATCCAGAGCTGATGAAGCGGCTGGGCCAAAGCCGAAAGGACGCTCAGTTGCGGATATGCCTGGAAGCGAAAGGAAAGTCCAATGCTGTAAAGAAAAATATTGCATAGGAACCTGGAATGTAAGAACCATGAACCTGGGTAAGTTGGAGGTGGTCAAAAATGAGATGGCAAGAATAAATATTGACATCCTGGGCATCAGTGAACTAAAATGGACGGGAATGGGCGAATTCAGTTCGGATGACCATCACATCTACTACTGTGGGCAAGAAACCCGTAAAAGAAATGGAGTGGCCCTCATAGTCAACAAAAGAGTGGCGAAAGCTGTACTGGGATGCAATCTCAAAAATGATAGAATGATCTCGATACGAATCCAAGGCAGACCTTTTAACATCACAGTAATCCAAGTTTATGCACCAACTACTGGTGCTGAAGAAACTGAAATTGACCAATTCTATGAAGACTTACAACACCTTATAGAAGTGACACCAAAGAAGGATGTTCTTCTCATTATAGGGGATTGGAATGCTAAAGTAGGGAAGCAAGAGATAAAAGGAACAACTGGCAAGTTTGGCCTTGGAGATCAAAACGAAGCAGGGCAAAGGCTAATAGAGTTCTGTCAAGAGAACAAGCTGGTCATCACAAACACGCTTTTCCAACAACACAAGAGACGACTCTACACATGGACATCACCAGATGGGCAGCATCGAAATCAGATTGATTATATTCTCTGCAGCCAAAGATGGAGAAGCTCTATACAGTCAGCAAAAACAAGACCTGGAGCTGACTGTGGCTCAGATCATCAGCTTCTTATAGCAAAATTCAAGCTTAAACTGAAGAAAGTAGGAAAAACCACTGGGCCGGTAAGATACAATCTAAGTCAAATCCCTTATGAATACACAGTGGAAGTGAGGAACAGGTTTAAGGATTTAGATTTGGTGGACAGAGTGCCTGAAGAACTATGGATGGAGGCTCGTAACATTGTACAGCAGGCAGCAACGAAAACCATCCCAATGAAAAGGAAATGCAAGAAAGCAAAGTGGCTGTCCAACGAGGCCTTACAAATAGCGGAGGAGAGAAGGCAAGCAAAATGCGAGGGAGATAGTGAAAGATACAGGAAATTGAATGCAGATTTCCAAAGAATAGCAAGGAGAGACAAGAAGGCCTTCTTAAACGAGCAATGCAAACAAATAGAGGAAAACAACAGAATGGGAAGAACCAGAGATCTGTTCAAGAAAATTGGAGATATGAAAGGAACATTTCGTACAAAGATTACCATAATAAAGGACAAAAGTGGTAAGGACCTAACAGAAGCAGAAGACATCAAGAAGAGGTGGCAAGAATACACAGAAGAATTATACCAGAAAGATATGGATGTCTCGTACACCCCAGGTAGTGTGGTTGCTGACCTTGAGCCAGACATCCTGGAGAGTGAAGTCAAATGGGCCTTAGAAAGCACTGCAAATAACAAGGCCAGTGGAAGTGATGGTATTCCAGTTGAACTATTTAAAATTTTAAAAGATGATGCTGTTAAGGTGCTACACTCAATATGCCAGCAAATTTGGAAAACTCAGCAGTGGCCAGAAGATTGGAGAAGATCAGTCTACATCCCAATCCCAAAGAAGGGCAGTGCCAAAGAATGCTCCAACTACCGCACAATTGCACTCATCTCACACGCTAGCAAGGTTATGCTTAAAATTCTACAAGGAAGGCTCAAGCAGTATGTGGATCGAGAACTCCCAGAAGTGCAAGCTGGATTTAGAAGAGGCAGAGGAACCAGAGACCAAATTGCAAACATGCGCTGGATTATGGAGAAAGCTAGAGAGTTCCAGAAAGACATCTACTTCTGCTTCATTGACTATGCAAAAGCCTTTGACTGTGTCGACCACAGCAAACTATGGCAAGTTCTTAAAGAAATGGGAGTGCCTGATCACCTCATCTGTCTCCTGAGAAATCTCTATGTGGGACAAGAAGCTACAGTTAGAACTGGATATGGAACAACTGATTGGTTCAAAATTGGGAAAGGAGTACGACAAGGCTGTATTTTGTCTCCCTGCTTATTTAATTTATATGCAGAATACATCATGCGAAAGGCTGGGCTGGATGAATCCCAAGCTGGAATTAAGATTGCCGGAAGAAATATCAACAACCTCAGATATGCAGATGACACAACCTTGATGGCAGAAAGTGAGGAGGAATTAAAGAACCTTTTAATGAGGGTGAAAGAGGAGAGCGCAAAATATGGTCTGAAGCTCAACATCAAAAAAACGAAGATCATGGCCACTGGTCCCATCACCTCCTGGCAAATAGAAGGGGAAGAAATGGAGGCAGTGAGAGATTTTACTTTCTTGGGCTCCATGATCACTGCAGATGGTGACAGCAGCCACGAAATTAAAAGACGCCTCCTTCTTGGGAGAAGGGCAATGACAGGCCTAGACAGCATCTTGAGAAGTAGAGACGTCACCTTGCCAACAAAGGTCCGTATAGTTAAAGCCATGGTTTTCCCAGTAGTGATGTATGGAAGTGAGAGCTGGACCATAAAGAAGGCTGATCGCCGAAGAATTGATGCTTTTGAATTATGGTGCTGGAGAAGACTCTTGAGAGTCCCATGGACTGCAAGAAGATCAAACGCATCCATTCTTAAGGAAATCAGCCCTGAGTGCTCACTGGAAGGACAGATCGTGAAGCTGAGGCTCCAGTACTTTGGCCACCTCATGAGAAGAGAAGACTCCCTGGAGAAGACACTGATGCTGGGAAAGATGGAGGGCACAAGGAGAAGGGGGCGACAGAGGACGAGATGGTTGGATAGTGTTTTCGAGGTTACCAGCATGAGTCTGACCAAACTCTGACCAAAGTAGTGGAGGACAGAGGTGCCTGGCGTGCTCTGGTCCATGGGGTCACGAAGAGTCGGACACGACTAAATGACTAAACAACAACAACAACAAAGTAACATACCACATATAAAAGAAGAACAAATGAAAATTTTAAATACCCAAATAATAGTGCAAAAACTTCTGGAAGCAATAAAAGAGTCAAAACATGGCAAGTCTCCAGGCCTGGATGTAATGACGACAAAATATTACAAAAAATTAAGTGAGCAATTAGTGAATCCTTTGAAAGATGTCATGAATGAGATATTGAT
>3:c27558509-27554889 dna:primary_assembly primary_assembly:PodMur_1.0:3:1:124954059:1 REF_21
188-198|3423-3433	ATAGTTTTAAT	11
@3:c27558509-27554889 dna:primary_assembly primary_assembly:PodMur_1.0:3:1:124954059:1 REF@@CACTGGGATGAGCAAGATAGGATGTGGTGGATCTTTAGCGCAGCTAGCTGGTTTTCTGAGTCAGCTGGGCTATGCTAGCAAAAGTCCGAGAGATACGATGGCATAACTGCTTTTAATGAAAGGGCTGGAGCTGTGCTGTCTTTATTGTAATTACCTGTATGTTTTTAATAGATATTTTATACGTATGTATAGTTTTAATCCCCTTCATGGATCACTGCCTTGCCGTGGCGAAGGGGCTTGAAGAACTCAGAGAAGCTATGAACTATGCCGAGCAGGGCACACAAGATGAACAGGTCATAGTGGAGAGTTTTGACCAAACGTGATCCACCTGGAGGAGGAACCGGCAAGCCACTCCAGTATCCTTGCCAAGAAAACTCCATGGGCAAAGACAACAGGCATATAAAAGTTATGACGCTGGAAGATGAGCCCCTCAGGTCGGAAGGCGTCCAACATGCTACTGGGGAAGAGCGGAGGGCAAGTACAAGTAGATCCAGAGCTGATGAAGCGGCTGGGCCAAAGCCGAAAGGATGCTCAGTTGCGGATATGCCTGGAAGCGAAAGGAAAGTCCAATGCTGTAAAGAAAAATATTGCATAGGAACCTGGAATGTAAGAACCATGAACCTGGGAAAATTGGAGGTGGTCAAAAATGAGATGGCAAGAATAAATATTGACATCCTGGGCATCAGTGAACTAAAATGGACGGGAATGGGCGAATTCAGTTCGGATGACCATCACATCTACTACTGTGGGCAAGAAACCCATAAAAGAAATGGAGTGGCCCTCATAGTCAACAAAAGAGTGGCGAAAGCTGTACTGGGATGCAATCTCAAAAATGATAGAATGATCTCGATACGAATCCAAGGCAGACCTTTTAACATCACAGTAATCCAAGTTTATGCACCAACTACTGGTGCTGAAGAAACTGAAATTGACCAATTCTATGAAGACTTACAACACCTTATAGAAATGACACCAAAGAAGGATGTTCTTCTCATTATAGGGGACTGGAATGCTAAAGTAGGGAATCAAGAGATAAAAGGAACAACTGGCAAGTTTGGCCTTGGAGATCAAAACGAAGCAGGGCAAAGGCTAATAGAGTTCTGTCAAGAGAACAAGCTGGTCATCACAAACACGCTTTTCCAACAACACAAGAGACGACTCTACACATGGACATCACCAGATGGGCAGCATCGAAATCAGATTGATTATATTCTCTGCAGCCAAAGATGGAGAAGCTCTATACAGTCAGCAAAAACAAGACCTGGAGCTGACTGTGGCTCAGATTATCAGCTTCTTATAGCAAAATTCAAGCTTAAACTGAAGAAAGTAGGAAAAACCACTGGGCCGGTAAGATACAATCTAAGTCAAATCCCTTATGAATACACAGTGGAAGTGACGAACAGGTTTAAGGATTTAGATTTGGTGGACAGAGTGCCTGAAGAACTATGGATGGAGGCTCGTAACATTGTACAGGAGGCAGCAACGAAAACCATCCCAATGAAAAGGAAATGCAAGAAAGCAAAGTGGCTGTCCAACGAGGCCTTACAAATAGCGGAGGAGAGAAGGCAAGCAAAATGCGAGGGAGATAGTGAAAGATACAGGAAATTGAATGCAGATTTCCAAAGAACAGCAAGGAGAGACAAGAAGGCCTTCTTAAACGAGCAATGCAAACAAATAGAGGAAAACAACAGAATGGGAAGAACCAGAGATCTGTTCAAGAAAATTGGAGATATGAAAGGAACATTTCGTACAAAGATTACCATAATAAAAGACAAAAGTGGAAAGGACCTAACAGAAGCAGAAGACATCAAGAAGAGGTGGCAAGAATACACAGAGGAACTATACCAGAAAGAAATGGATGCCTCGTACACCCCAGGTAGTGTGGTTGCTGACCTTGAGCCAGACATCCTGGAAAGTGAAGTCAAATGGGCCTTAGAAAGCACTGCAAATAACAAGGCCAGTGGAAGTGATGGTATTCCAGCTGAACTATTTAAAATTTTAAAAGATGATGCTGTTAAGGTGCTACACTCAATATGCCAGCAAATTTGGAAAACTCAGCAGTGGCCAGAAGATTGGAGAAGATCAGTCTACATCCCAATCCCAAAGAAGGGCAGTGCCAAAGAATGCTCCAACTACCGCACAATTGCACTCATTTCACACGCTAGCAAGGTTATGCTTAAAATTCTACAAGGAAGGCTCAAGCAGTATGTGGATCAAGAACTCCCAGAAGTGCAAGCTGGATTTAGAAGAGGCAGAGGAACCAGAGACCAAATTGCAAACATGCGCTGGATTATGGAGAAAGCTAGAGAGTTCCAGAAAGACATCTACTTCTGCTTCATTGACTATGCAAAAGCCTTTGACTGTGTCGACCACAGCAAACTATGGCAAGTTCTTAAAGAAATGGGAGTGCCTGATCACCTCATCTGTCTCCTGAGAAATCTCTATGTGGGACAAGAAGCTACAGTTAGAACTGGATATGGAACAACTGATTGGTTCAAAATTGGGAAAGGAGTACGACAAGGCTGTATTTTGTCTCCCTGCTTATTTAACTTATATGCAGAATTCATCATGCGAAAGGCTGGGCTGGATGAATCCCTAGCCGGAATTAAGATTGCCGGAAGAAATATCAAACCTCAGATATGCAGATGACACAACCTTGATGGCAGAAAGTGAGGAGGAATTAAAGAACCTTTTAATGAGGGTGAAAGAGGAGAGCGCAAAATATGGTCTGAAGCTCAACATCAAAAAACGAAGATCATGGCCACTGGTCCCATCACCTCCTGGCAAATAGAAGGGGAAGAAATGGAGGCAGTGAGAGATTTTACTTTCTTGGGCTCCATGATCACTGCAGATGGTGACAGCAGCCACGAAATTAAAAGATGCCTGCTTCTTGGGAGAAGGGCAATGACAGGCCTAGACAGCATCTTGAGAAGTAGAGATGTCACCTTGCCAACAAAGGTCCGTATAGTTAAAGCCATGGTCTTCCCAGTAGTGATGTATAGAAGTGAGAGCTGGACCATAAAGAAGGCTGATCGCCGAAGAATTGATGCTTTTGAATTATGGTGCTGGAGAAGACTCTTGAGAGTCCCATGGACGGCAAGAAGATCAAATGCATCCATTCTTAAGGAAATCAGACCTGAGTGCTCACTGGAAGGACAGATCGTGAAGCTGAGGCTCCAGTACTTTGGCCACCTCATGAGAAGAGAAGACTCCCTGGAGAAGACACTGATGCTGGGAAAGATGGAGGGCACAAGGAGAAGGGGGCGACAGAGGACGAGATGGTTGGATAGTGTTTTCGAGGTTACCAGCATGAGTTTGACCAAACTGCGGGAGGTAGTGGAGGACAGAGGTGCCTGGCGTGCTCTGGTCCATGGGGTCACGGAGAGTCGCACACGACTAAACGACTAAACAACAACAACAACAATAGTTTTAATTCTATAAATGCCCCCCCAAGTTTTTAGCTGTTCCTATTTTATCTGTACAGTGGTACCTTGGTTTTCGAACGTAATCTGTTCTGGAAGATCGTTTGATTTCCGAAACATTCAAAAACCGAGGCGCAAAGGGCGGTCTGCCAATTCAATAGAGAAAATTGTGAAAAATAACAGATACATACAGCGGAAG
>8:c90002968-89999350 dna:primary_assembly primary_assembly:PodMur_1.0:8:1:90342841:1 REF_19
187-198|3416-3427	CAAGTTAGTGGC	12
@8:c90002968-89999350 dna:primary_assembly primary_assembly:PodMur_1.0:8:1:90342841:1 REF@@TTTTGCAAATTAAAGTTTTTATTTAATGTGTCTAGAGGCACAATTTAGGGATGTGTTTCTTCATCTCCATGGTCCAGAACAATAATACTTTACTTCGTGAATACAGAATGTAATGAAAACACACACACACACCCTCTGTCATTGACAAAGAGTCTAAGAAGTTGTCCACTCCCCTTTTTAATGTAACCAAGTTAGTGGCCCCCTTCATGGATCACTGCCTTGCCGTGGCGAAGGGGCTTGAAGAACTCAGAGAAGCTATGAACTACGCCGAGCAGGGCACACAAGATGAACAGGTCATAGTGGAGAGTTTTGACCAAACGTGATCCACCTGGAGGAGGAACCGGCAAGCCACTCCAGTATCCTTGCCAAGAAAACTCCATAGACAAAGACAACAGGCATATAAAAGTTATGACGCTGGAAGATGAGCCCCTCAGGTCGGAAGGTGTCCAACATGCTACTGGGGAAGAGCGGAGGGCAAGTACAAGTAGATCCAGAGCTGATGAAGCGGCTGGGCTAAAGCCGAAAGGACGTTCAGTTGCAAATATGCCTGGAAGCGAAAGGAAAGTCCAATGCTGTAAAGAAAAATATTGCATAGGAACCTGGAATGTAAGAACCATGAACCTGGGTAAGTTGGAGGTGGTGAAAAATGAGATGGCAAGAATAAATATTGACATCCTGGGCATCAGTGAACTAAAATGGACGGGAATGGGCGAATTCAGTTCGGATGACCATCACATCTACTACTGTGGGCAAGAAACCCGTAAAAGAAATGGAGTGGCCCTCATAGTCAACAAAAGAGTGGCGAAAGCTGTACTGGGATGCAATCTCAAAAATGATAGAATGATCTCGATACGAATCCAAGGCAGACCTTTTAACATCACAGTAATCCAAGTTTATGCCCCAACTACTGGTGCTGAAGAAACTGAAATTGACCAATTCTATGAAGACTTACAACACCTTATAGAAGTGACACCAAAGAAGGATGTTCTTCTCATTATAGGGGATTGGAATGCTAAAGTAGGGAATCAAGAGATAAAAGGAACAACTGGCAAGTTTGGCCTTGGAGATCAAAACGAAGCAGGGCAAAGGCTAATAGAGTTCTGTCAAGAGAACAAGCTGGTCATCACAAACACGCTTTTCCAACAACACAAGAGACGACTCTACACATGGACATCACCAGATGGGCAGCATCGAAATCAGATTGATTATATTCTCTGCAGCCAAAGATGGAGAAGCTCAATACAGTCAGCAAAAACAAGACCTGGAGCTGACTGTGGCTCAGATCATCAGCTTCTTATAGCAAAATTCAAGCTTAAACTGAAGAAAGTAGGAAAAACCACTGGGCCAGTAAGATACAATCTAAGTCAAATCCCTTATGAATACACAGCGGAAGTGAGGAACAGGTTTAAGGATTTAGATTTGGTGGACAGAGTGCCTGAAGAACTATGGATGGAGACTCGTAACATTGTACAGGAGGCAGCAACAAAAACCATCCCAATGAAAAGGAAATGCAAGAAAGCAAAGTGGCTGTCCAACGAGGCCTTACAAATAGCGGAGGAGAGAAGGCAAGCAAAATGCGAGGGAGATAGTGAAAGATACAGGAAATTGAATGCAGATTTCCAAAGAATAGCAAGGAGAGACAAGAAGGCCTTCTTAAATGAGCAATGCAAACAAATAGAGGAAAACAACAGAATGGGAAGAACCAGAGATCTGTTCAAGAAAATTGGAGATATGAAAGGAACATTTCGTACAAAGATTACCATAATAAAGGACAAAAGTGGTAAGGACCTAACAGAAGCAGAAGACATCAAGAAGAGGTGGCAAGAATACACAGAGGAATTATACCAGAAAGATATGGATTCTCGTACACCCCAGGTAGTGTGGTTGCTGACCTTGAGCCAGACATCCTGGAAAGTGAAGTCAAATGGGCCTTAGAAAGCACTGCAAATAACAAGGCCAGTGGAAGTGATGGTATTCCAGCTGAACTATTTAAAATTTTAAAAGATGATGCTGTTAAGGTGCTACACTCAATATGCCAGCAAATTTGGAAAACTCAGCAGTGGCCAGAAGATTGGAGAAGATCAGTCTACATCCCAATCCCAAAAAGGGCAGTGCCAAAGAATGCACCAACTACCGCACAATTGCACTCATTTCACACGCTAGCAAGGTTATGCTTAAAATTCTACAAGGAAGGCTTAAGCAGTATGTGGATCGAGAACTCCCAGAAGTGCAAGCTGGATTTAGAAGAGGCAGAGGAACCAGAGACCAAATTGCAAACATGCGCTGGATTATGGAGAAAGCTAGAGAGTTCCAGAAAGACATCTACTTCTGCTTCATTGACTATGCAAAAGCCTTTGACTGTGTCGACCACAGCAAACTATGGCAAGTTCTTAAAGAAATGGGAGTGCCTGATCACCTCATCTGTCTCCTGAGAAATCTCTATGTGGGACAAGAAGCTACAGTTAGAACTGGATATGGAACAACTGATTGGTTCAAAATTGGGAAAGGAGTACGACAAGGCTGTATTTTGTCTCCCTGCTTATTTAATTTATATGCAGAATACATCATGCGAAAGGCTGGGCTGGATGAATCCCAAACTGGAATTAAGATTGCCGGAAGAAATATCAACAACCTCAGATATGCAGATGACACAACCTTGATGGCAGAAAGTGAGGAGGAATTAAAGAACCTTTTAATGAGGGTGAAAGAGGAGAGCGCAAAATATGGTCTGAAGCTCAACATCAAAAAAACGAAGATCATGGCCACTGGTCCCATCACCTCCTGGCAAATAGAAGAGGAAGAAATGGAGGCAGTGAAAGATTTTACTTTTTTGGGCTCCATGATCACTGCAGATGGTGACAGCAGCCACGAAATTAAAAGACGCCTGCTTCTTGGGAGAAGGGCAATGACAGGCCTAGACAGCATCTTGAGAAGTAGAGACGTCACCTTGCCAACAAAGGTCCGTATAGTTAAAGCCATGGTTTTCCCAGTAGTGATGTATGGAAGTGAGAGCTGGACCATAAAGAAGGCTGATCGCCAAAGAATTGATGCTTTTGAATTATGGTGCTGGAGAAGACTCTTGAGAGTCCCATGGACTGCAAGAAGATCAAACGCATCCATTCTTAAGGAAATCAGCCCTGAGTGCTCACTGGAAGGACAGATCGTGAAGCTGAGGCTCCAGTACTTTGGCCACCTCATGAGAAGAGAAGACTCCCTGGAGAAGACACTGATGCTGGGAAAGAAGGAGGGCATAAGGAGAAGGGGGTGACAGAGGACGAGATGGTTGGATAGTGTTTTCGAGGTTACCAGCATGAGTTTGACCAAACTGCGGGAGGTAGTGGAGGACAGAGGTGCCTGGCGTGCTCTGGTCCATGGGGTCACGAAGAGTCGGACACGACTAAACGACTAAACAACAACAAGTTAGTGGCTGTCGCTGCCTCCTGCAGGTGTGAATTCCATAGTTGTGTGGAGAAGTACTTTCTTTTCTCTTGTTGCTATTGCACTCTGGGAGTCTGCTTGTAAGAGGAAATCGGAATTATTTGTTGCAGAGGAGACCCTTTCCCCTGTTTCCCCAGTCTGTTCCTGAGGCCTCAGTAAAGCCATTAAGCCTCGGGTCTTG
>13:c14502802-14499190 dna:primary_assembly primary_assembly:PodMur_1.0:13:1:56546671:1 REF_13
187-197|3411-3421	AAAGGACCCCT	11
@13:c14502802-14499190 dna:primary_assembly primary_assembly:PodMur_1.0:13:1:56546671:1 REF@@TTCCAGTCACAATGTATTATGCTTTCACACACAAAAATGTACAAATATTTTGTGCGTTCTGCAGTCATAAACAAATAACAATTGCTAGCTGGACCAGTCTGTTTCCAGCATATCGTTTTTCCTGCTAAATGATGTTGGAAACCAAGAGGAGGGCATAAAGATAGCAAGGTAAAAAAGAAGAAGAAGTAAAGGACCCCTCTCCTTCATGGATCACTGCCTTGCCGTGGCGAAGGGGCTTGAATAACTCAGAGAAGCTATGAGCTATGCCGTGCAGGGCCACCCAAGATGGACAGGTCATAGTGGAGAGTTTTGACCAAACGTGATCCACCTGGAGCAGGAACTGGCAAGCCACTCCAGTATCCCTGCCAAGAAAACTCCATGGACAAAGACAACAGGCATATAAAAGTTATGACGCTGGAAGATGAGCCCCTCAGGTCGGAAGGTGTCCAACATGCTACTGGGGAAGAGCGGAGGACAAGTACAAGTAGATCCAGAGCTGATGAAGCGGCTGGGCCAAAGCCGAAAGGACGCTCAGTTGCGGATATGCATGGAAGCGAAAGGAAAGTCCAATGCTGTAAAGAAAAATATTGCATAGGAACCTGGAATGTAAGAACCATGAACCTGGGTAAGTTGGATGTGGTCAAAAATGAGATGGCAAGAATAAATATTGACATCTTGGGCATCAGTGAACTAAAATGGACGGGAATGGGCGAATTCAGTTCGGATGACTATCATATCTACTACTGTGGACAAGAAACCCGTAAAAGAAATGGAGTGGCCCTCATAGTCAACAAAAGAGTGGTGAAAGCTGTACTGGGATGCAATCTCAAAAATGATAGAATGATCTCGATACGAATCCAAGGCAGACCTTTTAACATCACAGTAATCCAAGTTTATGCACCAACTACTGGTGCTGAAGAAACTGAAATTGACCAATTCTATGAAGACTTACAAGACCTTATAGAAATGACACCAAAGAAGGATGTTCTGCTCATAATAGGGGATTGGAATGCTAAAGTAGGGAATCAAGAGATAAAAGGAACAACTGGCAAGTTTGGCCTTGGAGTTCAAAACGAAGCAGGGCAAAGGCTAATAGAGTTCTGTCAAGAGAACAAGCTGGTCATCACAAACACGCTTTTCCAACAACACAAGAGACGACTCTACACATGGACATCACCAGATGGGCAGCATCGAAATCAGATTGATTATATTCTCTGCAGCCAAAGATGGAGAAGCTCTATACAGTCAGCAAAAACAAGACCTGGAGCTGACTGTGGCTCAGATCATCAGCTTCTTATAGCAAAATTCAAGCTTAAACTGAAGAAAGTAGGAAAAACCACTGGGCCGGTAAGATACAATCTAAGTCAAATCCCTTATGAATACACAGTGGAAGTGAGGAACAGGTTTAAGGATTTAGATTTGGTGGACAGAGTGCCTGAAGAACTATGGATGGAGGCTCGTAACATTATACAAGAGGCAGCAACTAAAACCATCCCAATGAAAAGGAAATGCAAGAAAGCAAAGTGGCTGTCCAACGAGGCCTTACAAATAGCGGGGGAGAGAAGGCAAGCAAAATGCGAGGGAGATAGTGAAAGATACAGGAAATTGAATGCAGATTTCCAAAAAATAGCAAGGAGAGACAAGAAGGCCTTCTTAAACGAGCAATGCAAAGAAATAGAGGAAAACAATAGAATGGGAAGAACCAGAGATCTGTTCAAGAAAATTGGAGATATGAAAGGAACATTTTGTACAAAGATTTCCATAATAAAAGACAAAAGTGGAAAGGACCTAACAGAAGCAGAAGACATCAAGAAGAGGTGGCAAGAATACACAGAGGAACTATACCAGAAAGAAATTGATGTCTCGTATACCCCAGGTAGTGTGGTTGCTGACCTTGAGCCAGACATCCTGGAAAGTGAAGTCAAATGGGCCTTAGAAAGCATCGCTAATAACAAGGCCAGTGGAAGTGATGATATTCCAGCTGAATTATTTAAAATTTTAAAAGATGATGCTACACTCAATATGCCAGCAAATTTGGAAAACTCAGCAGTGGCCAGAAGATTGGAGAAGATCAGCCTACATCCCAATCCCAAAGAAGGGAAGTGCCAAAGAATGCTCCAACTACCGCACAATTGCACTTATTTCACACGCTAGCAAGGTTATGCTTAAAATTCTACAAGGCAGGCTTAAGCAGTATGTGGACCGAGAACTCCCAGAAGTGCAAGCTGGATTTAGAAGAGGCAGAGGAACCAGAGACCAAATTGCAAACATGTGCTGGATTATGGAGAAAGCTAGAGAGTTCCAGAAAGACATCTACTTCTGCTTCATTGACTATGCAAAAGCCTTTGACTGTGTTGACCACAGCAAACTATGGCAAGTTCTTAAAGAAATGGGAGTGCCTGATCACCTCATCTGTCTCCTGAGAAATCTCTATGTGGGACAAGAAGCTACAGTTAGAACTGGATATGGAACAACTGATTGGTTCAAAATTGGGAAAGGAGTACAACAAGGCTGTATATTGTCCCCCTGCTTATTTAACTTATATGCAGAATTCATCATGCGAAAGGCTGGGCTGGATGAATCCCAAGCCGGAATTAAGATCGCCGGAAGAAATATCAACAACCTCAGATATGCAGATGACACAACCTTGATGGCAGAAAGTGAGGAGGAATTAAAGAACCTTTTAATGAGGGTGAAAGAGGAGAGCGCAAAATATGGTCTGAAGCTCAACATCAAAAAAACGAAGATCATGGCCACTGGTCCCATCACCTCCTGGCAAATAGAAGGGGAAGAAATGGAGGCAGTGAGAGATTTTATTTTCTTGGGCTCCATGATCACTGCAGATGGTGACAGCAGTCACGAAATTAAAAGACGCCTGCTCCTTGGGAGAAAGGCGATGGCAAATCTAGACAACATCTTAAAAAGTAGAGACATCACCTTACCAACAAAGGTCCGTATAGTTAAAGCCATGGTTTTCCCAGTAGTGATGTATGGAAGTGAGAGCTGGACCATAAAGAAGGCTGATCGCCGAAGAATTGATGCTTTTGAATTATGGTGCTGGAGGAGACTCTTGAGAGTCCCATGGACTGCAAGAAGATCAAACGCATCCATTCTTAAGGAAATCAGACCTGAGTGCTCACTGGAAGGACAGATCGTGAAGTTGAGGCTCCAATACTTTGGCCACCTCATGAGAAGAGAAGACTCCCTGGAAAAGACCCTGATGTTGGGAAAGATGGAGGGCACAAGGAGAAGGGGACGACAGAGGATGAGATGGTTGGATAGTGTTCTCGAAGCTACCAACATGAGCCTGACCAAACTGCGGGAGGCGGTGGAAGACAGGAGTGCCTGGCGTGCTCTGGTCCATGGGGTCACGAAGAGTCGGACACGACTAAACGACTAAACAACAACAACAAAGGACCCCTGGACGGTTAAGTCCAGTCAAAGGTGACTATGGGGCTGCGGCGCTCAGCTCGCTTTCAGGCCGAGGGAGCCGGTGTTTGTCCACAGACAGCTTTATGGGTCATGTGGCCAATGTTCCTAAATCGCTTCTGGCGCAATGGGACACTGTAAAGGAAACCAGAGCGTACGGAAATGCCATTTACCTTCCCACCAC
>4:c105882898-105879275 dna:primary_assembly primary_assembly:PodMur_1.0:4:1:107526675:1 REF_24
187-198|3422-3433	AAGGATGCATTC	12
@4:c105882898-105879275 dna:primary_assembly primary_assembly:PodMur_1.0:4:1:107526675:1 REF@@CATGCCCTGCAACCTCCGTAGCAGATTTCTGCACAATGTGCTGTTATTATAGGTGCAGCAGCATGTGAGGCTGGAACTTTAGAGCCTTAAAGGATGCAAGGCGGGGAGGAGGGATCACTTGCTCAGTATGGACCTGTTGTTAGAGAAGGTTAAGTCAAGGGATGGAATGGAATTTTTGAGTGCACATAAGGATGCATTCCCCCTTCATGGATCACTGCCTTGCCGTGGCGAAGGGGCTTGAAGAACTCAGAGAAGCTATGAACTACGCCAAGCAGGGCACACAAGATGAACAGGTCATAGTGGAGAGTTTTGACCAAACGTGATCCACCTGGAGCAGGAACCGGCAAGCCACTCCAGTATCCCTGCCAAGAAAACTCCATGGACAAAGACAACAGGCATATAAAAGTTATGACGCTGGAAGATGAGCCCCTCAGGTCGGAAGGCGTCCAACATGCTACTGGGGAAGAGCGGAGGGCAAGTACAAGTAGATCCAGAGCTGATGAAGCGGCTGGGCCAAAGCCGAAAGGACGCTCAGTTGCGGATATGCCTGGAAGCGAAAGGAAAGTCCAATGCTGTAAAGAAAAATATTGCATAGGAACCTGTAATGTAAGAACCATGAACCTGGGTAAGTTGGATGTGGTCAAAAATGAGATGGCAAGAATAAATATTGACATCCTGGGCATCAGTGAACTAAAATGGACGGGAATGGGCGAATTCAGTTCGGATGACCATCACATCTACTACTGTGGGCAAGAAACCCGTAAAAGAAATGGAGTGGCCCTCATAGTCAACAAAAGAGTGGCGAAAGCTGTACTGGGATGCAATCTCAAAAATGATAGAATGATCTCGATACGAATCCAAGGCAGACCTTTTAACATCACAGTAATGCAAGTTTATGCACCAACCACTGGTGCTGAAGAAACTGAAATTGACCAATTCTATGAAGACTTACAACACCTTATAGAAGTGACACCAAAGAAGGATGTTCTTCTCATTATAGGGGATTGGAATGCTAAAGTAGGGAGGCAAGAGATAAAAGGAACAACTGGCAAATTTGGCCTTGGAGATCAAAACGAAGCAGGGCAAAGGCTAATAGAGTTCTGTCAAGAGAACAAGCTGGTCATCACAAACACGCTTTTCCAACAACACAAGAGACGACTCTACACATGGACATCACCAGATGGGCAGCATCGAAATCAGATTGATTATATTCTCTGCAGCCAAAGATGGAGAAGCTCTATACAGTCAGCAAAAACAAGACCTGGAGCTGACTGTGGCTCAGATCATCAGCTTCTTATAGCAAAATTCAAGCTTAAACTGAAGAAAGTAGGAAAAACCACTGGGCCGGTAAGATACAATCTAAGTCAAATCCCTTATGAATACACAGTGGAAGTGAGGAACAGGTTTAAGGATTTAGATTTGGTGGACAGAGTGCCTGAAGAACTATGGATGGAGGCTCGTAACATTGTACAGGAGGCAGCAACGAAAACCATCCCGATGAAAAGGAAATGCAAGAAAGCAAAGTGGCTGTCCAACGAGGCCTTACAAATAGCGGAGGAGAGAAGGCAAGCAAAATGCGAGGGAGATAGTGAAAGATACAGGAAATTGAATGCAGATTTCCAAAGAATAGCACGGAGAGACAAGAAGGCCTTCTTAAACGAGCAATGCAAACAAATAGAAGAAAACAACAGAATGGGAAGAACCAGAGATCTGTTCAAGAAAATTGGAGAAATGAAAGGAACATTTCGTACAAAGATTACCATAATAAAGGACAAAAGTGGTAAGGACCTAACAGAAGCAGAAGACATCAAGAAGAGGTGGCAAGAATACACAGAGGAATTATACCAGAAAGATATGAATATCTCGTACACCCCAGGTAGTGTGGTTGCTGACCTTGAGCCAGACATCCTGGAAAGTGAAGTCAAATGGGCCTTAGAAAGCACTGCAAATAACAAGGCCAGTGGAAGTGATGGTATTCCAGCTGAACTATTTAAAATTTTAAAAGATGATGCTGTTAAGGTGCTACACTCAATATGCCAGCAAATTTGGAAAACTCAGCAGTGGCCAGAAGATTGGAGAAGATCAGTCTACATCCCAGTCCCAAAGAAGGGCAGTGCCAAAGAATGCTCCAACTACCGCACAATTGCACTCATCTCACACGCTAGCAAGGTTATGCTTAAAATTCTACAAGGAAGGCTCAAGCAGTATGTGGATCGAGAACTCCCAGAAGTGCAAGCTGGATTTAGAAGAGGCAGAGGAACCAGAGACCAAATTGCAAACATGCGCTGGATTATGGAGAAAGCTAGAGAGTTCCAGAAAGACATCTACTTCTGCTTCATTGACTATGCAAAAGCCTTTGACTGTGTCGACCACAGCAAACTATGGCAAGTTCTTAAAGAAATGGGAGTGCCTGATCACCTCATCTGTCTCCTGAGAAATCTCTATGTGGGACAAGAAGCTACAGTTAGAACTGGATATGGAACAACGGATTGGTTCAAAATTGGGAAAGGAGTACAACAAGGCTGTATTTTGTCTCCCTGCTTATTTAATTTATATGCAGAATACATCATGCGAAAGGCTGGGCTGGATGAATCCCAAGCTGGAATTAAGATTGCCGGAAGAAATATCAACAACCTCAGATATGCAGATGACACAACCTTGATGGCAGAAAGTGAGGAGGAATTAAAGAACCTTTTAATGAGGGTGAAAGAGGAGAGTGCAAAATATGGTCTGAAGCTCAACATCAAAAAAACGAAGATCATGGCCACTGGTCCCATCACCTCCTGGCAAATAGAAGGGGAAGAAATGGAGGCAGTGAGAGATTTTACTTTCTTGGGCTCCATGATCACTGCAGATGGTGACAGCAGCCACGAAATTAAAAGACGCCTGCTTCTTGGGAGAAGGGCAATGACAGGCCTGGACAGCATCTTGAGAAGTAGAGACGTCACCTTGCCAACAAAGGTCCGTATAGTTAAAGCCATGGTTTTCCCAGTAGTGATGTATGGAAGTGAGAGCTGGACCATAAAGAAGGCTGATCGCCGAAGAATTGATGCTTTTGAATTATGGTGCTGGAGAAGACTCTTGAGAGTCCCATGGACTGCAAGAAGATCAAACGCATCCATTCTTAAGGAAATCAGCCCTGAGTGCTCACTGGAAGGACAGATCGTGAAGCTGAGGCTCCAGTACTTTGGCCACCTCATGAGAAGAGAAGACTCCCTGGAGAAGACACTGATGCTGGGAAAGATGGAGGGCACAAGGAGAAGGGGGCGACAGAGGACGAGATGGTTGGATAGTGTTCTCGAAGCTACCAGCATGAGTTTGACCGAACTGCGAGAGGTAGTGGAGGACAGAGGTGCCTGGCGTGCTCTGGTCCATGGGGTCACGAAGAGTCGGACACGACTAAACGAATAAACAACAACAACAAGGATGCATTCACACAGCAGTTTATCCTCCATTTGCAAATGGGTTTTTTCTGGATGTAAACAACATGTAAATGAGCATTATCATTTCCACGTTGCAAAAAAGGAGAGAGCCGGAGGCACAAACATGGGGGTGGTCTATGTGCAAGGTAGAGTTGAAAAAAGGAGGAAGTAGGGGGGAGGGGGGTCATGGTGCAAACATGCA
>8:c46597720-46594108 dna:primary_assembly primary_assembly:PodMur_1.0:8:1:90342841:1 REF_13
188-198|3411-3421	AATCCAAAATC	11
@8:c46597720-46594108 dna:primary_assembly primary_assembly:PodMur_1.0:8:1:90342841:1 REF@@AACTTTAAGAGATTATTTTGAAATAAACTTGAATACAACGGTAGAAAAAAAGAACGATCTGGGACGCGAGTAAAGCAGTTATGAGAGGGTTTCTGATACAACAAAATACGATTAAGAAAAGACTCTGGAATGGAAAAAAGGAGAAGATTTTGGAGAAAATAAGAGAAGGAGAGAAAAAGTTGAGAACTAATCCAAAATCCCCCTTCATGGATCACTGCCTTGCCGTGGCGAAGGGGCTTGAAGAACTCAGAGAAGCTATGAACTACGCCGAGCAGGGCACACAAGATGAACAGGTCATAGTGGAGAGTTTCGACCAAACGTGATCCACCTGGAGGAGGAACCGGCAAGCCACTCCAGTATCTTTGCCAAGAAAACTCCATGGACAAAGACAACAGGCATATAAAAGTTACGACGCTGGAAGATGAGCCCCTCAGGTCGGAAGGCGTCCAACATGCTACTGGGGAAGAGCGGAGGGCAAGTACAAGTAGATCCAGAGCTGATGAAGCGGCTGGGCCAAAGCCGAAAGGACGCTCAGTTGCGGATATGCCTGGAAGCGAAAGGAAAGTCCAATGCTGTAAAGAAAAATATTGCATAGGAACCTGGAATGTAAGAACCATGAACCTGGGTAAGTTGGAGGTGGTCAAAAATGAGATGGCAAGAATAAATATTGACATCCTGGGCATCAGTGAACTAAAATGGACGGGAATGGGCGAATTCAGTTCGGATGACCATCACATCTACTACTGTGGGCAAGAAACCCGTAAAAAAATGGAGTGGCCCTCATAGTCAACAAAAGAGTGGCGAAAGCTGTACTGGGATGCAATCTCAAAAATGATAGAATGATCTCGATACGAATCCAAGGCAGACCTTTTAACATCACAGTAATCCAAGTTTATGCACCAACTACTGGTGCTGAAGAAACTGAAATTGACCAATTCTATGAAGACTTACAACACCTCATAGAAGTGACACCAAAGAAGGATGTTCTTCTCATTATAGGGGATTGGAATGCTAAAGTAGGGAGGCAAGAGATAAAAGGAACAACTGGCAAGTTTGGCCTTGGAGACCAAAACGAAGCAGGGCAAAGGCTAATAGAGTTCTGTCAAGAGAACAAGCTGGTCATCACAAACACGCTTTTCCAACAACACAAGAGACGACTCTACACATGGACATCACCAGATGGGCAGCATCGAAATCAGATTGATTATATTCTCTGCAGCCAAAGATGGAGAAGCTCTATACAGTCAGCAAAAACAAGACCTGGAGCTGACTGTGGCTCAGATCATCAGCTCCTTATAGCAAAATTCAAGCTTAAACTGAAGAAAGTAGGAAAAACCACTGGGCCGGTAAGATACAATCTAAGTCAAATCCCTTATGAATACACAGTGGAAGTGTTTAAGGATTTAGATTTGGTGGACAGAGTGCCTGAAGAGCTATGGATGGAGGCTCGTAACATTGTACAGGAGGCAGCAACGAAAACCATCCCAATGAAAAGGAAATGCAAGAAAGCAAAGTGGCTGTCCAACGATGCCTTACAAATAGCGGAGGAGAGAAGGCAAGCAAAATGCGAGGGAGATAGTGAAAGATTCAGGAAATTGAATGCAGATTTCCAAAGAATAGCAAGGAGAGACAAGAAGGCCTTCTTAAACGAGCAATGCAAACAAATAGAGGAAAACAACAGAATGGGAAGAACCAGAGATCTGTTCAAGAAAATTGGAGATATGAAAGGAACATTTCGTACAAAGATTAAAATAATAAAGGACAAAAGTGGTAAGGACCTAACAGAAGCAGAAGACATCAAAAAGAGGTGGCAAGAATATACAGAGGAATTATACCAGAAAGATATGGATGTCTCGTACACCCCAGGTAGTGCGGTTGCTGACCTTGAGCCAGACATCCTGGAGAGTGAAGTCAAATGGGCCTTAGAAAGCACTGCAAATAATAAGGCCAGTGGAAGTGATGGTATTCCAGCTGAACTATTTAAAATTTTAAAAGATGATGCTGTTAAGGTGCTACACTCAATATGCCAGCAAATTTGGAAAACTCAGCAGTGGCCAGAAAATTGGAGAAGATCAGTCTACATCCCAGTGCCAAAGAAGGGCAGTGCCAAAGAATGCTCCAACTACCGCACAATTGCACTCATTTCACACGCTAGCAAGGTTATGCTTAAAATTCTACAAGGAAGGCTCAAGCAGTATGTGGATCAAGAACTCCCAGAAGTGCAAGCTGGATTTAGAAGAGGCAGAGGAACCAGAGACCAAATTGCAAACATGCGCTGGATTATGGAGAAAGCTAGAGAGTTCCAGAAAGACATCTACTTCTGCTTCATTGACTATGCAAAAGCCTTTGACTGTGTCGACCACAGCAAACTATGGCAAGTTCTTAAAGAAATGGGAGTGCCTGATCACCTCATCTGTCTCCTGAGAAATCTCTATGTGGGACAAGAAGCTACAGTTAGAACTGGATATGGAACAACTGATTGGTTCAAAATTGGGAAAGGAGTACGACAAGGCTGTATTTTGTCTCCCTGCTTATTTAATTTATATGCAGAATACATCATGCGAAAGGCTGGGCTGGATGAATCCCAAGCCGGAATTAAGATTGCCGGAAGAAATATCAACAACCTCAGATATGCAGATGACACAACCTTGATGGCAGAAAGTGAGGAGGAATTAAAGAACCTTTTAATGAGGGTGAAAGAGGAGAGCGCAAAATATGGTCTGAAGCTCAACATCAAAAAAACGAAGATCATGGCCACTGGTCCCATCACCTCCTGGCAAATAGAAGGGGAGAAATGGAGGCAGTGAGAGATTTTACTTTCTTGGGCTCCATGATCACTGCAGATGGTGACAGCAGCCACGAAATTAAAAGACGCCTGCTTCTTGGGAGAAGGGCAATAACAGGCCTAGACAGCATCTTGAGAAGTAGAGACGTCACCTTGCCAACAAAGGTTCGTATAGTTAAAGCCATGGTTTTCCCAGTAGTGATGTATGGAAGTGAGAGCTGGACCATAAAGAAAGCTGATCGCCGAAGAATTGATGCTTTTGAATTATGGTGCTGGAGAAGACTCTTGAGAGTCTCATGGACTGCAAGAAGATCAAACGCATCCATTCTTAAGGAAATCAGCCCTGAGTGCTCATTGGAAGGACAGATCGTGAAGCTGAGGCTCCAGTACTTTGGCCACCTCATGAGAAGAGAAGACTCCCTGGAGAAGACACTGATGTTGGGAAAGATGGAGGGCACAAGGAGAAGGGGGCGACAGAGGACGAGATGGTTGGACAGTGTCCTCGAAGCTACAAACATGAGTCTGACCAAACTGCGGGAGGCAGTGGAAGACAGGGGTGCCTGGCGTGCTCTGGTCCATGGGGTCACGAAGAGTCGGACACGACTAAACGACTAAACAACAACAACAATCCAAAATCGAAGGAGGTGCTGAGAGAAATCAAATTCCATCAAGCACAATATTTGAAATTGATAAATCAAGAGGTTGAATGGAAGATTAAACAAATGAAGCAAAGATCATTTGAATCAGCAAATAAATGTGGAAAACTGCTAGCATGGCAGTTGAAAAAGAGACAAAAATTGAATACAGTTACAAATCTAGAGATTGATG
>5:c11870378-11866765 dna:primary_assembly primary_assembly:PodMur_1.0:5:1:100393251:1 REF_14
118-166|3565-3613	CCCTTCGGCATTTATTCGATGAAAATAGGGACATCCTAAGGAAAAGCGG	49
@5:c11870378-11866765 dna:primary_assembly primary_assembly:PodMur_1.0:5:1:100393251:1 REF@@CTCTTCCAACATATAGGAAAACATAAGAAAACATTAAACATTAAAAAAAACTTCCCTATGTTTTCTGAAGGTTGTATAGTTACTCATCTCCTTGGCTTGGGGGTCTCATAACTCCATACCCTTCGGCATTTATTCGATGAAAATAGGGACATCCTAAGGAAAAGCGGGACATTCTGGGGTCAAATCTGAAACCAGGACAGCTTCATGGATCACTGCCTTGCCGTGGCGAAGGGGCTTGAAGAACTCAGAGAAGCTATGAACTATGCCGAGCAGGGCACACAAGATGAACAGGTCATAGTGGAGAGTTTTGACCAAACGTGATCCACCTGGAGGAGGAACCGGCAAGCCACTCCAGTATCCTTGCCAAGAAAACTCCATGGACAAAGACAACAGGCATATAAAAGTTATGACGCTGGAAGATGAGCCCCTCAGGTCGGAAGGCGTCCAACATGCTACTGGGGAAGAGCGGAGGACAAGTACAAGTAGATCCAGAGCTGATGAAGCGGCTGGGCCAAAGCCGAAAGGACGCTCAGTTGCGGATATGCCTGGAAGCGAAAGGAAAGTCCAATGCTGTAAAGAAAAATATTGCATAGGAACCTGGAATGTAAGAACCATGAACCTGGGTAAGTTGGAGGTGGTCAAAAATGAGATGGCAAGAATAAATATTGACATCCTGGGCATCAGTGAACTAAAATGGACGGGAATGGGCGAATTCAGTTCGGATGACCATCATATCTACTACTGTGGGCAAGAAACCCGTAAAAGAAATGGAGTGGCCCTCATAGTCAACAAAAGAGTGGCGAAAGCTGTACTGGGATGCAATCTCAAAAATGATAGAATGATCTCGATACGAATCCAAGGCAGACCTTTTAACATCACAGTAATCCAAGTTTATGCACCAACTACTGGTGCTGAAGAATCTGAAATTGACCAATTCTATGAAGACTTACAACACCTTATAGAAGTGACACCAAAGAAGGAGGTTCTTCTCATTATAGGGGACTGGAATGCTAAAGTAGGGAATCAAGAGATAAAAGGAACAACTGGCAAGTTTGGCCTTGGAGATCAAAACGAAGCAGGGCAAAGGCTAATAGAGTTCTGTCAAGAGAACAAGCTGGTCATCACAAACACGCTTTTCCAACAACACAAGAGACGACTCTACACGTGGACATCACCAGATGGGCAGCATCGAAATCAGATTGATTATATTCTCTGCAGCCAAAGATGGAGAAGCTCTATACAGTCAGCAAAAACAAGACCTGGAGCTGACTGTGGCTCAGATCATCAGCTTCTTATAGCAAAATTCAAGCTTAAACTGAAGAAAGTAGGAAAAAACCACTGGGCCGGTAAGATACAATCTAAGTCAAATCCCTTATGAATACACAGTGGAAGTGACAAACAGGTTTAAGGATTTAGATTTGGTGGACAGAGTGCCTGAAGAACTATGGATGGAGGCTCGTAACATTGTACAGGAGGCAGCAACGAAAACCATCCCAATGAAAAGGAAATGCAAGAAAGCAAAGTGGCTGTCCAACGAGGCCTTACAAATAGCAGAGGAGAGAAGGCAAGCAAAATGCGAGGGAGATTGTGAAAGATACAGGAAATTGAATGCAGATTTCCAAAGAACAGCAAGGAGAGACAAGAAGGCCTTCTTAAACGAGCAATGCAAACAAATAGAGGAAAACAACAGAATGGGAAGAACCAGAGATCTGTTCAAGAAAATTGGAGATATGAAAGGAACATTTCGTACAAAGATTACCATAATAAAAGACAAAAGTGGAAAGGACCTAACAGAAGCAGAAGACATCAAGAAGAGGTGGCAAGAATACACAGAGGAACTATACCAGAAAGAAATGGATGCCTCGTACACCCTAGGTAGTGTGGTTGCTGAGCTTGAGCCAGACATCCTGGAAAGTGAAGTCAAATGGGCCTTAGAAAGCACTGCAAATAACAAGGCCAGTGGAAGTGATGGTATTCCAGCTGAACTATTTAAAATTTTAAAAGATGATGCTGTTAAGGTGCTACACTCAATATGCCAGCAAATTTGGAAAACTCAGCAGTGGCCAGAAGATTGGAGAAGATCAGTCTACATCCCAATCCCAAAGAAGGGCAGTGCCAAAGAATGCTCCAACTACCGCACAATTGCACTCATTTCACACGCTAGCAAGGTTATGCTTAAAATTCTACAAGGAAGGCTCAAGCAGTATGTGGATCGAGAACTCCCAGAAGTGCAAGCTGGATTTAGAAGAGGCAGAGGAACCAGAGACCAAATTGCAAACATGCGCTGGATTATGGAGAAAGCTAGAGAGTTCCAGAAAGACATCTACTTCTGCTTCATTGACTATGCAAAAGCCTTTGACTGTGTCGACCACAGCAAACTATGGCAAGTTCTTAAAGAAATGGGAGTGCCTGATCACCTCATCTGTCTCCTGAGAAATCTCTATGTGGGACAAGAAGCTACAGTTAGAACTGGATATGGAACAACTGATTGGTTCAAAATTGGGAAAGGAGTACGACAAGGCTGTATTTTGTCTCCCTGCTTATTTAATTTATATGCAGAATACATCATGCGAAAGGCTGGGCTGGATGAATCCCAAGCTGGAATTAAGATCGCCGGAAGAAATATCAACAACCTCAGATATGCAGATGACACAACCTTGATGGCAGAAAGTGAGGAGGAATTAAAGAACCTTTTAATGAGGGTGAAAGAGGAGAGCGCAAAATATGGTCTGAAGCTCAACATCAAAAAAACGAAGATCATGGCCACTGGTCCCATCACCTCCTGGCAAATAGAAGGGGAAGAAATGGAGGCAGTGAGAGATTTTACTTACTTGGGCGCCATGATCACTGCAGATGGTGACAGCAGCCACGAAATTAAAAGACGCCTGCTTCTTGGGAGAAGGGCAATGACAGGCCTAGACAGCATCTTGAGAAGTAGAGATGTCACCTTGCCAACAAAGGTCCGTATAGTTAAAGCCATGGTCTTCCCAGTAGTGATGTATGGAAGTGAGAGCTGGACCATAAAGAAGGCTGATCGCCGAAGAATTGATGCTTTTGAATTATGGTGCTGGAGAAGACTCATGAGAGTCCCATGGACGGCAAGAAGATCAAATGCATCCATTCTTAAGGAAATCAGACCTGAGTGCTCACTGGAAGGACAGCTGAGGCTAAAATACTTTGACCACCTCATGAGAAGAGAAGACTCCCTGGAGAAGACACTGATGCTGGGAAAGATGGAGGGCACAAGGAGAAGGGGGCGACAGAGGACGAGATGGTTGGATAGCGTTTTTGAGGTTACCAGCATGAGTTTGACCAAACTGCGGGAGGTAGTGGAGGACAGAGGTGCCTGGCGTGCTCTGGTCCATGGCGTCACGAAGAGTCAGACACGACTAAACGACTAAACAACAACAACAACACCCCACCCATCTGACTGGGTTGGCCCATTTACTCTTCCAACATATAGGAAAACATAAGAAAACATTAAACATTAAAAAAAACTTCCCTATGTTTTCTGAAGGTTGTATAGTTACTCATCTCCTTGGCTTGGGGGTCTCATAACTCCATACCCTTCGGCATTTATTCGATGAAAATAGGGACATCCTAAGGAAAAGCGG
>7:20854790-20858410 dna:primary_assembly primary_assembly:PodMur_1.0:7:1:92398148:1 REF_21
172-182|3421-3431	GGGCAGGATGA	11
@7:20854790-20858410 dna:primary_assembly primary_assembly:PodMur_1.0:7:1:92398148:1 REF@@GAGGGAGAGTGGCTGACCTAAGGCTACCTAGTGAAATCAAGGTGGGGTGAAATTTATTTAAACCAGGGTATTTCTGATCTGTAGCTCCTTTGCTTAGCTGCCACGCTATTGCAGTTTCTCTCTTAAAAGATCTAGAAAGATTCCAACTGACTATAAAGATTTAATACCATCTGGGCAGGATGACCCCTTCATGGATCATCCCCTTCATGGATCACTGCCTTGCCGTGGCGAAGGGGCTTGAAGAACTCAGAGAAGCTATGAACTATGCCGAGCAGGGCACACAAGATGAACAGGTCATAGTGGAGAGTTTTGACCAAACGTGATCCACCTGGAGGAGGAACCGGCAAGCCACTCCAGTATCCTTGCCAAGAAAACTCCATGGACAAAGACAACAGGCATATAAAAGTTATGACGCTGGAAGATGAGCCCCTCAGGTCGGAAGGCGTCCAACATGCTACTGGGGAAGAGCGGAGGACAAGTACAAGTAGATCCAGAGCTGATGAAGCGGCTGGGCCAAAGCCGAAAGGACGCTCAGTTGCGGATATGCCTGGAAGCGAAAGGAAAGTCCAATGCTGTAAAGAAAAATATTGCATAGGAACCTGGAATGTAAGAACCATGAACCTGGGTAAGTTGGAGGTGGTCAAAAATGAGATGGCAAGAATAAATATTGACATCCTGGGCATCAGTGAACTAAAATGGACGGGAATGGGTGAATTCAGTTCGGATGACCATCACATCTACTACTGTGGGCAAGAAACCCGTAAAAGAAATGGAGTGGCCCTCATAGTCAACAAAAGAGTGGCGAAAGCTGTACTGGGATGCAATCTCAAAAATGATAGAATGATCTCGATACGAATCCAAGACAGACCTTTTAACATCACAGTAATCCAAGTTTATGCACCAACTACTGGTGCTGAAGAATCTGAAATTGACCAATTCTATGAAGACTTACAACACCTTATAGAAGTGACACCAAAGAAGGATGTTCTTCTCATTATAGGGGACTGGAATGCTAAAGTAGGGAATCAAGAGATAAAAGGAACAACTGGCAAGTTTGGCCTTGGAGATCAAAACGAAGCAGGGCAAAGGCTAATAGAGTTCTGTCAAGAGAACAAGCTGGTCATCACAAACACGCTTTTCCAACAACACAAGAGACGACTCTACACATGGACATCACCAGATGGGCAGCATCGAAATCAGATTGATTATATTCTCTGCAGCCAAAGATGGAGAAGCTCTATACAGTCAGCAAAAACAAGACCTGGAGCTGACTGTGGCTCAGATCATCAGCTTCTTATAGCAAAATTCAAGCTTAAACTGAAGAAAGTAGGAAAAACCACTGGGCCGGTAAGATACAATCTAAGTCAAATCCCTTATGAATACACAGTGGAAGTGACGAACAGGTTTAAGGATTTAGATTTGGTGGACAGAGTGCCTGAAGAACTATGGATGGAGGCTCGTAACATTGTACAGGAGGCAGCAACGAAAACCATCCCAATGAAAAGGAAATGCAAGAAAGCAAAGTGGCTGTCCAACGAGGCCTTACAAATAGCAGAGGAGAGAAGGCAAGCAAAATGCGAGGGAGATTGTGAAAGATACAGGAAATTGAATGCAGATTTCCAAAGAACAGCAAGGAGAGACAAGAAGGCCTTCTTAAACGAGCAATGCAAACAAATAGAGGAAAACAACAGAATGGGAAGAACCAGAGATCTGTTCAAGAAAATTGGAGATATGAAAGGAACATTTCGTACAAAGATTACCATAATAAAAGACAAAAGTGGAAAGGACCTAACAGAAGCAGAAGACATCAAGAAGAGGTGGCAAGAATACACAGAGGAATTATACCAGAAAGATATGGATGTCTCGTACACCCCAGGTAGTGTGGTTGCTGACCTTGAGCCAGACATCCTGGAAAGTGAAGTCAAATGGGCCTTAGAAAGCACTGCAAATAACAAGGCCAGTGGAAGTGATGGTATTCCAGCTGAACTATTTAAAATTTTAAAAGATGATGCTGTTAAGGTGCTACACTCAATATGCCAGCAAATTTGGAAAACTCAGCAGTGGCCAGAAGATTGGAGAAGATCAGTCTACATCCCAATCCCAAAGAAGGGCAGTGCCAAAGAATGCTCCAACTACCGCACAATTGCACTCATTTCACACGCTAGCAAGGTTATGCTTAAAATTCTACAAGGAAGGCTCAAGCAGTATGTGGATCGAGAACTCCCAGAAGTGCAAGCTGGATTTAGAAGAGGCAGAGGAACCAGAGACCAAATTGCAAACATGCGCTGGATTATGGAGAAAGCTAGAGAGTTCCAGAAAGACATATACTTCTGCTTCATTGACTATGCAAAAGCCTTTGACTGTGTCGACCACAGCAAACTATGGCAAGTTCTTAAAGAAATGGGAGTGCCTGATCACCTCATCTGTCTCCTGAGAAATCTCTATGTGGGACAAGAAGATACAGTTAGAACTGGATATGGAACAACTGATTGGTTCAAAATTGGGAAAGGAGTACGACAAGGCTGTATTTTGTCTCCCTGCTTATTTAATTTATATGCAGAATACATCATGCGAAAGGCTGGGCTGGATGAATCCCAAGCTGGAATTAAGATTGCCGGAAGAAATATCAACAACCTCAGATATGCAGATGACACAACCTTGATGGCAGAAAGTGAGGAGGAATTAAAGAACCTTTTAATGAGGGTGAAAGAGGAGAGCGCAAAATATGGTCTGAAGCTCAACATCAAAAAAACGAAGATCATGGCCACTGGTGCCATCACCTCCTGGCAAATAGAAGGGGAAGAAATGGAGGCAGTGAGAGATTTTACTTTCTTGGGCGCCATGATCACTGCAGATGGTGACAGCAGCCACGAAATTAAAAGTCGCCTGCTTCTTGGGAGAAGGGCAATGACAGGCCTAGACAGCATCTTGAGAAGTAGAGATGTCACCTTGCCAACAAAGGTCCGTATAGTTAAAGCCATGGTCTTCCCAGTAGTGATGTATGGAAGTGAGAGCTGGACCATAAAGAAGGCTGATCGCCGAAGAATTGATGCTTTTGAATTATGGTGCTGGAGAAGACTCTTGAGAGTCCCATGGACGGCAAGAAGATCAAATGCATCCATTCTTAAGGAAATCAGACCTGAGTGCTCACTGGAAGGACAGATCGTGAAGCTGAGGCTCCAGTACTTTGGCCACCTCATGAGAAGAGAAGACTCCCTGGAGAAGACACTGATGCTGGGAAAGATGGAGGGCACAAGGAGAAGGGGGAGACAGAGGACGAGATGGTTGGATAGCGTTTTTGAGGTTACCAGCATGAGTTTGACCAAACTGCGGGAGGTAGTGGAGGACAGAGGTGCCTGGCATGCTCTGGTCCATGGGGTCACAAAGAGTCGGACACGACTAAACGACTAAACAACAACAAGGGCAGGATGAACACTCTGAAGAGCGAACATATTTTAAATTAGATTTATTCTACAAATAAGCTGTCCCTCCCCCCCCCCCATTTCGGGGGTAAATAAAGATCAGCATCATCCACAGGAAACCCTGGGGTTTTTAAGTGATGTGTAAAGTCTGAGGTACATAAAGACAACTCATAAAGTGATAGCATTCATACAGTATTGC
>1:c28379428-28375812 dna:primary_assembly primary_assembly:PodMur_1.0:1:1:140209921:1 REF_17
175-184|3415-3424	AAACAGGCAG	10
@1:c28379428-28375812 dna:primary_assembly primary_assembly:PodMur_1.0:1:1:140209921:1 REF@@TATTACCAAATCTCCCATGTCACCAAAAATATAAATGAGAAAGGCAGGAGGTCTTTTATTGTAAAAATCTCAAACAAAAATCTATAAACAATTTTTAAAAGGCTTCCACTAGGGATATCACAAAACCCATAGATTTTGTATGCATAAAGAAGTCTATATTACAGATAAATATCCTAAACAGGCAGATAAATATCCTAAACCCCTTCATGGATCACTGCCTTGACGTGGCGAAGGGGCTTGAAGAACTCAGAGAAGCTATGAACTATGCCAAGCAGGGCACACAAGATGAACAGGTCATAGTGGAGAGTTTCGACCAAACGTGATCCACCTGGAGGAGGAACCGGCAAGCCACTCCAGTATCCTTGCCAAGAAAACTCCATGGACAAAGACAACAGGCATATAAAAGTTATGACGCTGGAAGATGAGCCCCTCAGGTCGGAAGGCGTCCAACATGCTACTGGGGAAGAGCAGAGGGCAAGTACAAGTAGATCCAGAGCTGATGAAGCGGCTGGGCCAAAGCCGAAAGGACGCTCAGTTGCGGATATGCCTGGAAGCGAAAGGAAAGTCCAATGCTGTAAAGAAAAATATTGCATAGGAACCTGGAATGTAAGAACCATGAACCTGGGTAAGTTGGAGGTGGTCAAAAATGAGATGGCGAGAATAAATATTGACATCCTGGGCATCAGTGAACTAAAATGGACGGGAATGGGCGAATTCAGTTCGGATGACCATCACATCTACTACTGTGGGCAAGAAACCCGTAAAAGAAATGGAGTGGCCCTCATAGTCAACAAAAGAGTGGCGAAAGCTGTACTGGGATGCAATCTCAAAAATGATAGAATGATCTCAATACGAATCCAAGGCAGACCTTTTAACATCACAGTAATCCAAGTTTATGCACCAACTACTGGTGCTGAAGAAACTGAAATTGACCAATTCTATGAAGACTTACAACACCTTATAGAAGTGACACCAAAGAAGGATGTTCTTCTCATTATAGGGGATTGGAATGCTAAAGTAGGGAGGCAAGAGATAAAAGGAACAACTGGCAAGTTTGGCCTTGGAGATCAAAACGAAGCAGGGCAAAGGCTAATAGAGTTCTGTCAAGAGAACAAGCTGGTCATCACAAACACGCTTTTCCAACAACACAAGAGACGACTCTACACATGGACATCACCAGATGGGCAGCATCGAAATCAGATTGATTATATTCTCTGCAGCCAAAGATGGAGAAGCTCTATACAGTCAGCAAAAACAAGACCTGGAGCTGACTGTGGCTCAGATCATCAGCTTCTTATAGCAAAATTCAAGCTTAAACTGAAGAAAGTAGGAAAAACCACTGGGCCGGTAAGATACAATCTAAGTCAAATCCCTTATGAATACACAGTGGAAGTGAGGAACAGGTTTAAGGATTTAGATTTGGTGGACAGAGTGCCTGAAGAACTATGGATGGAGGCTCGTAACATTGTACAGGAGGCAGCAACGAAAACCATCCCAATGAAAAGGAAATGCAAGAAAGCAAAGTGGCTGTCCAACGAGGCCTTACAAAAAGCGGAGGAGAGAAGGCAAGCAAAATGCGAGGGAGATAATGAAAGATACAGGAAATTGAATGCAGATTTCCAAAGAATAGCAAGGAGAGACAAGAAGGCCTTCTTAAACGAGCAATGCAAACAAATAGAGGAAAACAACAGAATGGGAAGAACCAGAGATCTGTTCAAGAAAATTGGAGATATGAAAGGAACATTTCGTACAAAGATTACCATAATAAAGGACAAAAGTGGTAAGGACCTAACAGAAGCAGAAGACATCAAGAAGAGGTGGCAAGAATACACAGAGGAATTATACCAGAAAGATATGGATGTCTCGTACACCCCAGGTAGTGTGGTTGCTGACCTTGAGCCAGACATCCTGAAGAGTGAAGTCAAATGGGCCTTAGAAAGCACTGCAAATAACAAGGCCAGTGGAAGTGATGGTATTCCAGCTGAACTATTTAAAATTTTAAAAGATGATGCTGTTAAGGTGCTACACTCAATATGCCAGCAAATTTGGAAAACTCAGCAGTGGCCAGAAGATTGGAGAAGATCAGTCTACATCCCAGTCCCAAAAAAGGGCAGTGCCAAAGAATGCTCCAACTACCGCACAATTGCACTCATTTCACACGCAAGGTTATGCTTAAAATTCTACAAGGAAGGCTTAAGCAGTATGTGGATCGAGAACTCCCAGAAGTGCAAGCTGGATTTAGAAGAGGCAGAGGAACCAGAGACCAAATTGCAAACATGCGCTGGATTATGGAGAAAGCTAGAGAGTTCCAGAAAGACATCTACTTCTGCTTCATTGACTATGCAAAAGCCTTTGACTGTGTCGACCACAGCAAACTATGGCAAGTTCTTAAAGAAATGGGAGTGCCTGATCACCTCATCTGTCTCCTGAGAAATCTCTATGTGGGACAAGAAGCTACAGTTAGAACTGGATATGGAACAACTGATTGGTTCAAAATTGGGAAAGGAGTACGACAAGGCTGTATTTTGTCTCCCTGCTTATTTAATTTATATGCAGAATACATCATGCGAAAGACTGGGCTTGATGAATCCCAAGCTGGAATTAAGATTGCCGGAAGAAATATCAACAACCTCAGATATGCAGATGACACAACCTTGATGGCAGAAAGTGAGGAGGAATTAAAGAACCTTTTAATGAGGGTGAAAGAGGAGAGCGCAAAATATGGTCTGAAGCTCAACATCAAAAAAACGAAGATCATGGCCACTGGTCCCATCACCTCCTGGCAAATAGAAGGGGAAGAAATGGAGGCAGTGAGAGATTTTACTTTCTTGGGCTCCATGATCACTGCAGATGGTGACAGCAGCCACGAAATTAAAAGACGCCTGCTTCTTGGGAGAAGGGCAATGACAGGCCTAGACAGCATCTTGAGAAGTAGAGACGTCAGCTTGTCAACAAAGGTCCATATAGTTAAAGCCATGGTTTTCCCAGTAGTGATGTATGGAAGTGAGAGCTGGACCATAAAGAAGGCTGATCGCCGAAGAATTGATGCTTTTGAATTATGGTGCTGGAGGAGACTCTTGAGAGTCCCATGGACTGCAAGAAGATCAAACGCATCCATTCTTAAGGAAATCAGCCCTGAGTGCTCACTGGAAGGACAGATTGTGAAGCTGAGGCTCCAGTACTTTGGCCACCTCATGAGAAGAGAAGACTCCCTGGAAAAGACACTGATGCTGGGAAAGATGGAGGGCACAAGGAGAAGGGGGCGACAGAGGACGAGATGGTTAGATAGTGTTTTCGAGGTTACCAGCATGAGTTTGACCAAACTGCGGGAAGTAGTGGAGGACAGAGGTGCCTGGCGTGCTCTGGTCCATGGGGTCACGAAGAGTCGGACACGACTAAATGACTAAACAACAACAAACAGGCAGCAAATATTATTGTCATATTTTTTTCAGTGGATAGTGTTCATTTAATCATAGAAGCTCCATTAACAAGTAATGTCAAAAACAGCCCTCAAAATGTCAAGCATCATTAACCTGTGGTGGCAAATATTCTTAAATGAAATTATTATGATGTGGGTTTCACTAATTAATATCACTCCAGTTACATAGTTTAATGAT
>2:39267116-39270736 dna:primary_assembly primary_assembly:PodMur_1.0:2:1:128038163:1 REF_21
186-197|3419-3430	AAAGCCCTAAAT	12
@2:39267116-39270736 dna:primary_assembly primary_assembly:PodMur_1.0:2:1:128038163:1 REF@@ACCTCATTCCTAAAGGCTAGGGATGATGGGGCTTCCCTTGAAGATGACTCAGAAATGTCAACTGGTCCAAAATCCAGATTACTGGTTCGGGTTCTGTTTAAGTTTCACATAACCTCTGTTTTAAAAAAGCTGCACACGTTGCCAATTTGTTTCTTGGCCCAATTCAATGTGTTAATATTAGTTTTTAAAGCCCTAAATCTCCTTCATGGATCACTGCCTTGCCGTGGCGAAGGGGCTTGAATAACTCAGAGAAGCTATGAGCTATGCCGTGCAGGGCCACCCAAGATGGACAGGTCATAGTGGAGAGTTTTGACCAAACGTGATCCACCTGGAGCAGGAACTGGCAAGCTACTCCAGTATCCCTGCCAAGAAAACTCCATGGACAAAGACAACAGGCATATAAAAGTTATGACGCTGGAAGATGAGCCCCTCAGGTCGGAAGGTGTCCAACATGCTACTGGGGAAGAGCGGAGGGCAAGTACAAGTAGATCCAGAGCTGATGAAGCGGCTGGGCCAAAGCCGAAAGGAAGCTCAGTTGCGGATATGCATGGAAGCGAAAGGAAAGTCCAATGCTGTAAAGAAAAATATTGCATAGGAACCTGGAATGTAAGAACCATGAACCTTGGTAAGTTGGATGTGGTCAAAAATGAGATGGCAAGAATAAATATTGACATCCTGGGCATCAGTGAACTAAAATGGACGGGAATGGGCGAATTCAGTTCGGATGACTATCATATCTACTACTGTGGGCAAGAAACCCGTAAAAGAAATGGAGTGGCCCTCATAGTCAACAAAAGAGTGGTGAAAGCTGTACTGGGATGCAATCTCAAAAATGATAGAATGATCTCGATACGAATCCAAGGCAGACCTTTTAACATCACAGTAATCCAAGTTTATGCACCAACTACTGGGGCTGAAGAAACTGAAATTGACCAATTCTATGAAGACTTACAAGACCTTATAGAAGTGACACCAAAGAAGGATGTTCTGCTCATAATAGGGGATTGGAATGCTAAAGTAGGGAGCCAAGAGATAAAAGGAACAACTGGCAAGTTTGGCCTTGGAGTTCAAAACGAAGCAGGGCAAAGGCTAATAGAGTTCTGTCAAGAGAACAAGCTGGTCATCACAAACACTCTTTTCCAACAACACAAGAGACGACTCTACACATGGACATCACCAGATGGGCAGCATCGAAATCAGATTGATTATATTCTCTGCAGCCAAAGATGGAGAAGCTCTATACAGTCAGCAAAAACAAGACCTGGAGCTGACTGTGGCTCAGATCATCAGCTTCTTATAGCAAAATTCAAGCTTAAACTGAAGAAAGTAGGAAAAACCACTGGGCCGGTAAGATACAATCTAAGTCAAATCCCTTATGAATACACAGTGGAAGTGAGGAACAGGTTTAAGGATTTAGATTTGGTGGACAGAGTGCCTGAAGAACTATGGATGGAGGCTCGTAACATTATACAAGAGGCAGCAACTAAAACCATCCCAATGAAAAAGAAATGCAAGAAAGCAAAGTGGCTGTCCAACGAGGCCTTACAAATAGCGGGGGAGAGAAGGCAAGCAAAATGCGAGGGAGATAGTGAAAGATACAGGAAATTGAATGCAGATTTCCAAAAAATAGCAAGGAGAGACAAGAAGGCCTTCTTAAACGAGCAATGCAAAGAAATAGAGGAAAACAATAGACTGGGAAAAACCAGAGATCTGTTCAAGAAAATTGGACATATGAAAGGAACATTTTGTACAAAGATTTCCATAATAAAAGACAAAAGTGGAAAGGACCTAACAGAAGCAGAAGACATCAAGAAGAGGTGGCAAGAATACACAGAGGAACTATACCAGAAAGAAATTGATGTCTCGTATACCCCAGGTAGTGTGGTTGCTGACCTTGAGCCAGACATCCTGGAAAGTGAAGTCAAATGGGCCTTAGAAAGCATCGCTAATAACAAGGCCAGTGGAAGTGATGATATTCCAGCTGAATTATTTAAAATTTTAAAAGATGATGCTGTTAAGGTGCTACACTCAATATGCCAGCAAATTTGGAAAACTCAGCAGTGGCCAGAGGATTGGAGAAGATCAGTCTACATCCCAATCCCAAAGAAGGGAAGTGCCAAAGAATGCTCCAACTACCGCACAATTGCACTCATTTAACACGCTAGCAAGGTTATGCTTAAAATTCTACAAGGCAGGCTTAAGCAGTATGTGGACCGAGAACTCCCAGAAGTGCAAGCTGGATTTAGAAGAGGCAGAGGAACCAGAGACCAAATTGCAAACATGCGCTGGATTATGGAGAAAGCTAGAGAGTTCCAGAAAGACATCTACTTCTGCTTCATTGACTATGCAAAAGCCTTTGACTGTGTCGACCACAGCAAACTATGGCAAGTTCTTAAAGAAATGGGAGTGCCTGATCACCTCATCTGTCTCCTGAGAAATCTCTATGTGGGACAAGAAGCTACAGTTAGAACTGGATATGGAACAACTGATTGGTTCAAAATTGGGAAAGGAGTATGACAAGGCTGTATATTGTCCCCCTGCTTATTTAACTTATATGCAGAATTCATCATGCGAAAGGCTGGGCTAGATGAATCCCAAGCCGGAATTAAGATTGCCGGAAGAAATATCAACAACCTCAGATATGCAGATGACACAACCTCGATGGCAGAAAGTGAGGAGGAATTAAAGAACCTTTTAATGAGGGTGAAAGAGGAGAGCGCAAAATATGGTCTGAAGCTCAACATCAAAAAAACGAAGATCATGGCCACTGGTCCCATCACCTCCTGGCAAATAGAAGGGGAAGAAATGGAGGCAGTGAGAGATTTTATTTTCTTGGGCTCCATGATCACTGCAGATGGTGACAGCAGTCACGAAATTAAAAGACGCCTGCTCCTTGGGAGAAAGGCGATGGCAAATCTAGACAACATCTTAAAAAGTAGAGACATCACCTTACCAACAAAGGTCCGTATAGTTAAAGCCATGGTTTTCCCAGTAGTGATGTATGGAAGTGAGAGCTGGACCATAAAGAAGGCTGATCGCCGAAGAATTGATGCTTTTGAATTATGGTGCTGGAGGAGACTCTTGAGAGTCCCATGGACTGCAAGAAGATCAAACGCATCTATTCTTAAGGAAATCAGACCTGAGTGCTCACTGGAAGGACAGATCGTGAAGTTGAGGCTCCAATACTTTGGCCACCTCATGAGAAGAGAAGACTCCCTGGAAAAGACCCTGATGTTGGGAAAGATGGAGGGCACTAGGAGAAGGGGACGACAGAGGATGAGATGGTTGGATAGTGTTCTCGAAGCTACAAACATGAGCCTGACCAAACTGCGGGAGGCAGTGGAAGACAGGAGTGCCTGGCGTGCTCTGGTCCATGGGGTCACGAAGAGTCGGACACGACTAAACGACTAAACAACAACAAAGCCCTAAATGACTCAGGCTCCAACTACCTGAAAAAAATTATTTTTTCCTTTCCTGCAGACTTCCTCAGGTGCTAAGAGTGGCAGAGGGCGTCCTATGCCTCTATAGATGTACAAATGTGCCCTTGCAATGTTTACAGTTATACTGCATCCAGAGGGAAATGGTGGCCAGGCGAATGGGGGGGGGGAGCAATGGGAAAGT
>1:c139487995-139484378 dna:primary_assembly primary_assembly:PodMur_1.0:1:1:140209921:1 REF_18
187-198|3417-3428	ATGCCATATTTT	12
@1:c139487995-139484378 dna:primary_assembly primary_assembly:PodMur_1.0:1:1:140209921:1 REF@@CGGTCCCTATTTATCTACTTGCACTTAAGGGTGCTTTCGAACTGCTAGGTTGGCAGGCGCTGGGACCGAACAACGGGAGCGCACCCCGCCGCAGGGATTCGAACTGCCGACCTTTCGATCGGCAAGCCCTAGGCACTGAGGCTTTTACCCACAGCGCCACCTGCGTCCCACACAATTATTATTAGCTATGCCATATTTTCCCCTTCATGGATCACTGCCTTGCCGTGGCGAAGGGGCTTGAAGAACTCAGAGAAGCTATGAACTATGCCAAGCAGGGCACCCAAGATGAACAGGTCATAATGGAGAGTTTTGACAAAACGTGATCCTCCTGGAGGAGGAACCGGCAAGCCACTCCAGTATTCCTGCCAAGAAAACTCCATGGACAAAGACAACAGGCATATAAAAGTTATGACGCTGGAAGATGAGCCCCTCAGGTCGGAAGGCGTCCAACATGCTACTGAGGAAGAGCAGAGGACAAGTACAAGTAGATCCAGAGCTGATGAAGCGGCTGGGCCAAAGCCGAAAGGACGCTCAGTTGCAGATATGCCTGGAAGCGAAAGGAAAGTCCAATGCTGTAAAGAAAAATCTTCCATAGGAACCTGGAATGTAAGAACCATGAACCTGGGTAAGTTGGATGTGGTCAAAAGTGAGATGGCAAGAATAAATATTGACATCCTGGGCATCAGTGAACTAAATGGACGGGAATGGGCGAATTCAGTTCGGATGACCATCATATCTACTACTGTGGGCAAGAAACCCGCAAAAGAAGTGGAGTGGCCATCATAGTCAACAAAAGAGTGGCGAAAGCAGTACTGGGATGCAATCTCAAAAATGATAGAATGATCTCGATACGAATCCAAGGCAGACCTTTTAACATCACAGTAATCCAAGTTTATGCACCAACTACTGGTGCTGAAGAAACTGAAATTGACCAATTCTACGAAGACTTACAACACCTTATAGAAGTGACACCAAAGAAGGATGTTCTTCTCATTATAGGGGATTGGAATGCTAAAGTAGGGAATCAAGAGATAAAAGGAACAACTGGCAAGTTTGGCCTTGGAGATCAAAACGAAGCAGGGCAAAGGCTAATAGAGTTCTGTCAAGAGAACAAGCTAGTTATCACAAACAACACAAGAAAACCAACAACAGAAGAGACGACTCTACACGTGGACATCACCAGATGGGCAGCATCAAAATCAGATTGATTATATTCTCTGCAGCCAAAGATGGAGAAGCTCAATACAGTCAGCAAAAATAAGACCTGGAGCTGACTGTGGCTCAGATCATCAGCTACTTATAGCAAAATTCAAGCTTAAACTGAAGAAAGTAGGAAAAACCACTGGGCCGGTAAGATACAATCTAAATCAAATCCCTTATGAATACACAGTGGAAGTGAGGAACAGGTTTAAGGATTTAGATTTGCTGGACAGAGTGCCTGAAGAACTATGGATGGAGGCTCGCAACATTATACAGGAGGCAGCAACGAAAACCATCCCAATGAAAAGGAAATGCAAGAAAGCAAAGTGGCTATACAATGAGGCCTTACAAATAGCGGGGGAGAGAAGGCAAGCAAAATGCGAGGGAGATAGAGAAAGATACAGGAAATTGAATGCAGATTTCCAAAGAATAGCAAGGAGAGACAAGAAGGCCTTTTTAAACGAGCAATGCAAAGAAATAGAGGAAAACAACAGAATGGGAAGAACCAGAGATCTGTTCAAGAAAATTGGAGATATGAAAGGAACATTTCGTTCAAAGATTACCATAATAAAGGACAAAAGTGGTAAAGACCTAACAGAAGCAGAAGACATCAAGAAGAGGTGGCAAGAATACACAGAGGAATTATACCAGAAAGATATGGATGTCTCGTACACCCCAGGTAGTGTGGTTGCTGACCTTGAGCCAGACATCCTGGAGAGTGAAGTCAAATGGGCCTTAGAAAGCACTGCAAATAACAAGGCCAGTGGAAGTGATGGTATTCCAGCTGAACTATTTAAAACTTTAAAAGATGATGCTGTTAAGGTGCTACACTCAATATGCCAGCAAGTTTGGAAAACTCAGCAGTGGCCAGAGGACTGGAGAAGATCAGTCTACATCCCAATCCCAAAGAAGGGCAGTGCTAAAGAATGCTCCAGCTACCGCACAATTGCACTCATTTCATATGCTAGCAAGGTTATGCTTAAAATTCTACAAGGAAGGCTCAAGCAGTATGTGGACCGAGAACTCCCAGAAGTGCAAGCTGGATTTAGAAGAGGCAGAGGAACCAGAGACCAAATTGCAAACATGCGCTGGATTATGGAGAAAGCTAGAGAGTTCCAGAAAGACATCTACTTCTGCTTCACTGACTATGCAAAAGCCTTTGACTGTGTTGACCACAGCAAACTATGGCAAGTTCTTAAAGAAATGGGAGTGCCTGATCACCTCTTCTGTCTCCTGAGAAATCTCTATGTGGGACAAGAAGCTACAGTTAGAACTGGATATGGAACAACTGATTGGTTCAAAATTGGGAAAGGAGTACGACAAGGCTATATATTGTCTCCCTACTTATTTAACTTATATGCAGAATTCATCATGCGAAAGGCTGGGCTGGATGAATCTCTAGCCGGAATTAAGATTGCCGGAAGAAATATCAACAACCTCAGATATGCAGATGACACAACCTTGATGGCAGAAAGTGAGGAGGAATTAAAGATCCTTTTATTGAGGGTGAAAGAGGAGAGCGCAAAATATGGTCTGAAGCTCAACATCAAAAAAATGAAGATCATGTCCACTGGGCCCATCACCTCCTGGCAAATAGAAGGGGAAGAAATGGAGGCAGTGAGAGATTTTACTTTCTTGGGCTCCATGATCACTGCAGATGGTGACAGCAGCCACGAAATTAAGAGACGCCTGCTTCTTGGGAGGAAAGCAATGACAACCCTAGACAGCATCTTAAAAAGTAGAGACATCACCAACAAAGGTTCGTATAGTAAAAGCTATGGTTTTCTTAGTAGTGATGTATGTAAGTGAGAGCTGGACCATAAAGAAGGCTGATCGCCGAAGAATTGATGCTTTTGAATTATGGTGCTGGAGGAGACTCTTGAGAGTCCCATGGACTGCAAGAAGAACAAACCTATCCATTCTTAAGGAAATCAGCCCTGAGTGCTCACTGGAAGGACAGATTGTGAAGCTGAGGCTCCAATACTTTGGCCACCTCATGAGAAGAGAAGACTCCCTGGAAAAGACCCTGATGTTGGGAAAGATGGAGGGCACAAGGAGAAGGGGGCGACAGAGGACGAGATGGTTGGATAGTGTCTTCGAAGCTACAAACATGAGTCTGACCAAACTGCGGGAGGCAGTGGAAGACAGAAGTGCCTGGCGTGCTCTGGTCCATGGGGTCACGAAGAGTCGGACACGACTAAACGACTTAACAACAACATGCCATATTTTGGGCCAATATCCACTGTAGTGAAGGACTTTTGTACAGTACAAAATCAGGCTGAAGATGCACTTTAGATTTATATCACTACAGCAATAGCCATATTTATCTGTAAAAGAATTTACACTTAGCAAGAGACCAGGGGTGTAATTCATAACTGACTTATTTCAGAGCAACCCAGCTAATTTTAATAGGATTAC
>Z:c49421905-49418286 dna:primary_assembly primary_assembly:PodMur_1.0:Z:1:50871175:1 REF_20
188-198|3419-3429	AAAGGTACCCC	11
@Z:c49421905-49418286 dna:primary_assembly primary_assembly:PodMur_1.0:Z:1:50871175:1 REF@@ACCCTAAGGAGTCTCAAGAGGGACGCGGGTGGTGCTGTGGGCAAAACCTCAGTGCCTAGGACTTGCCGATCGCATGGTCGGCGGTTCGAATCCCCGTGGCAGGGTGAGCTCCCGTCTTTCGGTCCCAGCTCCTGCCCACCTAGCAGTTCAAAAGCACCCCTAAGTGCAAGTAGATAAATAGTAAAGGTAAAGGTACCCCCCCCTTCATGGATCACTGCCTTGCCGTGGCGAAGGGGCTTGAAGAACTCAGAGAAGCTATGAACTACGCTGAGCAGGGCACACAAGATGAACAAGTCATAGTGGAGAGTTTCGACCAAACGTGATCCACCTGGAGGAGGAACCGGCAAGCCACTCCAGTATCCTTGCCAAGAAAACTCCATGGACAAAGACAACAGGCATATAAAAGTTATGACGCTGGAAGATGAGCCCCTCAGGTCGGAAGGCGTTCAACATGCTACTGGGGAAGAGCGGAGGGCAAGTACAAGTAGATCCAGAGCTGATGAAGCGGCTGGGCCAAAGCCGAAAGGACGCTCAGTTGCGGATATGCCTGGAAGCGAAAGGAAAGTCCAATGCTGTAAAGAAAAATATTGCATAGGAACCTGGAATGTAAGAACCATGAACCTGGGTAAGTTGGAGGTGGTCAAAAATGAGATGGCAAGAATAAATATTGACATCCTGGGCATCAGTGAACTAAAATGGACGGGAATGGGCGAATTCAGTTCGGATGACCATCACATCTACTACTGTGGGCAAGAAACCCGTAAAAGAAATGGAGTGGCCCTCATAGTCAACAAAAGAGTGGCGAAAGCTGTACTGGGATGCAATCTCAAAAATGATAGAATGATCTCGATACGAATCCAAGGCAGACCTTTTAACATCACAGTAATCCAAGTTTATGCACCAACTACTGGTGCTGAAGAAACTGAAATTGACCAATTCTATGAAGACTTACAACACCTTATAGAAGTGACACCAAAGAAGGATGTTCTTCTCATTATAGGGGATTGGAATGCTAAAGTAGGGAGGCAAGAGATAAAAGGAACAACTGGCAAGTTTGGCCTTGGAGATCAAAACTAAGCAGGGCAAAGGCTAATAGAGTTCTGTCAAGAGAACAAGCTGGTCATCACAAACACGCTTTTCCAACCACACAAGAGACGACTCTACACATGGACATCACCAGATGGGCAGCATCAAAATCAGATTGATTATATTCTCTGCAGCCAAAGATGGAGAAGCTCTGTACAGTCAGCAAAAACAAGACCTGGAGCTGATTGTGGCTCAGATCATCAGCTTCTTATAGCAAAATTCAAGCTTAAACTGAAGAAAGTAGGAAAAACCACTGGGCCGGTAAGATACAATCTAAGTCAAATCCCTTATGAATACACAGTGGAAGTGACGAACAGGTTTAAGGATTTAGATTTGGTGGACAGAGTGCCTGAAGAACTATGGATGGAGGCTCGTAACATTGTACAGGAGGCAGCAACGAAAACTATCCCAATGAAAAGGAAATGCAAGAAAGCAAAGTGGCTGTCCAACGAGGCCTTACAAATAGCGGAGGAGAGAAGGCAAGCAAAATGCAAGGGAGATAGTGAAAGATACAGGAAATTGAATGCAGATTTCCAAAGAATAGCAAGGAGAGACAAGAAGGCCTTCTTAAACGAGCAATGCAAACAAATAGAGGAAAACAACAGAATGGGAAGAACCAGAGATCTGTTCAAGAAAATTGGAGATATGAAAGGAACATTTCGTACAAAGATTACCATAATAAAGGACAAAAGTGGTAAGGACCTAACAGAAGCAGAAGACATCAAGAAGAGGTGGCAAGAATACACAGAGGAATTATACCAGAAAGATATGGATGTCTCGTACACCCCAGGTAGTGTGGTTGCTGACCTTGAGCCAGACATCCTGGAGAGTGAAGTCAAATGGGCCTTAGAAAGCACTGCAAATAACAAGGCCAGTGGAAGTGATGGTATTCCAGCTGAACTATTTAAAATTTTAAAAGATGATGCTGTTAAGGTGCTACACTCAATATGCCAGCAAATTTGGAAAACTCAGCAGTGGCCAAAGGATTGGAGAAGATCAGTCTACATTCCAATCCCAAAGAAGGGCAGTGCCAAAGAATGCTCCAACTACCGCACAATTGCACTCATTTCACACGCTAGCAAGGTTATGCTTAAAATTCTACAAGGAAGGCTCAAGCAGTATGTGGATCGAGAACTCCCAGAAGTGCAAGCTGGATTTAGAAGAGGCAGAGGAACCAGAGACCAAACTGCAAACATGCTTTGGATTATGGAGAAAGCTAGAGAGTTCCAGAAAGACATCTACTTCTGCTTCATTGACTATGCAAAAGCCTTTGACTGTGTCGACCACAGCAAACTATGGCAAGCTCTTAAAGAAATGGGAGTGCCTGATCACCTCATCTGTCTCCTGAGAAATCTCTATGTGGGACAAGAAACTACAGTTAGAACTGGATATGGAACAACTGATTGCTTCAAAATTGGGAAAGGAGTACGACAAGGCTGTATTTTGTCTCCCTGCTTATTTAATTTATATGCAGTATACATCATGCGAAAGGCTGGGCTGGATGAATCCCAAGCTGGAATTAAGATTGCCGGAAGAAATATCAACAACCTCAGATATGCAGATGACACAACCTTGATGGCAGAAAGTGAGGAGGAATTAAAGAACCTTTTAATGAGGGTGAAAGAGGAGAGCGCAAAATATGGTCTGAAGCTCAACATCAAAAAAACGAAGATCATGGCCACTGGTCCCATCACCTCCTGGCAAATAGAAGGGGAAGAAATGGAGGCAGTGAGAGATTTTACTTTCTTGGGCTCCATGATCACTGCAGATGGTGACAGCAGCCACGAAATTAAAAGACGCCTGCTTCTTGGGAGAAAGGCGATGGCAAACCTAGACAGCTTCTTAAAAAGCAGAGACATCACATTGCCAACAAAGGTCCGTATAGTTAAAGCTATGTTTTCCCAGTAGTGATGTACGGAAGTGAGAGCTGGACCATAAAGAAGGCTGATCGCCGAAGAATTGATGCTTTTGAATTATGGTGCTGGAGGAGACTCTTGAGAGTCCCATGGACTGCAAGAAGATCAAACGCATCCATTCTTAAGGAAATCAGCCCTGAGTGCTCACTGGAAGGACAGATCGTGAAGCTGAGGCTCCAGTACTTTGGCCACCTCATGAGAAGAGAAGACTCCCTGGAGAAGACACTGATGCTGGGAAAGATGGAGGGCACAAGGAGAAGGGGGCGACAGAGGACGAGATGGTTGGATAGTGTTTTCGAGGTTACCAGCATGAGTTTGACCAAACTGCGGGAAGTAGTGGAGGACAGAGGTGCCTGGCGTGCTCTGGTCCATGGGGTCACGAAGAGTCGGACACGACTAAACGACTAAACAACAACAAAAGGTACCCCTGCCCGTACAGGCCAGTCTTGACAGACTCTGGGGTTGTGCGCCCATCTCACTCAAGAGGCCGGGGGCCAGCGCTGTCCGGAGACACTTCCGGGTCACGTGGCCAGCGTGACAAAGCTGCATCTGGCGAGCCAGCGCAGCACACGGAACGCCGTTTACCTTCCCGCTGGTAAGCGGTCCCTATTTATCTAC
>7:34049915-34053537 dna:primary_assembly primary_assembly:PodMur_1.0:7:1:92398148:1 REF_23
188-198|3422-3432	ACTCCTGTGTA	11
@7:34049915-34053537 dna:primary_assembly primary_assembly:PodMur_1.0:7:1:92398148:1 REF@@TGCCATGATAAATAACAATAGTCAATTATCCAATATTGGACATATTCAAAGCAGACCCATTGAAATCAACGGGTGCAAGTCAGCCCACTGTTTTCATTGGGTCTGCTCCAAGCATGACTTTAATCACCCAGTAACTGCTAAGAGCTGCTTGAAATACCAAGCCTTCAAAGATGACATTAGTGTAAACTACTCCTGTGTACCCCTTCATGGATCACTGCCTTGCCGTGGCGAAGGGGCTTGAAGAACTCAGAGAAGCTATGAACTACGCCGAGCAGGGCACACAAGATGAACAAGTCATAGTGGAGAGTTTTGACCAAATGTGATCCACCTGGAGGAGGAACTGGCAAGCCACTCCAGTATCCTGCCAAGAAAACTCCATGGACAAAGACAACAGGCATATAAAAGTTATGACGCTGGAAGATGAGCCCCTCAGGTCGGAAGGCGTCCAACATGCTACTGGGGAAGAGCGGAGGGCAAGTACAAGTAGATCCAGAGCTGATGAAGCGGCTGGGCCAAAGCCGAAAGGACGCTCAGTTGCGGATATGCCTGGAAGCGAAAGGAAAGTCCAATGCTGTAAAGAAAAATATTGCATAGGAACCTGGAATGTAAGAACCATGAACCTGGGTAAGTTGGAGGTGGTCAAAAATGAGATGGCAAGAATAAATATTGACATCCTGGGCATCAGTGAACTAAAATGGACTGGAATGGGCGAATTCAGTTCGGATGACCATCACATCTACTACTGTGGGCAAGAAACCCGTAAAAGAAATGGAGTGGCCCTCATAGTCAACAAAAGAGTGGCGAAAGCTGTACTGGGATGCAATCTCAAAAATGATAGAATGATCTCAATACGAATCCAAGGCAGACCTTTTAACATCACAGTAATCCAAGTTTATGCACCAACTACTGGCGCTGAAGAAACTGAAATTGACCAATTCTATGAAGACTTACAAGACCTTATAGAAGTGACACCAAAGAAGGATGTTCTTCTCATTATAGGGGATTGGAATGCTAAAGTAGGGAGTCAAGAGATAAAAGGAACAACTGGCAAGTTTGGCCTTGGAGTTCAAAACGAAGCAGGACAAAGGCTAATAGAGTTCTGCCAAGAGAACAAGCTGGTCATCACAAACACTCTTTTCCAACAACACAAGAGATGACTCTACACATGGACATCACCAGATGGGCAGCATCGAAATCAGATTGATTATATTCTCTGCAGCCAAAGATGGAGAAGCTCTATACAGTCAGCAAAAACAAGACCTGGAGCTGACTGTGGCTCAGATCATCAGCTTCTTATAGCAAAATTCAAGCTTAAACTGAAGAAAGTAGGAAAAACCACTGGACCAGTAAGATACAATCTAAGTCAAATCCCTTATGAATACACAGTGGAAGTGAGGAACAGGTTTAAGGATTTAGATTTGGTGGACAGACTGCCTGAAGAACTATGGATGGAGGCTCGTAACATTGTACAGGAGGCAGCAACGAAAACCATCCCAATGAAAAGGAAATGCAAGAAAGCAAATTGGCTGTCCAACGAGGCCTTACAAATAGCGGAGGAGAGAAGGCAAGCAAAATGTGAGGGAGATAGTGAAAGATACAGGAAATTGAATGCAGATTTCCAAAGAATAGCAAGGAGAGACAAGAAGGCCTTCTTAAACGAGCAATGCAAACAAATAGAGGAAAACAACAGAATGGGAAGAACCAGAGATCTGTTCAAGAAAATTGGAGATATGAAAGGAACATTTCGTACAAAGATTACCATAATAAAGGACAAAAGTGGTAAGGACCTAACAGAAGCAGAAGACATCAAGAAGAGGTGGCAAGAATACACAGAGGAATTATACCAGAAGGATATGGATGTCTCGTACACCCCAGGTAGTGTGGTTGCTGACCTTGAGGCAGACATCCTGGAAAGTGAAGTCAAATGGGCCTTAGAAAGCACTGCAAATAACAAGGCCAGTGGAAGCGATGGTATTCCAGCTGAACTATTTAAAATTTTAAAAGATGATGCTGTTAAGGTGCTACACTCAATATGCCAGCAAATTTGGAAAACTCAGCAGTGGCCAGAAGATTGGAGAAGATCAGTCTACATCCCAATCCCAAAGAAAGGCAGTGCCAAAGAATGCTCCAACTACTGCACAATTGCACTCATTTCACACGCTAGCAAGGTTATGCTTAAAATTCTACAAGGAAGGCTCAAGCAGTATGTGGATCGAGAACTCCCAGAAGTGCAAGCTGGATTTAGAAGAGGCAGAGGAACCAGAGACCAAATTGCAAACATGCGCTGGATTATGGAGAAAGCTAGAGAGTTCCAGAAAGACATCTACTTCTGCTTCATTGACTATGCAAAAGCCTTTGACTGTGTCGACCACAGCAAACTATGGCAAGTTCTTAAAGAAATGGGAGTGCCTGATCACCTCATCTGTCTCCTGAGAAATCTCTATGTGGGACAAGAAGCTACAGTTAGAACTGGATATGGAACAACTGATTGGTTCAAAATTGGGAAAGGAGTACGACAAGGCTGCATTTTGTCTCCCTGCTTATTTAATTTGTATGCAGAATACATCATGCGAAAGGCTGGGCTGGATGAATCCCAAGATGGAATTAAGATTGCCGGAAGAAATATCAACAACCTCAGATATGCAGATGACACAACCTTGATGGCAGAAAGTGAGGAGGAATTAAAGAACCTTTTAATGAGGGTGAAAGAGGAGAGCGCAAAATATGGTCTGAAGCTCAACATCAAAAAAACGAAGATCATGGCCACTGGTCCCATCACCTCCTGGCAAATAGAAGGGGAAGAAATGGAGGCAGTGAGAGATTTTACTTTCTTGGGCTCCATGATCACTGCAGATGGTGACAGCAGCCACGAAATTAAAAGACGCCTGCTTCTTGGGAGAAGGGCAATGACAGGCCTAGACAGCATCTTGAGAGGTAGAGACATCACCTTGCCAACAAAGGTCCGTATAGTTAAAGCCATGGTTTTCCCAGTAGTGATGTATGGAAGTGAGAGCTGGACCATAAAGAAGGCTGATCGCCGAAGAATTGATGCTTTTGAATTATGGTGCTGGAGAAGACTCTTGAGAGTCCCATGGACTGCAAGAAGATCAAACGCATCCATTCTTAAGGAAATCAGCCCTGAGTGCTCACTGGAAGGACAGATCGTGAAGCTGAGGCTCCAGTACTTTGGCCACCTCATGAGAAGAGAAGACTCCCTGGAGAAGACCCTGATGCTGGGAAAGATGGAGGGCACAAGGAGAAGGGGGCGACAGAGGACAAGATGGTTGGATAGTGTTTTCGAGGTTACCAGCATGAGTTTGACCAAACTGCGGGAGGCAGTGGAAGGCAGGAGTGCCTGGCGTGCTCTGGTCCATGGGGTCACGAAGAGTCAGACACGACTAAACGACTAAACAACAACAACAACTCCTGTGTATATTAGGAGCCATTCAGTTTTGTACCAAGAGCTAATTGATTGTCAAGAACAGAAAGGGCTTTCCCAGCGACATCCTTCTACTTGTGATACTCTAAACTTTTTCAGTCCATGGGTCACTGTGGGCCAACCCACCAAGGGTCATATCCCAGTGGTAGATGTGGCAAAATTGAAGTGGGTGTGGCCATCTTTG
>1:c76237322-76233721 dna:primary_assembly primary_assembly:PodMur_1.0:1:1:140209921:1 REF_2
187-199|3403-3415	ATTGGACCTTACC	13
@1:c76237322-76233721 dna:primary_assembly primary_assembly:PodMur_1.0:1:1:140209921:1 REF@@TATATATATATATGCTTGTATTTTATATATATTTATATAACATCCAAAATGCAGATTCAAATTCTGGATTTTAAATCTTTCTTTCAAACTTGGTATGGCGAAATTTGGAAATTCACAGAATTTAATTTTCAAAGGTATTTCATTTTTTTCTCCCTTTCAGATCTACTTTGTGACTTTGCAGTACAGTATTGGACCTTACCCCCTTCATGGATCACTGCCTTGCCGTGGCGAAGGGGCTTGAAGAACTCAGAGAAGCTATGAACTATGCCGAGCAGGGCACACAAGATGAACAGGTCATAGTGGAGAGTTTCGACCAAATGTGATCCACCTGGAGGAGGAACCGGCAAGCCACTCCAGTATCCTTGCCAAGAAAACTCCATGGACAAAGACAACGGGCATATAAAAGTTATGACGCTGGAAGATGAGCCCCTCAGGTCGGAAGGCGTCCAACATGCTACTGGGGAAGAGCGGAGGGCAAGTACAAGTAGATCCAGAGCTGATGAAGTGGCTGGGCCAAAGCCGAAAGGACGCTCAGTTGCGGATATGCCTGGAAGCGAAAGGAAAGTCCAATGCTGTAAAGAAAAATATTGCATAGGAACCTGGAATGTAAGAACCATGAACCTGGGTAAGTTGGAGGTGGTAAAAAATGAGATGGCAAGAATAAATATTGACATCCTGGGCATCAGTGAACTAAAATGGACGGGAATGGGCGAATTCAGTTCGGATGACCATCACATCTACTACTGTGGGCAAGAAACCCGTAAAAGAAATGGAGTGGCCCTCATAGTCAACAAAAGAGTGGCGAAAGCTGTACTGGGATGCAATCTCAAAAATGATAGAATGATCTCGATACGAATCCAAGGCAGACCTTTTAACATCACAGTAATCCAAGTTTATGCACCAACTACTGGTGCTGAAGAAACTGAAATTGACCAATTCTATGAAGACTTACAACACCTTATAGAAGTGACACCAAAGAAGGATGTTCTTCTCATTATAGGGGATTGGAATGCTAAAGTAGGGAGGCAAGAGATAAAAGGAACAACTGGCAAGTTTGGCCTTGGAGATCAAAATGAAGCAGGGCAAAGGCTAATAGAGTTCTGTCAAGAGAACAAGCTGGTCATCACAAACACGCTTTTCCAACAACACAAGAGACGACTCTACACATGGACATCACCAGATGGGCAGCATCGAAATCAGATTGATTATATTCTCTGCAGCCAAAGATGGAGAAGCTCTATACAGTCAGCAAAAACAAGACCTGGAGCTGACTGTGGCTCAGATCATCAGCTTCTTATAGCAAAATTCAAGCTTAAACTGAAGAAAGTAGGAAAAACCACTGGGCCGGTAAGATACAATCTAAGTCAAATCCCTTATGAATACACAGTGGAAGTGACGAGCAGGTTTAAGGATTTAGATTTGGTGGACAGGGTGCCTGAAGAACTATGGATGGAGGCTCGTAACATTGTACAGGAGGCAGCAACGAAAACCATCCCAATGAAAAGGAAATGCAAGAAAGCAAAGTGGCTGTCCAACGAGGCCTTACAAATAGCAGAGGAGAGAAGGCAAGCAAAATGTGAGGGAGATAGTGAAAGATACAGGAAATTGAATGCAGATTTCCAAAGAATAGCAAGGAGAGACAAGAAGGCCTTCTTAAACGAGCAATGCAAACAAATAGAGGAAAACAACAGAATGGGAAGAACCAGAGATCTGTTCAAGAAAATTGGAGATATGAAAGGAACATTTCGTACAAAGATTACCATAATAAAGGACAAAAGTGGAAAGGACCTAACAGAAGCAGAAGACATCAAGAAGAGGTGGCAAGAATACACAGAGGAATTATACCAGAAAGATATGGATGTCTCGTACACCCCAGGTAGTGTGGTTGCTGACCTTGAGCCAGACATCCTGGAGAGTGAAGTCAAATGGGCCTTAGAAAGCACTGCAAATAACAAGGCCAGTGGAAGTGATAGTATTCCAGCTGAACTATTTAAAATTTTAAAAGATGACGCTGTTAAGGTGCTACACTCAATATGCCAGCAAATTTGGAAAACTCAGCAGTGGCCAGAAGATTGGAGAAGATCAGTCTACATCCCAATCCCAAAGAAGGGCAGTGCCAAAGAATGTTCCAACTACCGCACAATTGCACTCATTTCACACACTAGCAAGGTTATGCTTAAAATTCTACAAGGAAGGCTCAAGCAGTATGTGGATTGAGAACTCCCAGAAGTGCAGGCTGGATTTAGAAGAGGCAGAGGAACCAGGGACCAAATTGCAAACATGCGCTGGATTATGGAGAAAGCTAGAGAGTTCCAGAAAGACATCTACTTCTGCTTCATTGACTATGCAAAAGCCTTTGACTGTGTCGACCACAGCAAACTATGGCAAGTTCTTAAAGAAATGGGAGTGCCTGATCACCTCATCTGTCTCCTGAGAAATCTCTATGTGGGACAAGAAGCTACAGTTAGAACTGGATATGGAACAACTGATTGGTTCAAAATTGGGAAAGGAGTATGACAAGGCTGTATTTTGTCTCCCTGCTTATTTAATTTATATGCAGAATACATCATGCGAAAGGCTGGGCTGGATGAATCCCAAGCTGGAATTAAGATTGCCGGAAGAAATATCAACAACCTCAGATATGCAGATGACACAACCTTGATGGCAGAAAGTGAGGAGGAATTAAAGAACCTTTTAATGAGGGTGAAAGAGGAGAGCGCAAAATATGGTCTGAAGCTCAACATCAAAAAAACGAAGATCATGGCCACGGGTCCCATCACCTCCTGGCAAATAGAAGGGGAAGAAATGTAGGCAGTGAGAGATTTTACTTTCTTGGGCTCCATGATCACTGCAGATGGTGACAGCAGCCACGAAATTAAAAGACGCCTGCTTCTTGGGAGAAGGGCAATGACAGGCCTAGACAGCATCTTGAAAAGTAGAGACGTCACCTTGCCAACAAAGGTCCATATAGTTAAAGCCATGGTTTTCCCAGTAGTGATGTATGGAAGTGAGAGCTGATCGCCGAAGAATTGATGCTTTTGAATTATGGTGCTGGAGAAGACTCTTGAGAGTCCCATGGACTGCAAGAAGATCAAACACATCCATTCTTAAGGAAATCAGCCCTGAGTGCTCACTGGAAGGACAGATCCTGAAGCTGAGGCTCCAGTACTTTGGCCACCTCATGAGAAGAGAAGACTCCCTGGAGAAGACACTGATGCTGGGAAAGATGGAGGGCACAAGGAGAAGGGAAGCGACAGAGGACAAGATGGTTGGATAGTGTTTTCGAGGTTACCAGCATGAGTTTGACCAAACTGCGGGAAGTAGTGGAGGACAGAGGTGCCTGGCGTGCTCTGGTCCATGGGGTCACGAAGAGTCGGACACGACTAAACGACTAAACAACAAAATTGGACCTTACCAGGTCCCTTTAAAAAGTCAGGGAATGAGTCTCTCTGCAGTATTGTCCAAAGAACAAGGATTTACTTTGCTAAGGACTTGAGGTTCTTTTCTACGTCTAAGCTATGGTTGTGCCAGACATTTCTGCTGTATTTGGCCGCAAGCATTCTCCCATCAGTTAGTGAGAAAATAAACTGTGTTCAAAAATT
>7:52323366-52326946 dna:primary_assembly primary_assembly:PodMur_1.0:7:1:92398148:1 REF_61
309-319|3319-3329	TTTGACCAAAC	11
@7:52323366-52326946 dna:primary_assembly primary_assembly:PodMur_1.0:7:1:92398148:1 REF@@CTAAATCAAAACTGAGTAAACTTTCATCTCAAGTAAGAGTTGGAACAGATTAATAACTTCTCTCAAAACTAACTTAATTTGTTCTGCAGATTTTTGAGTCATATTATGAATACAAGTTCCATAGGGAATTCAAGTTATCTATAAATATTGTGATTAAATCCTTAGTTTACTACTGAATTAGTAGCAACCACTTCTAGCACCCCTTCATGGATCACTGCCTTGCCGTGGCGAAGGGGCTTGAATAACTCAGAGAAGCTATGAGCTATGCCGTGCAGGGCCACCCAAGATGGACAGGTCATAGTGAAGAGTTTTGACCAAACGTGATCCACCTGGAGGAGGAACTGGCAAGCCACTCCAGTATCCCTGCCAAGAAAACTCCCTGGACAAAGACAACAGGCATATAAAAGTTATGATGCCGGAAGATGAGCCCCTCAGGTCGGAAGGTGTCCAACATGCTATTGAGGAAGAGCGGAGGACAAGTACAAGTAGATTCAGAGCTGATGAAGCGGCTGGGCCAAAGCCAAAAGGCCGCTCAGTTGTGGATATGGCTGGAAGTGAAAGGAAAGTCCAATGCTGTAAAGAAAATTATTGCATAGAAACCTGGAATGTAAGAACCATGAACCTTGGTAAGTTGGATGTGGTCAAAAATGAGATGGCAAGAATAAATATTGACATCCTGGGTATCAGTGAACTAAAATGGATGGGAATGGGTGAATTCAGTTCGGATGACCATCATATCTACTACTGTGGCCAAGAATCCCATAAAAGAAATGGAGTGGCCCTTATAGTCAATAAAAGAGTGGCGAAAGCTGTACTGGGATGCAATCTCAAAAATGATAGAATGATCTTGATATGAACCCAAGGCAGACCTTTTAACATCACAGTAACCCAAGTTTATGCACCAACTACTGGTGCTGAAGAAACTGAAATTGACCAATTCTACGAAGACTTACAACACCTTATAGAAATGACACCAAAGAAGGATGTTCTTCTCGTTATAGGGGATTGGAATGCTAAAGTAGGGAGTCAAGAGATAAAAGGAACAACTGGCAAGTTTTTACTTGGAGTTCAAAACGAAGCAGGGCAAAGGCTGATAGAGTTCTGCCAAGAGAACAAGCTGGTCATCACAAACACGCTTTTCCAACAACACAAGAGATGACTCTACACATGGATGGACATCACCAGATGGGCAGCATCGAAATCAGATTGATTATTCTCTACAGCCAAAGATGGAGAAGCTCTATACAGTCAGCAAAAACAAGACCTGGAGCTGACTGTGGCTCAGATCATCAGCTTCTTATAGCAAAATTCAAGCTTAAACTGAAAAAAGTAGGGAAAACCACTGGGCCAGTAAGATACAATCTAAATCAAATCCTTTAGGAATACACAATGGAAGTGAGCAACAGGTTTAAGGATTTAGATTTGGTGGACAGAGTGGCTGAAGAACTATGGATGGAGGCTTGTAACATTATACAGGAGGCAGCAACGAAAACCATCCCAATGAAAAGGAAATGCAAGAAAGCAAAGTGGCTGTCCAATGAGGCCTTACAAATAGCGAGGGAGAGAAGGCAAGCAAAATGCGAGGGAGATAGTGAAAGATACAGGAAATTGAATGCAGATTTCAAAAAAATAGCAAGAAGAGACAAGAAGGCCTTCTTAAACGAGCAATTCAAATAAATAGAGGAAAACAATACAATGGGAAAAACCAGAGATCTGTTCAAGAAAATTGGAGATATGAAAGGAACATTTTGTTCAAAGATTACCATAATAAAGGACAAAAGTGGTAAGGACCTAACAGAAGCAGAAGACATCAAGAAGAGGTGGCAAGAATACACAGATGAATTATGCCAGAAAGATATGGATGTCTCGTACACCCCAGGTAGTGTGGTTGCTGACCTCGAGCCAGACATCCTGGAGAGTGAAGTCAAACGGGCCTTAGAAAGCACTGCTAATAACAAGGCCAGTGGAAGTGATGGTATTCCAGCTGAACTATTGAAATTTTAAAAGATGATGCTGTTAAGGTGCTACACTCAATATGCCAGCAAATTTGGAAAACTCAGCAATGGCCAGAGGATTGGAGAAGATCAGTCTACATCCCAATTCCAAAGAAGGGAAGTGCCAAAGAATGCTCCAACTACCGCACAATTGCACTCATTTCACACGCTAGCAAGGCTATGCTTAAAATTCTACAAGGAAGGCTCAAGCAGTATGTGGACAGAGAACTCCCAGAAGTGCAAGCTGGATTTAGAAGAGGCAGAGGAACCAGAGACCAAATTGCAAACATGCGCAGGATTATGGAGAAAGCTAGAGAGTTCCAGAAAAACATCTACTTCTGCTTCATTGACTATGCAAAAGCCTTTGACTGTGTCGACCACAGCAAACTATGGCAAGTTCTTAAAGAAATGGGAGTGCCTGATCACCTCATCTGTCTCCTGAGAAATCTTTATGTGGGACAAGAAGCTACAGTTAGAATTGGATATGGAACAACTGATTGGTTCAAAATTGGGAAAGGAGTATGACAAGGCTGTATATTGTCTCCCTGCTTATTTAACTTATATGCAGAATTCATCATGCGAAAGGCTGGGCTGGATGTATCCCAAGCCAGAATTAAGATTGCCAGAAGAAATATCAACAACCTCAGATATGCAGATGACACAACCTTGATGGGAGAAAGTGAGGAGGAATTAAAGAACCTTTTAATGAGGGTGAAAGAGGAGAGCGCAAAATATGGTCTGAAGCTCAACATCAAAAAAACGAAGATCATGGCCACTGGTCCCATCACCTCCTGGCAAATAGAAGGGGAAGAAATGGAGGCAGTGAGAGATTTTACTTTCTTGGGTTCCATGATCACTGCAGATGGTGACAGCAGTCACGAAATTAAAAGACGCCTGCTTCTTGGGAGAAAAGCAATGACAAACCTAGACAGCACCTTAAAAAGCAGAGACATCACCTTGCCAACAAAGGTCCGTATAGTTAAAGCTATGGTTTTCCCAGTAGTGATGTATGGAAGTGAGAGCTGGACCATAAAGAAGGCTGATCGCCGAAGAATTGATGCTTTTGAATTATGGTGCTGGAGGAGACTCTTCAGAGTCCCAAGGACTGCAAGAAGATCAAACCTATCCATTCTTAAGGAAATCAGCCCTGAGTGCTCACTGGAAGGACAGATCGTGAAGCTGAGGCTCCAATACTTTGGCCACCTCATGAGAAGAGAAGACTCCCTGGAAAAGGCCCTGATGTTGGGAAAGATGGAGGGCACAAGGAGAAGGGGACAACAGAGGACGAGATGGTTGGACAGTGTTCTCGAAGCTACCAGCATGAGTTTGACCAAACTGTGGGAGGCAGCAGAAGACAGGAGTGCCTGACGTGCTCTGGTCCATGGGGCCAGACACGACTAAACAACAACAACAGCAACAACAACAACAACAACAACTTTCTAGAATAACATCTCAAAATATTTGGTCACTTCTTAGCCAAAAAAATTTCAGCCCCAATATCATATTGCTAGGTTATTCACACACAGAAAAAGGAATTGCTTACCTTTTCCCAATACTCTTAAAAACAGAAAGTCTATCACAGGGACA
>10:39103387-39107010 dna:primary_assembly primary_assembly:PodMur_1.0:10:1:76280819:1 REF_24
188-198|3425-3435	ATATTTCCTAC	11
@10:39103387-39107010 dna:primary_assembly primary_assembly:PodMur_1.0:10:1:76280819:1 REF@@TGACAGTAAGAGCTGTTTGGCAGTGGAACAGACTTCCACAAGAGGTAGTAGACTCTCCTTCCTTGAGGTTTTTAAGTAGCGGTTGGATGACTACTCTGTCATGGATGCTTTAGCTGAGATTCCTGAATTGCCGGGGGTTGGACTAGATGACCCTTGGGTCCCTCCCAACTCTAAGATTCTATGATTCTATATTTCCTACCCCCTTCATGGATCACTGCCTTGCCGTGGCGAAGGGGCTTGAAGAACTCAGAGAAGCTATGAACTATGCCGAGCAGGGCACACAAGATGAACAGGTCATAGTGGAGAGTTTTGACCAAACGTGATCCACCTGGAGGAGGAACCGGCAAGCCACTCCAGTATCCTTGCCAAGAAAACTCCATGGACAAAGACAACAGGCATATAAAAGTTATGACGCTGGAAGATGAGCCCCTCAGGTCGGAAGGCGTCCAACATGCTACTGGGGAAGAGCGGAGGGCAAGTACAAGTAGATCCAGAGCTGATGAAGCGGCTGGGCCAAAGCCGAAAGGACGCTCAGTTGCGGATATGCCTGGAAGCGAAAGGAAAGTCCAATGCTGTAAAGAAAAATATTGCATAGGAACCTGGAATGTAAGAACCATGAACCTGGGTAAGTTGGAGGTGGTCAAAAATGAGATGGCAAGAATAAATATTGACATCCTGGGCATCAGTGAACTAAAATGGACGGGAATGGGTGAATTCAGTTCGGATGACCATCACATCTACTACTGTGGGCAAGAAACCCGTAAAAGAAATGGAGTGGCCCTCATAGTCAACAAAAGAGTGGCGAAAGCTGTACTGGGATGCAATCTCAAAAATGATAGAATGATCTCGATACGAATCCAAGGCAGACCTTTTAACATCACAGTAATCCAAGTTTATGCCCCAACTACTGGTGCTGAATAAACTGAAATTGACCAGTTCTATGAAGACTTACAACACCTTATAGAAGTGACACCAAAGAAGGATGTTCTTCTCATTATAGGGGACTGGAATGCTAAAGTAGGGAATCAAGAGATAAAAGGAACAACTGGCAAGTTTGGCCTTGGAGATCAAAACGAAGCAGGGCAAAGGCTAATAGAGTTCTGTCAAGAGAACAAGCTGGTCATCACAAACACGCTTTTCCAACAACACAGGAGACGACTCTACACATGGACATCACCAGATGGGCAGCATCGAAATCAGATTGATTATATTCTCTGCAGCCAAAGATGGAGAAGCTCTATACAGTCAGCAAAAACAAGACCTGGAGCTGACTGTGGCTCAGATCATCAGCTTCTTATAGCAAAATTCAAGCTTAAACTGAAGAAAGTAGGAAAAACCACTGGGCCGGTAAGATACAATCCAAGTCAAATCCCTTATGAATACACAGTGGAAGTGACGAACAGGTTTAAGGATTTAGATTTGGTGGACAGAGTGCCTGAAGAACTATGGATGGAGGCTCGTAACATTGTACAGGAGGCAGCAACGAAAACCATCCCAATGAAAAGGAAATGCAAGAAAGCAAAGTGGCTGTCCAACGAGGCCTTACAAATAGCAGAGGAGAGAAGGCAAGCAAAATGTGAGGGAGATAGTGAAAGATACAGGAAATTGAATGCAGATTTCCAAAGAACAGCAAGGAGAGACAAGAAGGCCTTCTTAAATGAGCAATGCAAACAAATAGAGGAAAACAACAGAATGGGAAGAACCAGAGATCTGTTCAAGAAAATTGGAGATATGAAAGGAACATTTCGTACAAAGATTACCATAATAAAAGACAAAAGTGGTAAGGACCTAACAGAAGCAGAAGACATCAAGAAGAGGTGGCAAGAATACACAGAGGAACTATACCAGAAAGAAATGGATGCCTCGTACACCCCAGGTAGTGTGGTTGCTGACCTTGAGCCAGACATCCTGGAAAGTGAAGTCAAATGGGCCTTAGAAAGCACTGCAAATAACAAGGCCAGTGGAAGTGATGGTATTCCAGCTGAACTATTTAAAATTTTAAAAGATGATGCTGTTAAGGTGCTACACTCAATATGCCAGCAAATTTGGAAAACTCAGCAGTGGCCAGAAGATTGGAGAAGATCAGTCTACATCCCAATCCCAAAGAAGGGCAGTGCCAAAGAATGCTCCAACTACCGCACAATTGCACTCATTTCACACGCTAGCAAGGTTATGCTTAAAATTCTACAAGGAAGGCTCAAGCAGTATGTGGATCGAGAACTCCCAGAAGTGCAAGCTGGATTTAGAAGAGGCAGAGGAACCAGAGACCAAATTGCAAACATGCGCTGGATTATGGAGAAAGCTAGAGAGTTCCAGAAAGACATCTACTTCTGCTTCATTGACTATGCAAAAGCCTTTGACTGTGTCGACCACAGCAAACTATGGCAAGTTCTTAAAGAAATGGGAGTGCCTGATCACCTCATCTGTCTCCTGAGAAATCTCTATGTGGGACAAGAAGCTACAGTTAGAACTGGATATGGAACAACTGATTGGTTCAAAATTGGGAAAGGAGTACGACAAGGCTGTATTTTGTCTCCCTGCTTATTTAATTTATATGCAGAATACATCATGCGAAAGGCTTGGCTGGATGAATCCCAAGCTGGAATTAAGATTGCCGGAAGAAATATCAACAACCTCAGATATGCAGATGACACAACCTTGATGGCAGAAAGTGAGGAGGAATTAAAGAACCTTTTAATGAGGGTGAAAGAGGAGAGCGCAAAATATGGTCTGAAGGTCAATATCAAAAAAACGAAGATCATGGCCACTGGTCCCATCACCTCCTGACAAATAGAAGGGGAAGAAATGGAGGCAGTGAGAGATTTTACTTTCTTGGGCTCCATGATCACTGCAGATGGTGACAGCAGCCACGAAATTAAAAGACGCCTGCTTCTTGGGAGAAGGGCAATGACAGGCCTAGACAGCATCTTGAGAAGTAGAGATGTCACCTTGCCAACAAAGGTCCGTATAGTTAAAGCCATGGTCTTCCCAGTAGTGATGTATGGAAGTGAGAGCTGGACCATAAAGAAGGCTGATCGCCGAAGAATTGATGCTTTTGAATTATGGTGCTGGAGAAGACTCTTGAGAGTCCCATGGACGGCAAGAAGATCAAATGCATCCATTCTTAAGGAAATTAGACCTGAGTGCTCACTGGAAGGACAGATCATGAAGCTGAGGCTCCAGTACTTTGGCCACCTCATGAGAAGAGAAGACTCCCTGGAGAAGACACTGATGCTGGGAAAGATGGAGGGCACAAGGAGAAGGGGGCGACAGAGGACGAGATGGTTGGATAGTGTTTTCGAGGTTACCAGCATGAGTTTGACCAAACTGCGGGAGGTAGTGGAGGACAGAGGTTCCTGGTGTGCTCTGGTCCATGGGGTCACGAAGAGTCGGACACGACTAAACGACTAAACAACAACAACAACATATTTCCTACATTTTTGCAATTCAAAATCATCATTTTAAACCTTCCTTTTGTAATGGGTAGAAATGAAATATATATTTAGCATACTCTAAATATATATTTAGCTGTGAATTAGAGGCCCAGAAACACTAAAATTAGAAGTGAACAGTAGTTCCTATATTTACCAGGAAACTCAGCAGGCTACTTCCTTTTCATCCTCT
>5:70534987-70538605 dna:primary_assembly primary_assembly:PodMur_1.0:5:1:100393251:1 REF_19
187-197|3416-3426	AACTGGATGTG	11
@5:70534987-70538605 dna:primary_assembly primary_assembly:PodMur_1.0:5:1:100393251:1 REF@@TAAGAGTTATGCGCAGAACATTTCAGGCCAAAAAGATAAGCATTTTCCGCAAGATGTGAGATGTCATAATTGTCACTAGACATTGTAACTAGCTAAGCAAGAGGTAACCTTCCAAGAGAAAAATAAATAAAGGTTCTGATTGAGTTGTTGCATTCTTATTGCAAAAAAAAAAAAAATGGTTGTGACTAACTGGATGTGCTCCTTCATGGATCACTGCCTTGCCGTGGCGAAGGGGCTTGAATAACTCAGAGAAGCTATGAGCTATGCCGTGCAGGGCCACCCAAGATGGACAGGTCATAGTGGAGAGTTTTGACCAAACGTGATCCACCTGGAGCAGGAACTGGCAAGCCACTCCAGTATCCCTGCCAAGAAAACTCCATGGACAAAGACAACAGGCATATAAAAGTTATGACGCTGGAAGATGAGCCCCTCAGGTCGGAAGGTGTCCAACATGCTACTGGGGAAGAGCAGAGGACAAGTACAAGTAGATCCAGAGCTGATGAAGCGGCTGGGCCAAAGCCGAAAGGACGCTCAGTTGCGGATATGCATGGAAGCGAAAGGAAAGTCCAATGCTGTAAAGAAAAATATTGCATAGGAACCTGGAATGTAAGAACCATGAACCTGGGTAAGTTGGATGTGGTCAAAAATGAGATGGCAAGAATAAATATTGACATCTTGGGCATCAGTGAACTAAAATGGACGGGAATGGGCGAATTCAGTTTGGATGACTATCATATCTACTACTGTGGACAAGAAACCCGTAAAAGAAATGGAGTGGCCCTCATAGTCAACAAAAGAGTGGTGAAAGCTGTACTGGGATGCAATCTCAAAAATGATAGAATGATCTCGATACGAATCCAAGGCAGACCTTTTAACATCACAGTAATCCAAGTTTATGCAGCAACTACTGGTGCTGAAGAAACTGAAATTGACCAATTCTATGAAGACTTACAAGACCTTATAGAAATGACACCAAAGAAGGATGTTCTGCTCATAATAGGGGATTGGAATGCTAAAGTAGGGAATCAAGAGATAAAAGGAACAACTGGCAAGTTTGGCCTTGGAGTTCAAAACGAAGCAGGGCAAAGGCTAATAGAGTTCTGTCAAGAGAACAAGCTGGTCATCACAAACACGCTTTTCCAACAACACAAGAGACGACTCTACACATGGACATCACCAGATGGGCAGCATCGAAATCAGATTGATTATATTCTCTGCAGCCAAAGATGGAGAAGCTCTATACAGTCAGCAAAAACAAGACCTGGAGCTGACTGTGGCTCAGATCATCAGCTTCTTATAGCAAAATTCAAGCTTAAACTGAAGAAAGTAGGAAAAACCACTGGGCCGGTAAGATACAATCTAAGTCAAATCCCTTATGAATACACAGTGGAAGTGAGGAACAGGTTTAAGGATTTAGATTTGGTGGACAGAGTGCCTGAAGAACTATGGATGGAGGCTCGTAACATTATACAAGAGGCAGCAACTAAAACCATCCCAATGAAAAGGAAATGCAAGAAAGCAAAGTGGCTGTCCAACGAGGCCTTACAAATAGCGGGGGAGAGAAGGCAAGCAAAATGCGAGGGAGATAGTGAAAGATACAGGAAATTGAATGCAGATTTCCAAAAAATAGCAAGGAGAGACAAGAAGGCCTTCTTAAACGAGCAATGCAAAGAAATAGAGGAAAACAATAGAATGGGAAGAACCAGAGATCTGTTCAAGAAAATTGGAGATATGAAAGGAACATTTTGTACAAAGATTTCCATAATAAAAGACAAAAGTGGAAAGGACCTAACAGAAGCAGAAGACATCAAGAAGAGGTGGCAAGAATACACAGAGGAACTATACCAGAAAGAAATTGATGTCTCGTATACCCCAGGTAGTGTGGTTGCTGACCTTGAGCCAGACATCCTGGAAAGTGAAGTCAAATGGGCCTTAGAAAGCATCGCTAATAACAAGGCCAGTGGAAGTGATGATATTCCAGCTGAATTATTTAAAATTTTAAAAGATGATGCTGTTAAGGTGCTACACTCAATATGCCAGCAAATTTGGAAAACTCAGCAGTGGCCAGAAGATTGGAGAAGATCAGTCTACATCCCAATCCCAAAGAAGGGAAGTGCCAAAGAATGCTCCAACTACCGCACAATTGCACTTATTTCACACGCTAGCAAGGTTATGCTTAAAATTCTACAAGGCAGGCTTAAGCAGTATGTGGACCGAGAACTCCCAGAAGTGCAAGCTGGATTTAGAAGAGGCAGAGGAACCAGAGACCAAATTGCAAACATGCGCTGGATTATAGAGAAAGCTAGAGAGTTCCAGAAAGACATCTACTTCTGCTTCATTGACTATGCAAAAGCCTTTGACTGTGTCGACCACAGCAAACTATGGCAAGTTCTGAAAGAAATGGGAGTGCCTGATCACCTCATCTGTCTCCTGAAAAATCTCTATGTGGGACAAGAAGCTACAGTTAGAACTGGATATGGAACAACTGATTGGTTCAAAATTGGGAAAGGAGTACGACAAGGCTGTATATTGTCCCCCTGCTTATTTAACTTATATGCAGAATTCATCATGCGAAAGGCTGGGCTGGATGAATCCCAAGCCGGAATTAAGATCGCCGGAAGAAATATCAACAACCTCAGATATGCAGATGACACAACCTTGATGGCAGAAAGTGAGGAGGAATTAAAGAACCTTTTAATGAGGGTGAAAGAGGAGAGCGCAAAATATGGTCTGAAGCTCAACATCAAAAAAACGAAGATCATGGCCACTGGTCCCATCACCTCCTGGCAAATAGAAGGGGAAGAAATGGAGGCAGTGAGAGATTTTATTTTCTTGGGCTCCATGATCACTGCAGATGGTGACAGCAGCCACGAAATTAAAAGACGCCTGCTCCTTGGGAGAAAGGCGATGGCAAATCTAGACAACATCTTAAAAAGTAGAGCCATCACCTTACCAACAAAGGTCCGTATAGTTAAAGCCATGGTTTTCCCAGTAGTGATGTATGGAAGTGAGAGCTGGACCATAAAGAAGGCTGATCGCCGAAGAATTGATGCTTTTGAATTATGGTGCTGGAGGAGACTCTTGAGAGTCCCATGAACTGCAAGAAGATCAAACGCATCCATTCTTAAGGAAATCAGACCTGAGTGCTCACTGGAAGGACAGATCGTGAAGTTGAGGCTCCAATACTTTGGCCACCTCATGAGAAGAGAAGACTCCCTGGAAAAGACCCTGATGTTGGGAAAGATGGAGGGCACAAGGAGAAGGGGACGACAGAGGATGAGATGGTTGGATAGTGTTCTCGAAGCTACAAACATGAGTCTAACCAAACTGCGGGAGGCGGTGGAAGACAGGAGTGCCTGGCGTGCTCTGGTCCATGGGGTCACGAAGAGTCGGACACGACTAAACGACTAAACAACAACTGGATGTGAGTATTTGCCATGGTAAATATTAGTATTGTGATGTGATTCATGACCTCTACCTTCCAGCAGGTAAGTTGCTACAACTTAGGAGGAGGAAATGGAGGGGTGAGATGCCAGTGGGGTGCAAATGCACCAGCAGAAATGAAATACTTTATTGTCACTTGTACAACTTACAGCCCATAATATCTTGTGCTGTATTC
>7:c5941914-5938299 dna:primary_assembly primary_assembly:PodMur_1.0:7:1:92398148:1 REF_16
154-202|3458-3506	TTCTTCCAGCTTTTTGGCATTCCCAGAAAACTAAGTGCAGGCTCAGCTT	49
@7:c5941914-5938299 dna:primary_assembly primary_assembly:PodMur_1.0:7:1:92398148:1 REF@@AAGGAACTCTGGGAGTTGTAGTTCCTAACAGCTCTCAGCACTTTTGGCCGACTATAGTTCCCAGGATTCTCTGAGGAACGCTGTGATAGTTTAAGTAGAATTATAGTGCTCTAGATGTATGGTGCAGGTGCGGTCAGCCTCAAATGAACTCCAATTCTTCCAGCTTTTTGGCATTCCCAGAAAACTAAGTGCAGGCTCAGCTTCATGGATCACTGCCTTGCTGTGGCGAAGGGGCTTGAAGAACTCAGAGAAGCTATGAACTACGCCGAGCAGGGCACACAAGATGAACAAGTCATAGTGGAGAGTTTTGACCAAACGTGATCCACCTGGAGGAGGAACCGGCAAGCCACTCCAGTATCCTGCCAAGAAAACTCCATGGACAAGACAACAGGCATATAAAAGTTATGACGCTGGAAGATGAGCCCCTCAGGTCGGAAGGCGTCCAACATGCTACTGGGGAAGAGCGGAGGGCAAGTACAAGTAGATCCAGAGCTGATGAAGCGGCTGGGCCAAAGCCGAAAGGATGCTCAGTTGCGGATATGCCTGGAAGCAAAAGGAAAGTCCAATGCTGTAAAGAAAAATATTGCATAGGAACCTGGAATGTAAGAACCATGAACCTGGGTAAGTTGGAGGTGGTCAAAAATGAGATGGCAAGAATAAATATTGACATCCTGGGCATCAGTGAACTAAAATGGACGGGAATGGGCGAATTCAGTTCGGATGACCATCACATCTACTACTGTGGGCAAGAAACCCGTAAAAGAAATGGAGTGGCCCTCATAGTCAACAAAAGAGTGGCGAAAGATGTACTGGGATGCAATCTCAAAAATGATAGAATGATCTCGATACGAATCCAAGGCAGACCTTTTAACATCACAGTAATCCAAGTTTATGCACCAACTACTGGCGCTGAAGAAACTGAAATTGACCAATTCTATGAAGACTTACAAGACCTTATAGAAGTGACACCAAAGAAGGATGTTCTTCTCATTATAGGGGATTGGAATGCTAAAGTAGGGAGTCAAGAGATAAAAGGAACAACTGGCAAGTTTGGCCTTGGAGTTCAAAACGAAGCAGGGCAAAGGCTAATAGAGTTCTGCCAAGAGAACAAGCTGGTCATCACAAACACTCTTTTCCAACAACACAAGAGACGACTCTACACATGGACATCACCAGATGGGCAGCATCGAAATCAGATTGATTATATTCTCTGCAGCCAAAGATGGAGAAGCTCTATACAGTCAGCAAAAACAAGACCTGGAGCTGACTGTGGCTCAGATCATCAGCTTCTTATAGCAAAATTCAAACTTAAACTGAAGAAAGTAGGAAAAACCACTGGGCCAGTAAGATACAATCTAAGTCAAATCCCTTATGAATACACAGTGGAAGTGAGGAACAGGTTTAAGGATTTAGATTTGGTGGACAGAGTGCCTGAAGAACTATGGATGGAGGCTCGTAACATTGTACAGGAGGCAGCAACGAAAACCATCCCAATGAAAAGGAAATGCAAGAAAGCAAAGTGGCTGTCCAACGAGGCCTCACAAATAGCGGAGGAGAGAAGGCAAGCAAAATGTGAGGGAGATAGTGAAAGATACAGGAAATTGAATGCAGATTTCCAAAGAATAGCAAGGAGAGACAAGAAGGCCTTCTTAAACGAGCAATGCAAACAAATAGAGGAAAACAACAGAATGGGAAGAACCAGAGATCTGTTCAAGAAAATTGGAGATATGAAAGGAACATTTCGTACAAAGATTACCATAATAAAGGACAAAAGTGGTAAGGACCTAACAGAAGCAGAAGACATCAAGAAGAGGTGGCAAGAATACACAGAGGAATTATACCAGAAGGATATGGATGTCTCGTACACCCCAGGTAGTGTGGCTGCTGACCTTGAGCCAGACATCCTGGAAAGTGAAGTCAAATGGGCCTTAGAAAGCACTGCAAATAACAAGGCCAGTGGAAGTGATGGTATTCCAGCTGAACTATTTAACATTTTAAAAGATGATGCTGTTAAGGTGCTACACTCAATATGCCAGCAAATTTGGAAAACTCAGCAGTGGCCAGAAGATTGGAGAAGATCAGTCTACACCCCAATCCCAAAGAAAGGCAGTGCCAAAGAATGCTCCAACTACCGCACAATTGCACTCATTTCACACGCTAGCAAGGTTATGCTTAAAATTCTACAAGGAAGGCTCAAGCAGTATGTGGATCAAGAACTCCCAGAAGTGCAAGCTGGATTTAGAAGAGGCAGAGGAACCAGAGACCAAATTGCAAACATGCGCTGGATTATGGAGAAAGCTAGAGAGTTCCAGAAAGACATCTACTTCTGCTTCATTGACTATGCAAAAGCCTTTGACTGTGTCGACCACAGCAAACTATGGCAAGTTCTTAAAGAAATGGGAGTGCCTGATCACCTCATCTGTCTCCTGAGAAATCTCTATGTGGGACAAGAAGCTACAGTTAGAACTGGATATGGAACAACTGATTGGTTCAAAATTGGGAAAGGAGTACGACAAGGCTGCATTTTGTCTCCCTGCTTATTTAATTTGTATGCAGAATACATCATGCGAAAGGCTGGGCTGGATGAATCCCAAGCTGGAATTAAGATTGCCGGAAGAAATATCAACAACCTCAGATATGCAGATGACACAACCTTGATGGCAGAAAGTGAGGAGGAATTAAAGAACCTTTTAATGAGGGTGAAAGAGGAGAGCGCAAAATATGGTCTGAAGCTCAACATCAAAAAAACGAAGATCATGGCCACTGGTCCCATCACCTCCTGGCAAATAGAAGGGGAAGAAATGGAGGCAGTGAGAGATTTTACTTTCTTGGGCTCCATGATCACTGCAGATGGTGACAGCAGCCACGAAATTAAAAGACGCCTGCTTCTTGGGAGAAGGGCAATGACAGGCCTAGACAGCATCTTGAGAAGTAGAGACATCACCTTGCCAACAAAGGTCCGTATAGTTAAAGCCATGGTTTTCCCAGTAGTCATGTATGGAAGTGAGAGCTGGACCATAAAGAAGGCTGATCGCCGAAGAATTGATGCTTTTGAATTATGGTGCTGGAGAAGACTCTTGAGAGTCCCATGGACTGCAAGAAGATCAAACGCATCCATTCTTAAGGAAATCAGCCCTGAGTGCTCACTGGAAGGACAGATCGTGAAGCTGAGGCTCCAGTACTTTGGCCACCTCATGAGAAGAGAAGACTCCCTGGAGAAGACCCTGATGCTGGGAAAGATGGAGGGCACAAGGAGAAGGGGGCGACAGAGGACGAGATGGTTGGATAGTGTTTTCGAGGTTACCAGCATGAGTTTGACCAAACTGCGGGAGGTAGTGGAGGACAGAGGTGCCTGGCGTGCTCTGGTCCATGGGGTCATGAAGAGTCGGACACGACTAAACGACTAAACAACAACAGATGTATGGTGCAGGTGCGGTCAGCCTCAAATGAACTCCAAATTCTTCCAGCTTTTTGGCATTCCCAGAAAACTAAGTGCAGGCTCAGCTTACTCACAGGGTATATGAACCTAAGCAAAGGAGCACAAAAACCAGCTATATTACCAAAGATTTAAGGAAACACTCAAACGGGCTTTATGCTTTAATCCATCTGCCCGGAT
>4:51173678-51177295 dna:primary_assembly primary_assembly:PodMur_1.0:4:1:107526675:1 REF_18
187-198|3434-3445	ACTATATTGCTA	12
@4:51173678-51177295 dna:primary_assembly primary_assembly:PodMur_1.0:4:1:107526675:1 REF@@CACAGGCATCTGTTGCTCTGATGGTCAAGATTGAAAGAGGTGTTTTGTTTTGTTTTAAAAGTTGTCTACTATGTTGATGATACTCTATAAGGGTGGTAATTAATTGGCCCAAGCATCAGCTGCAAAGTAGTCATGCCAGGCTGGGGACTTCACTCACCTGAGCAGCTGGAAATTGATTTTACGAACTACTATATTGCTACCCCTTCATGGATCACTGCCTTGCCGTGGCGAAGGGGCTTGAATAACTCAGAAAGCTATGAGCTATGCCATGCAGGGCCACCCAAGATTGACAGGTCATAGTGGAGAGTTTTGACCAAACGTGATCCACCTGGAGCAGGAACCAGCAAGCCACTCCAGTATCCCTGCCAAGAAAACTCCATGGACAAAGGCAACAGGCATATGAAAGTTATGACACTGGAAGATGAGCCCCTCAGGTTGGAAGGCGGACGCTACTGAGGAAGAGCGGAGGACAAGTACAAGTAGATTCAGAGCTGATGAAGCGGCTGGGCCAAAGCCAAAAGGACGCTCAGTTGCGGATATGCCTGGAAGTGAAAGGAAAGTCCAATACTGTAAAGAAAAATATTGCATAGGAACCTGGAATGTAAGAACCATGAACCTTGGTAAGTTGGATGTGGTAAAAAATGAGATGGCAAGAATAAATATTGACATCCTGGGTATCAATGAACTAAAATGGACGGGAATGGACGAATTCAGTTCGGATGACCATCATATCTACTACTGTGGGCAAGAATCCCGTAAAAGAAATGGAGTGGCCCTCATAGTCAACAAAAGAGTGGCGAAAGCTGTACTGGGATGCAATCTCAAAAATGATAGAATGATCTCGATACGAATCCAAGGCAGACCTTTTAACATCACAGTAATCCAAGTTTATGCACCAACCACTGGTGCTAAAGAAACTGAAATTGAGCAATTCTATGAAGACTTACAACACCTTATAGAAATGACACCAAAGAAGGATGTTCTGCTCATTATAGGGGATTGGAATGCTAAAGTAGGGAGTCAAGAGATAAAAGGAACAACTGGCAAGTTTGGCCTTGGAGTTCAAAACGAAGCAGGGCAAAGGCTAATAGAGTTCTGCCAAGAGAACAAGCTGGTCATCACAAACACTCTTTTCCAACAACACAAGAGACGACTCTACACATGGACATCAACAGATGGGCAGCATCGAAATCAGATTGATTTTATTCTCTGCAGCCAAAGATGGAGAAGCTCTATACAGTCAGCAAAAACAAGGCCTGGAGCTGACTGTGGCTCAGATCATCAGCTTCTTATAGCAAAATTCAAGCTTAAACTGAAGAAAGTAGGAAAAACCACTGGGCCGGTAGGATACAATCTAAGTCAAATCCCTTATGAATACACAGTGGAAGTGAGGAACAGGTTTAAGGATTTAAATTTGGTGGACAGAGTTCCTGAAGAACTATGGATGGAGGCTCGTAACATTATACAGGAGGCAGCAACGAAAACCATCCCAACGAAAAGGAAATGCAAGAAAGCAAAGTGGCTGTCCAACGAGGCCTTACAAATAGTGGGGGAGAGAAGGCAAGCAAAATGCGAGGGAGATAGTGAAAGATACAGGAAATTGAATGCAGATTTCCAAAAAATAGCAAGGAGAGACAAGAAGGCCTTCTTAAACGAGCAATGCAAAGAAATAGAGGAAAACAATAGAATGGGGAAAACCAGAGATCTGTTCAAGAAAATTGGAGATTTGAAAGGAACATTTCGTACAAAGATTTCCATAATAAAAGACAAAAGTGGAAAAGACCTAACAGAAGCAGAAGACATCAAGAAGAGGTGGCAAGAATGCACAGAGGAACTATACCAGAAAGAAATGGATGTCTCGTATACCCCAGGTAGTGTGGTTGCTGACCTTGAGCCAGACATCCTGGAGAGTGAAGTCAAATGGGCCTTAGAAAGCACTGCTAATAACAAGGCCAGTGGAAGTGATGATATTCCAGCTGAACTATTTAAAATTTTAAAAGATGATGCTTTTAAGGTGCTACACTCAATATGCCAGCAAATTTGGAAAACTCAGCAGTGGCCAGAGGATTGGAGAACATCAGTCTACATCCCAATCCCCAAGAAGGGCAGTGTCAAAGAATGCTCTAACTACTGCACAACTGTACTCATTTCACATGCTAGCAAGGTTATGCTTAAAATTCTACAAGGCAGGCTTAAACAGTATGTGGACCGAGAACTCCCAGAAGTGCAAGCTGGATTTCGAAGGGGCAGAGGAACCAGAGACCAAATTGCAAACATGAGCTGGATTATGGAGAAAGCTAGAGAGTTCCAGAAAGACATCTACTTCTGCTTCATTGACTATGCAAAAGCCTTTGACTGTGTCGACCATAGCAAACTATAGCAAGTTCTTAAAGAAATGGGAGTGCCTGATCACCTCATCTGTCTCCTGAGAAATCTCTATGTGGGAGAAGAAGCTACAGTTAGAACTGGATATGGAACAACTGATTGGTTCAAAATTGGGAAAGGAGTACGGCAAGGCTGTATATTGTCTCCCTGCTTATTTAACTTATATGCAGAATTCATCATGCGAAAGGCTGGGCTGGATGAATCCCAAGCCGGAATTAAGATTGCCGGAATAAATATCAACAACCTCAGATATGCAGATGATACAACCTTGATGGCAGAAAGTGAAGAGGAATTAAAGAACCTTTTAATGAGGGTGAAAGAGGAGAGCGCAAAATATGGTCTGAAGCTCAACATCAAAAAAACGAAGATCATGGCCACTGGTCCCATCACCTCCTGGCAAATAGAAGGGGAAGAAATGGAGGCAGTGAGAGATTTTACTTTCTTGGGCTCCATGATCACTGCAGATGGTGACAGCAGTCACGAAATTAAAAGACACCTGCTCCTTGGGAGAAAGGCGATGGCAAACCTAGACAGCATCTTAAAAAGCAGAGACATCACCTTGCCAACAAAGGTCCGTATAGTTAAAGCCATGGTTTTCCCAGTACTGATGTATGGAAGTGAGAGCTGGGCCATAAAGAAGGCTGATCGCCGAAGAATTGGTGCTTTTGAATTATGGTGCTGGAGGAGACTCTTGAGAGTCCCATGGACTGCAAGAAGATCAAGCACATCCATTCTTAAGGAAATTAGCCCTGAGTGGTCACTGGAAGGACAGATCATGAAGCTGAGGCTCCAGTACTTTGGCCACCTCATGAGAAGAGAAGACTCCCTGGAAAAGACCCTGATGTTGGGAAAGATTGAGGGCACAAGGAGAAGGGGACGACAGAGGACGAGATGGTTGGACAGTGTTCTCGAAGCCACAAACATGAGTCTGACCAAACTGCGGGAGGCAGTGGAAGACAGGAGTGCCTGGCGTGCTCTGGTCCATGGGGTCACGAAGAGTCGGACACGACTAAACGGCTAAACGACTAAACAACTAAACAACAACAACAACTATATTGCTAAGGTTGAGCAAGGAAGTGTGTGAGTGGGGGCCAGAATAAGTCCCTTCTTGGTTTCCACAATACTTTTGCTAGTCCATATGTAAAGTTAATTCTCTGAGTTATTGCACACATGCCTTCTAGAAGGCAATTTATGTGAAAGAGTGGAAATAAAATAGGGCTAGGGTAATATTTC
>2:c67518780-67515160 dna:primary_assembly primary_assembly:PodMur_1.0:2:1:128038163:1 REF_21
186-195|3419-3428	AAGTTCAGTT	10
@2:c67518780-67515160 dna:primary_assembly primary_assembly:PodMur_1.0:2:1:128038163:1 REF@@GTAGTATGAGCTTCTAGGCTGGCAAAAATAAAAGGCAGCTGGCCAACCAAACAGTATCTTCTGCTTAAACCAGGAATGGAGGACCTGTGGCTCTCCAGAAGTTGCTGGGCTCTCAACTCCCACCATCACTAGCCAGCATGGCCAGTGGTCAGGCATGGTGTGTTGGGTGTTGTATATGCACCATGGAAGTTCAGTTTGCTCCTTCATGGATCACTGCCTTGCCGTGGCGAAGGGGCTTGAATAACTCAGAGAAGCTATGAGCTATGCCGTGCAGGGCCACCCAAGATGGACAGGTCATAGTGGAGAGTTTTGACCAAACGTGATCCACCTGGAGCAGGAACTGCCAAGCCACTCCAGTATTCCTGCCAAGAAAACTCCATGGACAAAGACAACAGGCATATAAAAGTTATGACACTGGAAGATGAGCCCCTCAGGTCGGAAGGTGTCCAACATGCTACTGGGGAAGAGCGGAGGACAAGTACAAGTAGATCCAGAGCTGATGAAGCGGCTGGGCCAAAGCCGAAAGGACGCTCAGTTGCGGATATGCATGGAAGCGAAAGGAAAGTCCAATGCTGTAAAGAAAAATATTGCATAGGAACCTGGAATGTAAGAACCATGAACCTGGATAAGTTGGATGTGGTCAAAAATGAGATGGCAAGAATAAATATTGACATCTTGGGCATCAGTGAACTAAAATGGACGGGAATGGGCGAATTCAGTTCGGATGACTATCATATCTACTACTGTGGACAAGAAACCCGTAAAAGAAATGGAGTGGCCCTCATAGTCAACAAAAGAGTGGCAAAAGCTGTACTGGGATGCAATCTCAAAAATGATAGAATGATCTCGATACGAATCCAAGGCAGACCTTTTAATATCACAGTAATCCAAGTTTATGCACCAACTACTGGTGCTGAAGAAACTGAAATTGACCAATTCTATGAAGACTTACAAGACCTTATAGAAGTGACACCAAAGAAGGATGTTCTTCTCATTATAGGGGATTGGAATGCTAAAGTAGGGAGTCAAGAGATAAAAGGAACAACTGGCAAGTTTGGCCTTGGAGTTCAAAACGAAGCAGGGCAAAGGCTAATAGAGTTCTGTCAAGAGAACAAGCTGGTCATCACAAACACACTTTTCCAACAACACAAGAGACGACTCTACACATGGACATCACCAGATGGGCAGCATCGAAATCAGATTGATTATATTCTCTGCAGCCAAAGATGGAGAAGCTCTATACAGTCAGCAAAAACAAGACCTGGAGCTGACTGTGGCTCAGATCATCAGCTTCTTATAGCAAAATTCAAGCTTAAACTGAAGAAAGTAGGAAAAACCACTGGGCCGGTAAGATACAATCTAAGTCAAATCCCTTATGAATACACAGTGGAAGTGAGGAACAGGTTTAAGGATTTAGATTTGGTGGACAGAGTGCCTGAAGAACTATGGATGGAGGCTCGTAACATTATACAAGAGGCAGCAACTAAAACCATCCCAATGAAAAGGAAATGCAAGAAAGCAAAGTGGCTGTCCAACGAGGCCTTACAAATAGTGGGGGAGAGAAGGCAAGCAAAATGCGAGGGAGATAGTGAAAGATACAGGAAATTGAATGCAGATTTCCAAAAAATAGCAAGGAGAGACAAGAAGGCCTTCTTAAACGAGCAATGCAAAGAAATAGAGGAAAACAATAGAATGGGAAAAACCAGAGATCTGTTCAAGAAAATTGGAGATATGAAAGGAACATTTTGTACAAAGATTTCCATAATAAAAGACAAAAGTGGAAAGGACCTAACAGAAGCAGAAGACATCAAGAAGAGGTGGCAAGAATACACAGAGGAACTATACCAGAAAGAAATTGATGTCTCATATACCCCAGGTAGTGTGGTTGCTGACCTTGAGCCAGACATCCTGGAAAGTGAAGTCAAATGGGCCTTAGAAAGCATCGCTAATAACAAGGCCAGTGGAAGTGATGATATTCCAGCTGAATTATTTAAAATTTTAAAAGATGATGCTGTTAAGGTGCTACACTCAATATGCCAGCAAATTTGGAAAACTCAGCAGTGGCCAGAAGATTGGAGAAGATCAGTCTACATCCCAATCCCAAAGAAGGGAAGTGCCAAAGAATGCTCCAACTACCGCACAATTGCACTCATTTCACATGCTAGCAAGGTTATGCTTAAAATTCTACAAGGCAGGCTTAAGCAGTATGTGGACCGAGAACTCCCAGAAGTGCAAGCTGGATTTAGAAGGGGCAGAGGAACCAGAGACCAAATTGCAAACATGCGCTGGATTATGGAGAAAGCTAGAGAGTTCCAGAAAGACATCTACTTCTGCTTCATTGACTATGCAAAAGCCTTTGACTGTGTCGACCACAGCAAACTATGGCAGGTTCTTAAAGAAATGGGAGTGCCTGATCACCTCATCTGTCTCCTGAGAAATCTCTATGTGGGACAAGAAGCTACAGTTAGAACTGGATATGGAACAACTGATTGGTTCAAAATTGGGAAAGGAGTACGACAAGGCTGTATATTGTCCCCCTGCTTATTTAACTTATATGCAGAATTCATCATGCGAAAGGCTGGGCTGGATGAAACCCAAGCCGGAATTAAGATTGCCGGAAGAAATAACAACAACCTCAGATATGCAGATGACACAACCTTGATGGCAGAAAGTGAGGAGGAATTAAAGAACCTTTTAATGAGGGTGAAAGAGGAGAGCGCAAAATATGGTCTGAAGCTCAACATCAAAAAAACGAAGATCATGGCCACTGGTCCCATCACCTCCTGGCAAATAGAAGGGGAAGAAATGGAGGCAGTGAGAGATTTTATTTTCTTGGGCTCCATGATCACTACAGATGGTGACAGCAGTCACGAAATTAAAAGACGCCTGCTCCTTGGGAGAAAGGCGATGGCAAATCTAGACAACATCTTAAAAAGTAGAGACATCACCTTACCAACAAAGGTCCGTATAGTTAAAGCCATGGTTTTCCCAGTAGTGATGTATGGAAGTGAGAGCTGGACCATAAAGAAGGCTGATCGCCGAAGAATTGATGCTTTTGAATTATGGTGCTGGAGGAGACTCTTGAGAGTCCCATGGACTGCAAGAAGATCAAACGCATCCATTCTTAAGGAAATCAGACCTGAGTGCTCACTGGAAGGACAGATCGTGAAGTTGAGGCTCCAATACTTTGGCCACCTCATGAGAAGAGAAGACTCCCTGGAAAAGACCCTGATGTTGGGAAAGATGGAGGGCACAAGGAGAAGGGGACGACAGAGGATGAGATGGTTGGATAGTGTTCTCGAAGCTACAAACATGAGCCTGACCAAACTGCGGGAGGCGGTGGAAGACAGGAGTGCCTGGCGTGCTCTGGTCCATGGGGTCACGAAGAGTCGGACACGACTAAACGACTCAACAACAACAAGTTCAGTTGGGCGGTTGGGCTCACCACAGGAGCTATGTAAACACATAGTTGCTACAAGAAGTCTTCACTCTCTGAGCCCAGAGAGAGTTCCAGCTTATGAAGTCCTTCATGAGACAGAGGTCCACACAGCAAGTGCAAAGTCCAGTTGCTAACAAAGTCCTGCAACTGCCCGAATTCTCTGAGTCCAGAAGTCTTGCAGG
>1:1315843-1319466 dna:primary_assembly primary_assembly:PodMur_1.0:1:1:140209921:1 REF_24
169-182|3423-3436	ATAGAGCTGCTTCA	14
@1:1315843-1319466 dna:primary_assembly primary_assembly:PodMur_1.0:1:1:140209921:1 REF@@GCCAGAATTGAAATATGATAGGTTCCATCTAAGAAGAGGCTGCTGGACCACACCAATGGCCCATCTAGTCCTGCCTCCTGTTCTCACAGAGATGCCCCATTGGGAATCCCAAAAGCAGGATTAAGGTGCAAGAGCCACTTCTCCCCACCTATAAAATTAGCCAAGATGTATAGAGCTGCTTCATGGATCACTTCATGGATCCCTTCATGGATCACTGCCTTGCCGTGGCGAAGGGGCTTGAAGAAACTCAGAGAAGCTATGAACTATGCCGAGCAGGGCACACAAGACGAACAGGTCATAGTGGAGAGTTTTGACCAAACGTGATCCACCTGGAGGAGGAACTGGCAAGCCACTCCAGTATCCCTGCCAAGAAAACTCCATGGACAAAGACAACAGGCATATAAAAGTTATGACGCTGGAAGATGAGCCCCTCAGGTCAGAAGGCGTCCAACATGCTACTGGGGAAGAGCGGAGGGCAAGTACAAGTAGATCCAGAGCTGATGAAGCGGCTGGGCCAAAGCCGAAAGGACGCTCAGTTGCGGATATGCCTGGAAGCGAAAGGAAAGTCCAATGCTGTAAAGAAAAATATTGCATAGGAACCTGGAATGTAAGAACCATGAACCTGGGTAAGTTGGAGGTGGTCAAAAATGAGATGGCAAGAATAAATATTGACATCCTGGGCATCAGTGAACTAAAATGGACGGGAATGGGCGAATTCAGTTCGGATGACCATCACATCTACTACTGTGGGCAAGAAACCCGTAAAAGAAATGGAGTGGCCCTCATAGTCAACAAAAGAGTGGCGAAAGCTGTACTGGGATGCAATCTCAAAAATGATAGAATGATCTCGATACGAATCCAAGGCAGACCTTTTAACATCACAGTAATCCAAGTTTATGCCCCAACTACTGGTGCTGAAGAAACTGAAATTGACCAATTCTATGAAGACTTACAACACCTTATAGAAGTGACACCAAAGAAGGATGTTCTTCTCATTATAGGGGACTGGAATGCTAAAGTAGGGAATCAAGAGATAAAAGGAACAACTGGCAAGTTTGGCCTTGGAGATCAAAACGAAGCAGGGCAAAGGCTAATAGAGTTCTGTCAAGAGAACAAGCTGGTCATCACAAACACGCTTTTCCAACAACACAAGAGACGACTCTACACATGGACATCACCAGATGGGCAGCATCGAAATCAGATTGATTATATTCTCTGCAGCCAAAGATGGAGAAGCTCTATACAGTCAGCAAAAACAAGACCTGGAGCTGACTGTGGCTCAGATCATCAGCTTCTTATAGCAAAATTCAAGCTTAAACTGAAGAAAGTAGGAAAAACCACTGGGCCGGTAAGATACAATCTAAGTCAAATCCCTTATGAATACACAGTGGAAGTGAGGAACAGGTTTAAGGATTTAGATTTGGTGGACAGAGTGCCTGAAGAACTATGGATGGAGGCTCGTAACATTGTACAGGAGGCAGCAACGAAAACCATCCCAATGAAAAAGAAATGCAAGAAAGTGAAGTGGCTGTCCAATGAGGCCTTACAAATAGCGGAGGAGAGAAGGCAAGCAAAATGCGAGGGAGATAGTGAAAGATACAGGAAATTGAATGCAGATTTCCAAAGAACAGCAAGGAGAGACAAGAAGGCCTTCTTAAACGAGCAATGCAAACAAATAGAGGAAAACAACAGAATGGGAAGAACCAGAGATCTGTTCAAGAAAATTGGAGATATGAAAGGAACATTTCGTACAAAGATTACCATAATAAAAGACAAAAGTGGAAAGGACCTAACAGAAGCAGAAGACATCAAGAAGAGGTGGCAAGAATACACAGAGGAACTATACCAGAAAGAAATGGATGCCTCGTACACCCCAGGTAGTGTGGTTGCTGACCTTGAGCCAGACATCCTGGAAAGTGAAGTCAAATGGGCCTTAGAAAGCACTGCAAATAACAAGGCCAGTGGAAGTGATGGTATTCCAGCTGAACTATTTAAAATTTTAAAAGATGATGCTGTTAAGGTGCTACACTCAATATGCCAGCAAATTTGGAAAACTCAGCAGTGGCCAGAAGATTGGAGAAGATCAGTCTACATCCCAATCCCAAAGAAGGGCAGTGCCAAAGAATGCTCCAACTACCGCACAATTGCACTCATTTCACACGCTAGCAAGGTTATGCTTAAAATTCTACAAGGAAGGCTCAAGCAGTATGTGGACCGAGAACTCCCAGAAGTGCAAGCTGGATTTAGAAGAGGCAGAGGAACCAGAGACCAAATTGCAAACATGCGCTGGATTATGGAGAAAGCTAGAGAGTTCCAGAAAGACATCTACTTCTGCTTCATTGACTATGCAAAAGCCTTTGACTGTGTCGACCACAGCAAACTATGGCAAGTTCTTAAAGAAATGGGAGTGCCTGATCACCTCATCTGTCTCCTGAGAAATCTCTATGTGGGACAAGAAGCTACAGTTAGAACTGGATATGGAACAACTGATTGGTTCAAAATTGGGAAAGGAGTACGACAAGGCTGTATTTTGTCTCCCTGCTTATTTAATTTATATGCAGAATACATCATGCGAAAGGCTGGGCTGGATGAATCCCAAGCTGGAATTAAGATTGCCGGAAGAAATATCAACAACCTCAGATATGCAGATGACACAACCTTGATGGCAGAAAGTGAGGAGGAATTAAAGAACCTTTTAATGAGGGTGAAAGAGGAGAGCGCAAAATATGGTCTGAAGCTCAATATCAAAAAAACGAAGATCATGGCCACTGGTCCCATCACCTCCTGGCAAATAGAAGGGGAAGAAATGGAGGCAGTGAGAGATTTTACTTTCTTGGGCTCCATGATCACTGCAGATGGTGACAGCAGCCACGAAATTAAAAGACGCCTGCTTCTTGGGAGAAGGGCAATGACAGGCCTAGACAGCATCTTGAGAAGTAGAGATGTCACCTTGCCAACAAAGGTCCGTATAGTTAAAGCCATGGTCTTCCCAGTAGTGATGTATGGAAGTGAGAGCTGGACCATAAAGAAGGCTGATCGCCGAAGAATTGATGCTTTTGAATTATGGTGCTGGAGAAGACTCTTGAGAGTCCCATGGACGGCAAGAAGATCAAATGCATCCATTCTTAAGGAAATCAGACCTGAGTGCTCACTGGAAGGACAGATCGTGAAGCTGAGGCTCCAGTACTTTGGCCACCTCATGAGAAGAGAAGACTCCCTGGAGAAGACACTGATGCTGGGAAAGATGGAGGGCACAAGGAGAAGAGGACAACAGAGGACGAGATGGTTGGATGGTGTTTTCGAGGTTACCAGCATGAGGTTGACCAAACTGCGGGAGGTAGTGGAGGACAGAGGTGCCTGGCGTGCTCTGGTCCATGGGGTCACGAAGAGTCGGACACGACTAAACGACTAAACAACAACAACATAGAGCTGCTTCAAAGGTATGTTGGAAATGTAAGGAGAGGGAAGGCATGTTCTACCACATGTGGTGGACATGCAAGATAACAAAAGCATTGTGGGAAATGATATATAATGAGTTGAAAAAAAATGTTTAAAATAAAGGAGATAAAACACGTAACTTCAGAAATTATCTGATACTTACCAATGAAGTGAAGGGAAGTCCGA
>Z:c41142546-41138924 dna:primary_assembly primary_assembly:PodMur_1.0:Z:1:50871175:1 REF_23
188-198|3422-3432	ACCCATGTACT	11
@Z:c41142546-41138924 dna:primary_assembly primary_assembly:PodMur_1.0:Z:1:50871175:1 REF@@TGGCACCTGGAGGCCCCATTAGCTAAAGTGGTTCTTCAGGTTAAGAACAGTTTCAGGTTAAAAAATGGACCTTTGGAATGAAATAAGTACGTAACCAGAGGTACCACTGTACACCATTTCTGGTAAATGAGCCACCATAGCCGCTAGAGGGCAGTGAAAATTTGTGTCTCAGCTTTTTAGACCCCTCTACCCATGTACTCCCCTTCATGGATCACTGCCTTGCCGTGGTGAAGGGGCTTGAATAACTCAGAGAAGCTATGAGCTATGCCGTGCAGGGCCACCCAAGATGGACAGGTCATAGTGGAGAGTTTTGACCAAACGTGATCCACCTGGAGCAGGAACCAGCAAGCTGCTCCAGTATCCCTGCCAAGAAAACTCCATGGACAAAGACAACAGGCATATAAAAGTTATGACGCTGGAAGATGAGCCCCTCAGGTCGGAAGGCGTCCAACATGCTACTGAGGAAGAGCGGAGGACAAGTACAAGTAGATTCAGAGCTGATGAAGCGGCTGGGCCAAAGCCGAAAGGACGCTCAGTTGCGGATATGCCTGGAAGCAAAAGGAAAGTCCAATGCTGTAAAGAAAAATATTGCATAGGAACCTGGAATGTAAGAACCATGAACCTGGGTAAGTTAGATGTGGTCAAAAATGAGATGGCAAGAATAAATATTGACATCCTGGGCATCAGTGAACTAAAATGGACGGGAATGGGCAAATTCAGTTCGGATGACCATCACATCTACTACTGTGGGCAAGAATCCCGTAAAAGAAATGGAGTGGCCCTCATAGTCAACAAGAGTGGCAAAAGCTGTACTGGGATGCAATCTCAAAAATGATAGAATGATCTCGATACGAATCCAAGGCAGACCTTTCAACATCACAGTAATCCAAGTTTATGCACCAACCACTGGTGCTGAAGAAACTGAAATTGACCAATTCTATGAAGACTTACAACACCTTATAGAAATGACACCAAAGAAGGATGTTCTTCTCATTATAGGGGATTGGAATGCTAAAGTAGGGAGCCAAGAGATAAAAGGAACAACTGGCAAGTTTGGCCTTGGAGTTCAAAACGAAGCAGGGCAAAGGCTAATAGAGTTCTGCCAAGAGAACAAGCTGGTCATCACAAACACTCTTTTCCAACAACACAAGAGACGACTCTACACATGGACATCACCAGATGGGCAGCATCGAAATCAGATTGGTTATATTCTCTGCAGCCAAAGATGGAGAAGCTCTATACAGTCAGCAAAAACAAGACCTGGAGCTGACTGTGGCTCAGATCATCAGCTTCTTATAGCAAAATTCAAGCTTAAATGGAAGAAAGTAGGAAAAACCACTGGGCCGGTAAGATACAATCTAAGTCAAATCCCTTATGAATACACAGTGGAAGTGAGGAACATGTTTAAGGATTTAGATTTGGTGGACAGAGTGCCTGAAGAACTATGGATGGAGGCTCGCAACATTATACAGGAGGCAGCAACTAAAACCATCCCAATGAAAAGGAAACGCAAGAAAGCAAAGTGGCTGTCCAACGAGGCCTTACAAATAGCGGGGGAGAGAAGGCAAGCAAAATGCGAAGGAGATAGTGAAAGATACAGGAAATTGAATGCAGACTTCCAAAAAATAGCAAGGAGAGACAAGAAGGCCTTCTTAAACGAGCAATGCAAAGAAATAGAGGAAAACAATAGAATGGGAAAAACCAGAGATCTGTTCAAGAAAATTGGAGATATGAAAGGAACGTTTCATTCAAAGATTTCCATAATAAAAGACAAAAGTGGAAAGGACCTAACAGAAGCAGAAGACATCAAGAAGAGATGGCAAGAATACATAGAGGAACTATACCAGAAAGAAATGAATGTCTCGTATACCCCAGGTAGTGTGGTTGCTGACCTTGAGCCAGACATCCTGAAGAGTGAAGTCAAATGGGCCTTAGAAAGCACTGCTAATAACAAGGCCAGTGGAAGTAATGATATTCCAGCTGAACGATTTAAAATTTTAAAAGATGATGCTGTTAAGGTGCTACTCTCAATATGCCAGCAAATTTGGAAAACTCAGCAGTGGCCAGAGGATTGGAGAAGATCAGTCTACATCCCAATCCCAAAGAAGGGCAGTGCCTAAGAATGCTCCAACTACCGCACAATTGCACTCATTTCACACGCTAGCAAGGTTATGTTTAAAATTCTACAAGGAAGGCTCAAGCAGTATATGGACCGAGAACTCCCAGAAGTGCAAGCTGGATTTAGAAGAGGCAGAGGAAGCAGAGACCAAATTGCAAACATGCGCTGGATTATGGAGAAAGCTAGAGAGTTCCAGAAAGACATCTACTTCTGCTTCATTGACTATGCAAAAGCCTTTGACTGTGTCGAACACAGCAAACTATGGCAAGTTCTTAAAGAAATGGGAGTGCCTGATCACCTCATCTGTCTCCTGAGAAATCTCTATGTGGGACAAGAAGCTACAGTTAGAACTGGATATGGAACAACTGATTGGTTCATAATTGGGAAAGGAGTACGGCAAGGCTGTATATTGTCCCCCTGCTTATTTAACTTATATGCAGAACTCATCATGCGAAAGGCTGGGCTGGATGAATCCCAAGCCGGAATTAAGATTGCCGGAAGAAATATCAACAACCTCAGATATGCAGATGACACAACATTGATGGCAGAAAGTGAGGAGGATTTAAAGAACCTTTTAATGAGGGTGAAAGAGGAGAGTGCAAAATATGGTTTGAAGCTCAACATCAAAAAAACAAAGATCATGGCCACTGGTCCCATCACCTCATGGCAAATAGAAGGGGAAGAAATGGAGGCAGTGAGAGATTTTACCTTCTTGGGCTCCATGATCACTACAGATGGTGACAGCAGTCACGAAATTAAAAGACGCCTGCACCTTGGGAGAAAGGCGATGGCAAACCTAGACAGCATCTTAAAAAGTAGAGACATCACCTTACCAACAAAGGTCTGTATAGTTAAAGCCATGGTTTTCCCAATAGTGATGTATGGAAGTGAGAGCTGGACCATCAAGAAGGCTGATCGCCGAAGAATTGATGCTTTTGAACTATGGTGCTGGAGGAGACTCTTGAGAGTCCCATGGACTGCAAGAAGAACAAACTTCTCCATTCTTAAGGAAATCAGCCCTGAGTGCTCACTGGAAGGACAGATCGTGAAGCTGAGGCTCCAATACTTTGGCCACCTCATGAGAAGAGAAGACTCCCTGGAAAAGACCCTGATGTTGGGAAAGATGGAGGGCACAAGGAGAAGGGGACGACAGAGGATGAGATGGTTGGACACTGTTCTTGAAGCTACAAACATGAGTCTGACCAAACTGTGGGAGGCAGTGGAAGACAGGAGTGCCTGGCGTGCTCTGGTCCATGGGGTCACGAAGAGTCGGACACGACTAAACGACTAAACAACAACAACAACCCATGTACTATCTGAAACCAAAAGGGCACATTGGTTGCCAGGTGTGAATTGTTCTTTCCAGCTCTCCTACCCCAGTATATCGCCATATTTGGCTCCCAGATGTGATGTTCCCCCACCCCTAGGCTAGAACTCTGGATTAGGCCTAGGAGACCAGAGTTCAAGTCCTGACTCAGACAAAATGCTCACTGCATGATGTTGG
>17:c34578561-34574938 dna:primary_assembly primary_assembly:PodMur_1.0:17:1:42925489:1 REF_24
188-198|3423-3433	ACTTATCCTTT	11
@17:c34578561-34574938 dna:primary_assembly primary_assembly:PodMur_1.0:17:1:42925489:1 REF@@ATGTGATGCTGCCATGGAGAAGCTCCATTCAACAATATGTGTCATACAAATGTTTTTCTCCACCTCATGCAGAACTGTGACATGGAAGAGTTTACTTTTTTTTGTGGGCTCCGTGTAAGTGCCATAATCACATGAAACTGTCCTCAACCCACAAAGGGCCAGTGCTGTAGGAAAGATTGCTGAACCCTACTTATCCTTTCCCCTTCATGGATCACTGCCTTGCCGTGGCGAAGGGGCTTGAAGAACTCAGAGAAGCTATGAACTATGCCGAGCAGGGCACACAAGATGAACAGGTCATAGTGGAGAGTTTTGACCAAACGTGATCCACCTGGAGGAGGAACCGGCAAGCCACTCCAGTATCCTTGCCAAGAAAACTCCATGGACAAAGACAACAGGCATATAAAAGTTATGACGCTGGAAGATGAGCCCCTCAGGTCGGAAGGCGTCCAACATGCTACTGGGGAAGAGCGGAGGGCAAGTACAAGTAGATCCAGAGCTGATGAAGCGGCTGGGCCAAAGCCGAAAGGACGCTCAGTTACGGATATGCCTGGAAGCGAAAGGAAAGTCCAAAGCTGTAAAGAAAAATATTGCATAGGAACCTGGAATGTAAGAACCATGAACCTGGGTAAGTTGGAGGTGGTCAAAAATGAGATGGCAAGAATAAATATTGACATCCTGGGCATCAGTGAACTAAAATGGACGGGAATGGGCGAATTCAGTTCGGATGACCATCACATCTACTACTGTGGGCAAGAAACCCGTAAAAGAAATGGAGTGGCCATCATAGTCAACAAAAGAGTGGCGAAAGCTGTACTGGGATGCAATCTCAAAAATGTTAGAATGATCTCGATACGAATCCAAGGCAGACCTTTTAACATCACAGTAATCCAAGTTTATGCACCAACTACTGGTGCTGAAGAAACTGAAATTGACCAATTCTATGAAGACTTACAAGACCTTATAGAAGTGACACCAAAGAAGGATGTTCTTCTCATTATAGGGGATTGGAATGCTAAAGTAGGGAGGCAAGAGATAAAAGGAACAACTGGCAAGTTTGGCCTTGGAGATCAAAACGAAGCAGGGCAAAGGCTAATAGAGTTCTGTCAAGAGAACAAGCTGGTCATCACAAACACGCTTTTCCAACAACACAAGAGACGACTCTACACATGGACATCACCAGATGGGCAGCATCGAAATCAGATTGATTATATTCTCTGCAGCCAAAGATGGAGAAGCTCTATACAGTCAGCAAAAACAAGACCTGGAGCTGACTGTGGCTCAGATCATCAGCTTCTTATAGCAAAATTCAAGCTTAAACTGAAGAAAGCAGGAAAAACCACTGGGCCGGTAAGATACAATCTAAGTCAAATCCCTTATGAATACACAGTGGATGTGAGGAACAGGTTTAAGGATTTAGATTTGGTGGACAGAGTGCCTGAAGAACTATGGTTGGAGACTCGTAACATTGTACAGGAGGCAGCAACGAAAATCATCCCAATGAAAAGGAAATGCAAGAAAGCAAAGTGGCTGTCCAATGAGGCCTTACAAATAGCGGGGGAGAGAAGGCAAGCAAAATGCGAGGGAGATAGTGAAAGATACAGGAAACTGAATGCAGATTTCCAAAGAATAGCAAGGAGAGACAAGAAGGCCTTCTTAAACGAGCAATGCAAACAAATAGAGGAAAATAACAGAATGGGAAGAACCAGAGATCTGTTCAAGAAAATTGGAGATATGAAAGGAACATTTCGTACAAAGATTACCATAATAAAGGTAAAAAAGTGGTAAGGACCTAACAGAAGCAGAAGACATCAAGAAGAGGTGGCAAGAATACACAGAGGAATTATACCAGAAAGATATGGATGTCTCGTACACCCCAGGTAGTGTGGCTGCTGACCTTGAGCCAGACATCCTGGAGAGTGAAGTCAAATGGGCCTTAGAAAGCACTGCAAATAACAAGGCCAGTGGAAGTGATGGTATTCCAGCTGAACTATTTAAAATTTTAAAAGATGATGCTGTTAAGGTGCTACACTCAATATTCCAGCAAATTTGGAAAACTCAGCAGTGGCCAGAAGATTGGAGAAGATCAGTCTACATCCCAATCCCAAAGAAGGGCAGTGCCAAAGAATGCTCCAACTACCGCACAATTGCACTCATTTCACACGCTAGCAAGGTTATGCTTAAAATTCTACAAGGAAGGCTCAAGCAGTATGTGGATCGAGAACTCCCAGAAGTGCAAGCTGGATTTAGAAGAGGCAGAGGAACCAGAGACCAAATTGCAAACATGCGCTGGATTATGGAGAAAGCTAGAGAGTTCCAGAAAGACATCTACTTCTGCTTCATTGACTATGCAAAAGCCTTTGACTGTGTCGACCACAGCAAACTATGGCAAGTTCTTAAAGAAATGGGAGTGCCTGATCACCTCATCTGTCTCCTGAGAAATCTCTATGTGGGACAAGAAGCTACAGTTAGAACTGGATATGGAACAACTGATTGGTTCAAAATTGGGAAAGGAGTACGACAAGGCTGTATTTTGTCTCCCTGCTTATTTAATCTATATGCAGAATACATCATGCGAAAGGCTGGGCTGGATGAATCCCAAGCTGGAATTAAGATTGCCGGAAGAAATATCAACAACCTCAGATATGCAGATGACACAACATTGATGGCAGAAAGTGAGGAGGAATTAAAGAACCTTTTAATGAGGGTGAAAGAGGAGAGCGCAAAATATGGTCTGAAGCTCAACATCAAAAAAACGAAGATCATGGCCACTGGGCCCATCACCTCCTGGCAAGTAGAAGGGGAAGAAATGCAGGCAGTGAGAGATTTTACTTTCTTGGGCTCCTTGATCACTGCAGATGGTGACAGCAGCCACGAAATTAAAAGACGCCTGCTTCTTGGGAGAAGGGCAATGACAGGCCTAGACAGCATCTTGAGAAGTAGAGACGTCACCTTGCCAACAAAGGTCCGTATAGTTAAAGCCATGGTTTTCCCAGTAGTGATGTACGGAAGTGAGAGCTGGACCATAAAGAAGGCTGATCGCCGAAGAATTGATGCTTTTGAATTATGGTGCTGGAGAAGACTCTTGAGAGTCCCATGGACTGCAAGAAGATCAAACCTCTCCATTCTGAAGGAAATCAGCCCTGAGTGCTCACTGGAAGGACAGATCGTGAAGCTGAGGCTCCAGTACTTTGGCCACCTCATGAGAAGAGAAGACTCCCTGGAGAAGACACTGATGCTGGGAAAGATGGAGGGCACAAGGAGAAGGGGGCGACAGAGGACGAGATGGTTGGACAGTGTTTTCGAGGTTACCAGCATGAGTTTGAGCAAACTGCGGGAGGTAGTGGAGGACAGAGGTGCCTGGCGTGCTCTGGTCCATGGGGTCACGAAGAGTCGGACACGACTAAACGACTAAACAACAACAACACTTATCCTTTAATTTTTTTAAAATATATTTTTTCTGGTACAGATTTTCCACATTCATACATTAACCAATTCAACAATACATTGACCATTGACTTCCTTTCACCCCTTCAACATGGTTCATTTTAGTTATCAATTACTACTGAATATTCTAATTACTCCCATTTTTCTTTTTTCTCATTATTTCTCTACTTGATTTATACT
>16:c219293-215682 dna:primary_assembly primary_assembly:PodMur_1.0:16:1:43659005:1 REF_12
186-198|3410-3422	CAGTTGCTTTGGA	13
@16:c219293-215682 dna:primary_assembly primary_assembly:PodMur_1.0:16:1:43659005:1 REF@@CCTGAGTTTGAGCATCTTCAAAGGCATGACACCTTTGGTAAAGGCTGTTCTCAGGGTGATCACAGGCCAATGTTTCCCACTTGTCAATGTTTATACTACTTTTTTTAGATTTGCCTTTTGAGAGACTTTAAACCTCTTTTGTTGACCACCAGCATTATGCTTTCCATTTTTAAGTTTGGAATAGAGCAGTTGCTTTGGACCCCTTAATGGATCACTGCCTGGCCATGGCGAAGGGGCTTGAATAACTCAGAGAAGCTATGAGCTATGCTGTGCAGGGCCACCCAAGATGGACAGGTCATAGTGGAGAGTTTTGACCAAACGTGATCCACCTGCAGCAGGAACCGGCAAGCCACTCCAGTATCCCTGCCAAGAAAACTCCATGGACAAAGACAACAGGCATATAAAAGATATGACGCTGGAAGATGAGCCCCTCAGGTTGGAAGGCGTCCAACATGCTACTGAGGAAGAGCGGAGGACAAGTACAAGTAGATTCAGAGCTGATGAAGCGGCTGGGCCAAAGCCGGAAGGACGCTCAGTTGCGGATATGCCTGGAAGCGAAAGGAAAGTCCAATGCTGTGAAGAAAAATATTGCATAGGAACCTGGAATGTAAGAACCATGAACCTGGGTAAGTTGGAGGTGGTCAAAAATGAGATGGCAAGAATAAATATTGACATCCTGGGCATCAGTGAACTAAAATGGACAGGAATGGGCGAATTCAGTTCGGATGACCATCATATCTACTACTGTGGGCAAGAATCCCATAAAAGAAATGGAGTGGCCTCATAGTCAACAAAAGAGTGGTGAAAGCTGTACTGGGATGCAATCTCAAAAATGATAGAATGATCTCGATACGAATCCAAGGCAGACCTTTTAACATCACAGTAATCCAAGTTTATGCACCAACCACTGGTGCTGAAGAAACTGAAATTGACCAATTCTATTAAGACTTACAACACCTTATAGAAATGACACCAAAGAAGAATGTTCTCATTATAGGGGATTGGAATGCTAAAGTAGGGAGTCAAGAGATAAAAGGAACAACTGGCAAGTTTGGCCTTGGAGATCAAAACGAAGCAGGGCAAAGGCTAATAGAGTTCTGCCAAGAGAACAAGCTGGTCATCACAAACACTCTTTTCCAACAACACAAGAGACGACTCTACACATGGACATCACCAGATGGGCAGCATCGAAATCAGATTGACTATATTCTCTGCAGCCAAAGATGGAGAAGCTCTATACAGTCAGCAAAAACAAGACCTGGAGCTGACTGTGGCTCAGATCATCAGCTTCTTATAGCAAAATTCAAGCTTAAACTGAAGAAAGTAGGAAAAACCACTGGGCCGGTAAGATACAATCTAAGTCAAATCCCTTATGAATACACAGTGGAAGTGAGGAACAGGTTTAAGGATTTAGATTTGGTGGACAGAGTGCCTGAAGAACTATGGATGGAGGCTCGTAACATTGTACAGGAGGCAGCAACGAAAACCATCCCAATGAAAAGGAAATGCAAGAAAGCAAAGTGGCTGTCCAACGAGGCCTTACAAATAGCGGGGGAGAGAAGGCAAGCAAAATGCGAGGGAGATAGTGAAAGATACAGGAAATCGAATGCAGATTTCCAAAAAATAGCAAGGAGAGACAAGAAGGCCTTCTTAAACGAGCAATGCAAAGAAATAGAGGAAAACAATAGAATGGGAAAAACCAGAGATCTGTTCAAGAAAATTGGAGATATGAAAGGAACATTTCGTACAAAGTTTTCCATAATAAAAGACAAAAGTGGAAAGGACCTAACAGAAGCAGAAAACATCAAGAAGAGGTGGCAAGAATACACAGAGGAACTATACCAGAAAGAAATGGATGTCTCGTATACCCCAGGTAGTGTGGTTGCTGACCTTGAGCCAGACATCCTGGAAAGTGAAGTCAAATGGGCCTTAGAAAGCACTGCTAATAACAAGGCCAGTGGAAGTGATGGTATTCCAGCTGAACTATTTAAAATTTTAAAAGATGATGCTGTTAAGGTGCTACACTCAGTATGCCAGCAAATTTGGAAAACTCAGCAGTGGCCAGAGGATTGGAGAAGATCAGTCTACATCCCAATCCCAAAGAAGGGCAGTGCCAAAGAATGCTCCAACTACCGCACAATTGCACTCATTTCACACGCTAGCAAGGTTATGCTTAAAATTCTACAAGGCAGGCTTAAGCAGTATGTGGACCGAGAACTCCCAGAAGTGCAAGCTGGATTTAGAAGAGGCAGAGGAACCAGAGACCAAATTGCAAACATGCGCTGGATTATGGAGAAAGCTAGAGAGTTCCAGAAAGACATCTACTTCTGCTTCATTGACTATGCAAAAGCCTTTGACTGTGTCGACCACAGCAAACTATGGCAAGTTCTTAAAGAAATGGGAGTGCCTGATCACCTCATCTGTCTCCTGAGAAATCTCTATGTGGGACAAGAAGCTACAGTTAGAACTGGATATGGAACAACTGATTGGTTCAAAATTGGGAAAGGAGTACGACAAGGCTGTATTTTGTCTCCCTGCTTATTTAATTTATATGCAGAATTCATCATGCGAAAGGCTGGGCTGGATGAATCCCTAGCCGGAATTAAGATCGCCGGAAGAAATATCAACAACCTCAGATATGCAGATGACACAACCTTGATGGCAGAAAGTGAGGAGGAATTAAAGAACCTTTTAATGAGGGTGAAAGAGGAGAGCGCAAAATATGGTCTGAAGCTCAACATCAAAAAAATGAAGATCATGGCCACTGGTCCCATCACCTCCTGGCAAATAGAAGGGGAAGAAATGGAGGCAGTGAGAGATTTTACTTTCTTGGGCTCCATGATCACTGCAGATGGTGACAGCAGTCACGAAATTAAAAGACGCCTGCTCCTTGGGAGAAAGGTGATGGCAAACCTAGACACCATCTTAAAAAGCAGAGACATCACCTTGCCAACAAAGGTCCGTATAGTAAAAGCCATGGTTTTCCCAGTAGTGATGTATGGAAGTGAGAGCTGGACCATAAAGAAGGCTGATCGCCGAAGAATTGATGCTTTTGAATTATGGTGCTGGAGGAGACTTGAGAGTCCCATGGACTGCAAGAAGATCAAACGTATCCATTCTTAAGAAAATCAGCCCTGAGTGCTCACTGGAAGGACATATTGTGAAGCTGAGGCTCCAATACTTTGGCCACCTCATGAGAAGAGAAGACTCCCTGGAAAAGACCCTGATGTTGGGAAAGATTGAGGGCACAAGGAGAAGACGACAGAGGACGAGATGGTTGGACAGTGTTCTCGAAGCTACCAGCATGAGTTTGACCAAACTGTGGGAGGCAGTGGAAGACAGGAGTGCCTGGCGTGCTCTGGTCCAGGGGGTCACGAAGAGTCGGACACGACTAAACGACTAAACAACAACAGTTGCTTTGGAAGACGATCATCAGGCATCTGCACAACATGACCCGTCCAACAAAGTTGATGTTGAAGAATCATTGCTTCAACACTGGTGATCTTTGCTTCTTCCAGTACACTGGCATTAGTTCACCTGTCTTCCCAGGTGATGTGTAAAATGTTTCGGAGGCACCGTTGATAGAACCTTTCAAAGAGTTGGAGATGACGT
>9:72747008-72750628 dna:primary_assembly primary_assembly:PodMur_1.0:9:1:79135106:1 REF_21
189-200|3420-3431	AACTTTGAATCC	12
@9:72747008-72750628 dna:primary_assembly primary_assembly:PodMur_1.0:9:1:79135106:1 REF@@GTCCTTCCAGTGAGCACTCAGGGCTGATTTCCTTAAGAACAGAGAGGTTTGATCTTCTTGCAGTCCATGGGACTCTCAAGAGTCTTCTCCAGCACCAGAATTCAAAAGCATCAATTCTTCGGCGATCAGCCTTCTTTATGGTCAGGCTCTCACTTCCATACATCACTACTGGTGCTAATACATGGTGCTAACTTTGAATCCCCTTCATGGATCACTGCCTTGCCGTGGCGAAGGGGCTTGAAGAACTCAGAGAAGCTATGAACTATGCCGAGCAGGGCACACAAGATGAACAGGTCATAGTGGAGAGTTTGGACCAAACGTGATCCACCTGGAGGAGGAACCGGCAAGCCACTCCAGTATCCTTGCCAAGAAAACTCCATGGACAAAGACAACAGGCATATAAAAGTTATGACGCTGGAAGATGAGCCCCTCAGGTCGGAAGGCGTCCAACATGCTACTGGGGAAGAGCGGAGGGCAAGTACAAGTAGATCCAGAGCTGATGAAGCGGCTGGGCCAAAGCCGAAAGGACGCTCAGTTGCGGATATGCCTGGAAGCGAAAGGAAAGTCCAATGCTGTAAAGAAAAATATTGCATAGGAACCTGGAATGTAAGAACCATGAACCTGGGTAAGTTGGAGGTGGTCAAAAATGAGATGGCAAGAATAAATATTGACATCCTGGGCATCAGTGAACTAAAATGGACGGGAATGGGTGAATTCAGTTCGGATGACCATCACATCTACTACTGTGGGCAAGAAACCCGTAAAAGAAATGGAGTGGCCCTCATAGTCAACAAAAGAGTGGCGAAAGCTGTACTGGGATGCAATCTCAAAAATGATAGAATGATCTCGATACGAATCCAAGGCAGACCTTTTAACATCACAGTAATCCAAGTTTATGCACCAACCACTGGTGCTGAAGAAACTGAAATTGACCAATTCTATGAAGACTTACAACACCTTATAGAAGTGACACCAAAGAAGGATGTTCTTCTCATTATAGGGGATTGGAATGCTAAAGTAGGGAATCAAGAGATAAAAGAAACAACTGGCAAGTTTAGCCTTGGAGATCAAAACGAAGCAGGGCAAAGGCTAATAGAGTTCTGTCAAGAGAACAAGCTGGTCATCACAAACACGCTTTTCCAACAACACAAGAGACGACTCTACACATGGACATCACCAGATGGGCAGCATCGAAATCAGATTGATTATATTCTCTGCAGCCAAAGATGGAGAAGCTCTATACAGTCAGCAAAAACAAGACCTGGAGCTGACTGTGGCTCAGATCATCAGCTTCTTATAGCAAAATTCAAGCTTAAACTGAAGAAAGTAGGAAAAACCACTGGGCCGGTAAGATACAATCTAAGTCAAATCCCTTATGAATACACAGTGGAAGTGAGGAACAGGTTTAAGGATTTAGATTTGGTGGACAGAGTGCCTGAAGAACTATGGATGGAGGCTCGTAACATTGTACAGGAGGCAGCAACGAAAACCATCCCAATGAAAAGGAAATGCAAGAAAGCAAAGTGGCTGTGCAACGAGGCCTTACAAATAGCGGAGGAGAGAAGGCAAGCAAAATGCGAGGGAGATAGTGAAAGATACAGGAAATTGAATGCAGATTTCCAAAGAATAGCAAGGAGAGACAAGAAGGCCTTCTTAAACGAGCAATGCAAACAAAGAGAGGAAAACAACAGAATGGGAAGAACCAGAGATCTGTTCAAGAAAATTGGAGATATGAAAGGAACATTTTGTACAAAGATTACCATAATAAAGGACAAAAGCGGTAAGGACCTAACAGAAGCAGAAGACATCAAGAAGAGGTGGCAAGAATACACAGAGGAATTATACCAGAAAGATATGGATGTCTCGTACACCCCAGGTAGTGTGGCTGCTGACCTTGAGCCAGACATCCTGGAAAGTGAAGTCAAATGGGCCTTAGAAAGCACTGCAAATAACAAGGCCAGTGGAAGGGATGGTATTCCAGCTGAACTATTTAAAATTTTAAAAGATGATGCTGTTAAGGTGCTACACTCAATATGCCAGCAAATTTGGAAAACTCAGCAGTGGCCAGAAGATTGGAGAAGATCAGTCTACATCCCAATCCCAAAGAAGGGCAGTGCCAAAGAATGCTCCAACTACCGCACAATTGCACTCATTTCACACGCTAGCAAGGTTATGCTTAAAATTCTACAAGCAAGGCTCAAGCAGTATGTGGATCGAGAACTCCCAGAAGTGCAAGCTGGATTTAGAAGAGGCAGAGGAACCAGAGACCAAATTGCAAACATGCGCTGGATTATGGAGAAAGCTAGAGAGTTCCAGAAAGACATCTACTTCTGCTTCATTGACTATGCAAAAGCCTTTGACTGTGTCGACCACAGCAAACTATGGCAAGTTCTTAAAGAAATGGGAGTGCCTGATCACCTCATCTGTCTCCTGAGAAATCTCTATGTGGGACAAGAAGCTATAGTTAGAACTGGATATGGAACAACTGACTGGTTCAAAATTGGGAAAGGAGTACGACAAGGCTGTATTTTGTCTCCCTGCTTATTTAATTTATATGCAGAATACATCATGCGAAAGGCTGGGCTGGATGAATCCCAAGCTGGAATTAAGATTGCTGGAAGAAATATCAACAACCTCAGATATGCAGATAACACAACCTTGATGGCAGAAAGTGAGGAGGAATTAAAGAACCTTTTAATGAGGGTGAAAGAGGAGAGCGCAAAATATGGTCTGAAGCTCAACATCAAAAAAACGAAGATCATGGCCACTGGACCCATCACCTCCTGGCAAATAGAAGGGGAAGAAATGGAGGTAGTGAGAGATTTTACTTTCTTGGGCTCCATGATCACTGCAGATGGTGACAGCAGCCACGAAATTAAAAGACGCCTGCTTCTTGGGAGAAGGGCAATGACAGGCCTAGACAGCATCTTGAGAAATAGAGATGTCACCTTGCCAACAAAGGTCCGTATAGTTAAAGCCATGGTTTTCCCAGTAGTGATGTATGGAAGTGAGAGCTGGACCATAAAGAAGGCTGATCGCCGAAGAATTGATGCTTTTGAATTATGGTGCTGGAGAAGACTCTTGAGAGTCCCATGGACTGCAAGAAGATCAAACGCATCCATTCTTAAGGAAATCAGCCCTGAGTGCTCACTGGAAGGACAGATCGTGAAGCTGAGGCTCCAGTACTTTGGCCACCTCATGAGAAGAGAAGACTCCCTGGAGAAGACACTGATGCTGGGAAAGATGGAGGGCACAAGGAGAAAGGGGCGACAGAGGACAAGATGGTTGGATAGTGTTTTCGAGGTTACCAGCATGGGTTTGACCAAACTGCGGGAGGTAGTGGAGGACAGGGGTGCCTGGCGTGTTCTGGTCCATGGGGTCACGAAGAGTCGGACACGACTAAACGACTAAACAACAACAAACTTTGAATCCAGTGCTTATAAATCTCCTCCTCTTAAAAAGTAACAGCAGCTTCAGGGGGTCCCAACCTGGATTGGGACTGCAGTGCAAAGAGCGGGAATTAGAGTTAACCTCCCAACTTCATCTTGGTTCTTGTAGGAAATCTCCCTCCCCAAGCTGCTACTTGCTAGAAGCGCTCCCTCAGGAGGGGCAGTTCTCAGC
>7:c91962721-91959098 dna:primary_assembly primary_assembly:PodMur_1.0:7:1:92398148:1 REF_24
309-318|3318-3327	TTGACCAAAC	10
@7:c91962721-91959098 dna:primary_assembly primary_assembly:PodMur_1.0:7:1:92398148:1 REF@@TATTTGCATCAACAAGCTTCTCCCACAGGTTGTTAACCCGAAATGACTCCCTGCTGAGAGGGGTGGAGTCATGTGTTGCTGTTTTATCCAATGCCTAAGGCAATATTACTCACATGCTGTAACCAATAAAGTTGTGGCCTAATTTTTCCCATTAACCTAAAATAATGTGTTTTTGTGTCTTATTATAATCCTATAATCCTCCTTCATGGATCACTGCCTTGCCGTGGCGAAGGGGCTTGAATAACTCAGAGAAGCTATGAGCTATGCCGTGCAGGGCCACCCAAGATGGACAGGTCATAGTGGAGAGTTTTGACCAAACGTGATCCACCTGGAGCAGGAACTGGCAAGCCACTCCAGTATCCCTGCCAAGAAAACTCCATGGACAAAGACAACAGGCATATAAAAGTTATGACGCTGGAAGATGAGCCCCTCAGGTCGGAAGGTGTCCAACATGCTACTGGGGAAGAGCGGAGGACAAGTACAAGTAGATCCAGAGCTGATGAAGCGGCTGGGCCAAAGCCGAAAGGACGCTCAGTTGCGGATATGCATGGAAGCGAAAGGAAAGTCCAATGCTGTAAAGAAAAATATTGCATAGGAACCTGGAATGTAAGAACCATGAACCTGGGTAAGTTGGATGTGGTCAAAAATGAGATGGCAAGAATAAATATTGACATCTTGGGCATCAGTGAACTAAAATGGACGGGAATGGGCGAATTCAGTTCGGATGACTATCATATCTACTACAGTGGACAAGAAACCCGTAAAAGAAATGGAGTGGCCCTCATAGTCAACAAAAGAGTGGTGAAAGCTGTACTGGGATGCAATCTCAAAAATGATAGAATGATCTCGATACGAATCCAAGGCAGACCTTTTAACATCACAGTAATCCAAGTTTATGCACCAACTACTGGTGCTGAAGAAACTGAAATTGACCAATTCTATGAAGACTTACAAGACCTTATAGAAGTGACACCAAAGAAGGATGTTCTGCTCATAATAGGGGATTGGAATGCTAAAGTAGGGAGTCAAGAGATAAAAGGAAAAACTGGCAAGTTTGGCCTTGGAGTTCAAAACGAAGCAGGGCAAAGGCTAATAGAGTTCTGTCAAGAGAACAAGCTGGTCATCACAAACACTCTTTTCCAACAACACAAGAGGCGACTCTACACATGGACATCACCAGATGGGCAGCATCGAAATCAGATTGATTATATTCTCTGCAGCCAAAGATGGAGAAGCTCTATACAGTCAGCAAAAACAAGACCTGGAGCTGACTGTGGCTCAGATCATCAGCTTCTTATAGCAAAATTCAAGCTTAAACTGAAGAAAGTAGGAAAAACCACTGGGCCGGTAAGATACAATCTAAGTCAAATCCCTTATGAATACACAGTGGAAGTGAGGAACAGGTTTAAGGATTTAGATTTGGTGGACAGAGTGCCTGAAGAACTATGGATGGAGGCTCGTAACATTATACAAGAGGCAGCAACTAAAACCATCCCAATGAAAAGGAAATGCAAGAAAGCAAAGTGGCTGTCCAACGAGGCCTTACAAATAGCGGGGGAGAGAAGGCAAGCAAAATGCGAGGGAGATAGTGAAAGATACAGGAAATTGAATGCAGATTTCCAAAAAATAGCAAGGAGAGACAAGAAGACCTTCTTAAACGAGCAATGCAAAGAAATAGAGGAAAACAATAGAATGGGAAAAACCAGAGATCTGTTCAAGAATATTGGAGATATGAAAGGAACATTTTGTACAAAGATTTCCATAATAAAAGACAAAAGTGGAAAGGACCTAACAGAAGCAGAAGACATCAAGAAGAGGTGGCAAGAATACACAGAGGAACTATACCAGAAAGAAATTGATGTCTCGTATACCCCAGGTAGTGTGGTTGCTGACCTTGAGCCAGACATCCTGGAAAGTGAAGTCAAATGGGCCTTAGAAAGCATCGCTAATAACAAGGCCAGTGGAAGTGATGATATTCCAGCTGAATTATTTAAAATTTTAAAAGATGATGCTGTTAAGGTGCTACACTCAATATGCCAGCAAATTTGGAAAACTCAGCAGTGGCCAGAGGATTGGAGAAGATCAGTCTACATCCCAATCCCAAAGAAGGGAAGTGCCAAAGAATGCTCCAACTACCGCACAATTGCACTCATTTCACACGCTAGCAAGGTTATGCTTAAAATTCTACAAGGCAGGCTTAAGCAGTATGTGGACCGAGAACTCCCAGAAGTGCAAGCTGGATTTAGAAGAGGCAGAGGAACCAGAGACCAAATTGCAAACATGTGCTGGATTATGGAGAAAGCTAGAGAGTTCCAGAAAGACATCTACTTCTGCTTCATTGACTATGCAAAAGCCTTTGACTGTGTCGACCACAGCAAACTATGGCAAGTTCTTAAAGAAATGGGAGTGCCTGATCACCTCATCTGTCTCCTGAGAAATCTCTATGTGGGACAAGAAGCTACAGTTAGAACTGGATATGGAACAACTGATTGGTTCAAAATTGGGAAAGGAGTACAACAAGGCTGTATATTGTCCCCCTACTTATTTAACTTATATGCAGAATTCATCATGCGAAAGGCTGGGCTGGATGAATCCCTAGCCGGAATTAAGATCGCCGGAAGAAATATCAACAACCTCAGATATGCAGATGACACAACCTTGATGGCAGAAAGTGAGGAGGAATTAAAGAACTTCTTAAAGAGGGTGAAAGAGGAGAGCGCAAAATATGGTCTGAAGCTCAACATCAAAAAAACAAAGATCATGGCCACTGGTCCCATCACCTCCTGGCAAATAGAAGGGGAAGAAATGGAGGCAGTGAGAGATTTTATGTTCTTGGGCTCCATGATCACTGCAGATGGTGACAGCAGTCACAAAATTAAAAGACGCCTGCTCCTTGGGAGAAAGGCGATGGCAAATCTAGACAACATCTTAAAAAGTAGAGACATCACCTTACCAACAAAGGTCCGTATAGTTAAAGCCATGGTTTTCCCAGTAGTGATGTATGGAAGTGAGAGCTGGACCATAAAGAAGGCTGATCGCCGAAGAATTGATGCTTTTGAATTATGGTGCTGGAGGAGATTCTTGAGAGTCCCATGGACTGCAAGAAGATCAAACGCATCCATTCTTAAGGAAATCAGACCTGAGTGGTCACTGGAAGGACAGATCGTGAAGTTGAGGCTCCAGTACTTTGGCCACCTCATGAGAAGAGAAGACTCCCTGGAAAAGACCCTGATGTTGGGAAAGATGGAGGGCACAAGGAGAAGGGGACGACAGAGTACAAGATGGCTGGATAGTGTTCTTGAAGCTACCAACATGAGTTTGACCAAACTGCGGGAGGCGGTGGAAGACAGGAGTGCCTGGCGTGCTCTGGTCCATGGGGTCACGAAGAGTCGGACACGACTAAACGACTAAACAACAACAACAACAATCCTATGCAGGTGGCGGGTCCTCGACTCACAACTAGGTTTGCTGATGGTTGTTCCCCAATAAATCCTCTTCACAGGGAAACTTGTGCAGTGTAAATCCTGATTCTACTTGGAATATATCACACAGATTTTGAGGCAGGCAGGGTCAAAAGCATTAAAAATTCAGTGAAGAGTATTTACCAGGGTATAGATGAAAACA
>14:c33400915-33397293 dna:primary_assembly primary_assembly:PodMur_1.0:14:1:54988359:1 REF_23
186-197|3422-3433	AGTGAGTCAAGC	12
@14:c33400915-33397293 dna:primary_assembly primary_assembly:PodMur_1.0:14:1:54988359:1 REF@@GTGGAGGTCCAGAGATTCCAGAAGTCTTTCTTTGCATCTGATATGGATGGCCTAAATCTCATCAACAGACCAGAGATAACTAGAAAGCACTTTGTTGACCACGGACAGATGAATGAATTGGAAGAGTCAACGATGAAAGGTTATATTGCTGGTTCATAGTCTAGGAGGAAATAATCAAAGGCCATTAGTGAGTCAAGCCTCCTTCATGGATCACTGCCTTGCCGTGGCGAAGGGGCTTGAATAACTCAGAGAAGCTATGAGCTATGCCGTGCAGGGCCACCCAAGATGGACAGGTCATAGTGGAGAGTTTTGACTAAACGTGATCCACCTGGAGCAGGAACTGGCAAGCCACTCCAGTATCCCTGCCAAGAAAACTCCATGGACAAAGACAACAGGCATATAAAAGTTATGACGCTGGAAGATGAGCCCCTCAGGTCGGAAGGTGTCCAACATGCTACTGGGGAAGAGCGGAGGACAAGTACAAGTAGATCCAGAGCTGATGAAGCGGCTGGGCCAAAGCCGAAAGGACGCTCAGTTGCGGATATGCATGGAAGCGAAAGGAAAGTCCAATGCTGTAAAGAAAAATATTGCATAGGAACCTGGAATGTAAGAACCATGAACCTGGGTAAGTTGGATGTGGTCAAAAATGAGATGGCAAGAATAAATATTGACATCTTGGGCATCAGTGAACTAAAATGGACAGGAATGGGCGAATTCAGTTCGGATGACTATCATATCTACTACTGTGGACAAGAAACCCGTAAAAGAAATGGAGTGGCCCTCATAGTCAACAAAAGAGTGGCAAAAGCTGTACTGGGATGCAATCTCAAAAATGATAGAATGATCTCGATACGAATCCAAGGCAGACCTTTTAACATCACAGTAATCCAAGTTTATGCACCAACTACTGGTGCTGAAGAAACTGAAATTGACCAATTCTATGAAGACTTACAAGACCTTATAGAAGTGACACCAAAGAAGGATGTTCTTCTCTTTATAGGGGATTGGAATGCTAAAGTAGGGAGTCAAGAGATAAAAGGAACAACTGGCAAGTTTGGCCTTGGAGTTCAAAACGAAGCAGGGCAAAGGCTAATAGAGTTCTGTCAAGAGAACAAGCTGGTCATCACAAACACACTTTTCCAACAACGCAAGAGACGACTCTACACATGGACATCACCAGATGGGCAGCATCGAAATCAGATTGATTATATTCTCTGCAGCCAAAGATGGAGAAGCTCTATACAGTCAGCAAAAACAAGACCTGGAACTGACTGTGGCTCAGATCATCAGCTTCTTATAGCAAAATTCAAGCTTAAACTGAAGAAAGTAGGAAAAACCACTGGGCCGATAAGATACAATCTAAGTCAAATCCCTTATGAATACACAGTGGAAGTGAGGAACAGGTTTAAGGATTTAGATTTGGTGGACAGAGTGCCTGAAGAACTATGGATGGAGGCTCGTAACATTATACAAGAGGCAGCAACTAAAACCATCCCAATGAAAAGGAAATGCAAGAAAGCAAAGTGGCTGTCCAACAAGGCCTTACAAATAGCGGGGGAGAGAAGGCAAGCAAAATGCGAGGGAGATAGTGAAAGATACAGGAAATTGAATGCAGATTTCCAAAAAATAGCAAGGAGAGACAAGAAGGCCTTCTTAAACGAGCAATGCAAAGAAATAGAGGAAAACAATAGAATGGGAAAAACCAGAGATCTGTTCAAGAAAATTGGAGATATGAAAGGAACATTTTGTACAAAGATTTCCATAATAAAAGACAAAAGTGGAAAGGACCTAACAGAAGCAGAAGACATCAAGAAGAGGTGGCAAGAATACACAGAGGAACTATACCAGAAAGAAATTGATGTCTCATGTACCCCAGGTAGTGTGGTTGCTGACCTTGAGCCAGACATCCTGGAAAGTGAAGTCAAATGGGCCTTAGAAAGCATCGCTAATAACAAGGCCAGTGGAAGTGATGATATTCCAGCTGAATTATTTAAAATTTTAAAAGATGATGCTGTTAAGGTGCTACACTCAATATGCCAGCAAATTTGGAAAATTCAGCAGTGGCCAGAAGATTGGAGAAGATCAGTCTACATCCCAATCCCAAAGAAGGGAAGTGCCAAAGAATGCTCCAACTACCGCACAATTGCACTCATTTCACACGCTAGCAAGGTTATGCTTAAAATTCTACAAGGCAGGCTTAAGCAGTATGTGGACCGAGAACTCCCAGAAGTGCAAGCTGGATTTAGAAGAGGCAGAGGAACCAGAGACCAAATTGCAAACATGCGCTGGATTACGGAGAAAGCTAGAGAGTTCCAGAAAGACATCTACTTCTGCTTCATTGACTATGCAAAAGCCTTTGACTGTGTCGACCACAGCAAACTATGGCAAGTTCTTAAAGAAATGGGAGTGCCTGATCACCTCATCTGTCTCCTGAGAAATCTCTATGTGGGACAAGAAGCTACAGTTAGAACTGGATATGGAACAACTGATTGGTTCAAAATTGGGAAAGGAGTACGACAAGGCTGTATATTGTCCCCCTGCTTATTTAACTTATATGCAGAATTCATCATGCGAAAGGCTGGGCTGGATGAATCCCAAGCTGGAATTAAGATTGCCGGAAGAAATATCAACAACCTCAGATATGCAGATGACACAACCTTGATGGCAGAAAGTGAGGAGGAATTAAAGAACCTTTTAATGAGGGTGAAAGAGGAGAGCGCAAAATATGGTCTGAAGCTCAACATCAAAAAAACGAAGATCATGGCCACTGGTCCCATCACCTCCTGGCAAATAGAAGGGGAAGAAATGGAGGCAGTGAGAGATTTTATTTTCTTGGGCTCCATGATCACTGCAGATGGTGACAGCAGTCACGAAATTAAAAGACGCCTGCTCCTTGGGAGAAAGGCGATGGCAAATCTAGACAACATCTTAAAAAGTAGAGACATCACCTTACCAACAAAGGTCCGTATAGTTAAAGCCATGGTTTTCCCAGTAGTGATGTATGGAAGTGAGAGCTGGACCATAAAGAAGGCTGATCGCCGAAGAATTGATGCTTTTGAATTATGGTGCTGGAGGAGACTCTTGAGAGTCCCATGGACTGCAAGAAGATCAAACACATCCATTCTTAAGGAAATCAGCCCTGAGTGCTCACTGGAAGGACAGATCGTGAAGTTGAGGCTCCAATACTTTGGCCACCTCATGAGAAGAGAAGACTCCCTGGAAAAGACCCTGATGTTGGGAAAGATGGAGGGCACAAGGAGAAGGGGACGACAGAGGATGAGATGGTTGGATAGTGTTCTCGAAGCTACAAACATGAGCCTGACCAAACTGCGGGAGGCGGTGGAAGACAGGAGTGCCTGGGGTGCTCTGGTCCATGGGGTCACGAAGAGTCGGACACGACTAAATGACTAAACAACAACAACAGTGAGTCAAGCAGATAATATGGTACTCTGGAATCGGAAATGGCACAAAGAACAAAATATCAGCCATTGACAAATGTAGAAGAGATTATTAGCACAACAGAAGGATCCTTTAATCACTGAAGCCTTATGGGGCGGGGGCAGGGAAGTAGCATCTGGCCTGTGTCAATTGTTGTGGGTTACTGTTCATGATATATTGATATA
>2:c82484791-82481168 dna:primary_assembly primary_assembly:PodMur_1.0:2:1:128038163:1 REF_24
185-197|3423-3435	AGTATTGTTCTTT	13
@2:c82484791-82481168 dna:primary_assembly primary_assembly:PodMur_1.0:2:1:128038163:1 REF@@GTAAATGATATTACCTGTCCTCCAATCATGCAAGTTCACTCACCTATACATCTCTTGTCATAAAAGACTCTTGAATATGCCATAAGACTTACCAAATATGTTTTGGCATGAGATTTCAGGGACCAGAGCCCACTTTATCAGATGCATGGAGTGTTATCCTCAGTTGGCAGGTGTTGAAACTGTATAGTATTGTTCTTTCTCCTTCATGGATCACTGCCTTGCCGTGGCGAAGGGGCTTGAATAACTCAGAGAAGCTATGAGCTATGCCGTGCAGGGCCACCCAAGATGGACAGGTCATAGTGGAGAGTTTTGACCAAACGTGATCCACCTGGAGCAGGAACTGGCAAGCCACTCCAGTATCCCTGCCAAGAAAACTCCATGGACAAAGACAACAGGCATATAAAAGTTATGACGCTGGAAGATGAGCCCCTCAGGTCGGAAGGTGTCCAACATGCTACTGGGGAAGAGCAGAGGACAAGTACAAGTAGATCCAGAGCTGATGAAGCGGCTGGGCCAAAGCCGAAAGGACGCTCAGTTGCGGATATGCATGGAAGCGAAAGGAAAGTCCAATGCTGTAAAGAAAAATATTGCATAGGAACCTGGAATGTAAGAACCATGAACCTTGGTAAGTTGGATGTGGTCAAAAATGAGATGGCAAGAATAAATATTGACATCCTGGGCATCAGTGAACTAAAATGGACGGGAATGGGTGAATTCAGTTCGGATGACTATCATATCTACTACTGTGGGCAAGAAACCCGTAAAAGAAATGGAGTGGCCCTCATAGTCAACAAAAGAGTGGTGAAAGCTGTACTGGGATGCAATCTCAAAAATGATAGAATGATCTCGATACGAATCCAAGGCAGACCTTTTAACATCACAGTAATCCAAGTTTATGCACCAACTACTGGTGCTGAAGAAACTGAAATTGACCAATTCTATGAAGACTTACAAGACCTTATAGAAGTGACACCAAAGAAGGATGTTCTGCTCATAATAGGGGATTGGAATGCTAAAGTAGGGAGTCAAGAGATAAAAGGAACAACTGGCAAGTTTGGCCTTGGAGTTCAAAACGAAGCAGGGCAAAGGCTAATAGAGTTCTGTCAAGAGAACAAGCTGGTCATCACAAACACTCTTTTCCAACAACACAAGAGACGACTCTACACATGGACATCACCAGATGGGCAGCATCGAAATCAGATTGATTATATTCTCTGCAGCCAAAGATGGAGAAGCTCTATACAGTTAGCAAAAACAAGACCTGGAGCTGACTGTGGCTCAGATCATCAGCTTCTTATAGCAAAATTCAAGCTTAAACTGAAGAAAGTAGGAAAAACCACTGGGCCGGTAAGATACAATCTAAGTCAAATCCCTTATGAATACACAGTGGAAGTGAGGAACAGGTTTAAGGATTTAGATTTGGTGGACAGAGTGCCTGAAGAACTATGGATGGAGGCTCGTAACATTATACAAGAGGCAGCAACTAAAACCATCCCAATGAAAAGGAAATGCAAGAAAGCAAAGTGGCTGTCCAACGAGGCCTTACAAATAGCGGGGGAGAGAAGGCAAGCAAAATGCGAGGGAGATAGTGAAAGATACAGGAAATTGAATGCAGATTTCCAAAAAATAGCAAGGAGAGACAAGAAGGCCTTCTTAAACGAGCAATGCAAAGAAATAGAGGAAAACAATAGAATGGGGAAAACCAGAGATCTGTTCAAGAAAATTGGAGATATGAAAGGAACATTTTGTACAAAGATTTCCATAATAAAAGACAAAAGTGGAAAGGACCTAACAGAAGCAGAAGACATCAAGAAGAGGTGGCAAGAATACACAGAGGAACTATACCAGAAAGAAATTGATGTCTTGTATACCCCAGGTAGTGTGGTTGCTGACCTTGAGCCAGACATCCTGGAAAGTGAAGTCAAATGGGCCTTAGAAAGCATCGCTAATAACAAGGCCAGTGGAAGTGATGATATTCCAGCTGAATTATTTAAAATTTTAAAAGATGATGCTGTTAAGGTGCTACACTCAATATGCCAGCAAATTTGGAAAACTCAGCAGTGGCCAGAGGATTGGAGAAGATCAGTCTACATCCCAATCCCAAAGAAGGGAAGTGCCAAAGAATGCTCCAACTACCGCACAATTGCACTCATTTCACACGCTAGCAAGGTTATGCTTAAAATTCTACAAGGCAGGCTTAAGCAGTATGTGGACCGAGAACTCCCAGAAGTGCAAGCTGGATTTAGAAGAGGCAGAGGAACCAGAGACCAAATTGCAAACATGCGCTGGATTATGGAGAAAGCTAGAGAGTTCCAGAAAGACATCTACTTCTGCTTCATTGACTATGCAAAAGCCTTTGACTGTGTCGACCACAGCAAACTATGGCAAGTTCTTAAAGAAATGCGAGTGCCTGATCACCTCATCTGTCTCCTGAGAAATCTCTATGTGGGACAAGAAGCTACAGTTAGAACTGGATATGGAACAACTGATTGGTTCAAAATTGGGAAAGGAGTACAACAAGGCTGTATATTGTCCCCCTGCTTATTTAACTTATATGCAGAATTCATCATGCGAAAGGCTGGGCTGGATGAATCCCAAGCCGGAATTAAGATTGCCGGAAGAAATATCAACAACCTCAGATATGCAGATGACACAACCTTGATGGCAGAAAGTGAGGAGGAATTAAAGAACCTTTTAATGAGGGTGAAAGAGGAGAGCGCAAAATATGGTCTGAAGCTCAACATCAAAAAAACGAAGATCATGGCCACTGGTCCCATCACCTCCTGGCAAATAGAAGGGGAAGAAATGGAGGCAGTGAGAGATTTTATTTTCTTGGGCTCCATGATCACTGCAGATGGTGACAGCAGTCACGAAATTAAAAGACGCCTGCTCCTTGGGAGAAAGGCGATGGCAAATCTAGACAACATCTTAAAAAGTAGAGACATCATCTTACCAACAAAGGTCCGTATAGTTAAAGCCATGGTTTTCCCAGTAGTGATGTATGGAAGTGAGAGCTGGACCATAAAGAAGGCTGATCGCCGAAGAATTGATGCTTTTGAATTATGGTGCTGGAGGAGACTCTTGAGAGTCCCATGGACTGCAAGAAGATCAAACGCATCCATTCTTAAGGAAATCAGACCTGAGTGCTCACTGGAAGGACAGATCGTGAAGTTGAGGCTCCAATACTTTGGCCACCTCATGAGAAGAGAAGACTCCCTGGAAAAGACCCTGATGTTGGGAAAGATGGAGGGCACTAGGAGAAGGGGACGACAGAGGATGAGATGGTTGGATAGTGTTCTCGAAGCTACAAACATGAGCCTGACCAAACTGCGGGAGGCAGTGGAAGACAGGAGTGCCTGGCGTGCTCTGGTCCATGGGGTCACGAAGAGTCGGACACGACTAAACGACTAAACAACAACAACAAGTATTGTTCTTTAAGGGGAATGGTTTGGCAGTGATACAGGGAAAGGTCTAAGGGGATATCTTTTTATGTATCTCCCACTGAATATTATGAAAAGTGAAAGCAAGTGGGGTTTTTACTCCTTCCTTTTCTCTATAGTCTGTAGAAATAGAATTCTGTTTGCTGTAAGCACAGTTTGTGAGACAGAGCAAGAACTGTGTTAA
>4:26403603-26407226 dna:primary_assembly primary_assembly:PodMur_1.0:4:1:107526675:1 REF_24
169-179|3422-3432	AAGGTAAAGGT	11
@4:26403603-26407226 dna:primary_assembly primary_assembly:PodMur_1.0:4:1:107526675:1 REF@@TCTTGGTAGTTCCTTGTTCTTCATCAATTTGTTGAATCCCCTTTGAAAGCCTTCCAAACTGGAGCTATGGTGAATGCCATAGTTTAATTCTGCATTGTTTATTCGCTTGCTGGGCTCTGACATCTAACCATGCTACTGATGGAATGGTAATATTTATTTGTATGATTGTAAGGTAAAGGTCAATCTTGGACAAAAGTGATCCTTCATGGATCACTGCCTTGCCGTGGCGAAGGGGCTTGAATAACTCAGAGAAGCTATGAGCTATGCCGTGCAGGGCCACCCAAGATGGACAGGTCATAGTGGAGAGTTTTGACCAAACGTGATCCACCTGGAGCAGGAACTGGCAAGCCACTCCAGTATCCCTGCCAAGAAAACTCCATGGACAAAGACAACAGGCATATAAAAGTTATGACGCTGGAAGATGAGCCCCTCAGGTCGGAAGGTGTCCAACATGCTACTGGGGAAGAGCGGAGGACAAGTACAAGTAGATCCAGAGCTGATGAAGCGGCTGGGCCAAAGCCGAAAGGACGCTCAGTTGCGGATATGCATGGAAGCGAAAGGAAAGTCCAATGCTGTAAAGAAAAATATTGCATAGGAACCTGGAATGTAAGAACCATGAACCTGGGTAAGTTGGATGTGGTCAAAAATGAGATGGCAAGACTAAATATTGACATCTTGGGCATCAGTGAACTAAAATGGACGGGAATGGGCGAATTCAGTTTGGATGACTATCATATCTACTACTGTGGACAAGAAACCCGTAAAAGAAATGGAGTGGCCCTCATAGTCAACAAAAGAGTGGTGAAAGCTGTACTGGGATGCAATCTCAAAAATGATAGAATGATCTCGATACGAATCCAAGGCAGACCTTTTAACATCACAGTAATCCAAGTTTATGCACCAACTACTGGTGCTGAAGAAACTGAAATTGACCAATTCTATGAAGACTTACAAGACCTTATAGAAATGACACCAAAGAAGGATGTTCTGCTCATAATAGGGGATTGGAATGCTAAAGTAGGGAATCAAGAGATAAAAGGAACAACTGGCAAGTTTGGCCTTGGAGTTCAAAACGAAGCAGGGCAAAGGCTAATAGAGTTCTGTCAAGAGAACAAGCTGGTCATCACAAACACGCTTTTCCAACAACACAAGAGACGACTCTACACATGGACATCACCAGATGGGCAGCATCGAAATCAGATTGATTATATTCTCTGCAGCCAAAGATGGAGAAGCTCTATACAGTCAGCAAAAACAAGACCTGGAGCTGACTGTGGCTCAGATCATCAGCTTCTTATAGCAAAATTCAAGCTTAAACTGAAGAAAGTAGGAAAAACCACTGGGCCGGTAAGATACAATCTAAGTCAAATCCCTTATGAATACACAGTGGAAGTGAGGAACAGGTTTAAGGATTTAGATTTGGTGGACAGAGTGCCTGAAGAACTATGGATGGAGGCTCGTAACATTATACAAGAGGCAGCAACTAAAACCATCCCAATGAAAAGGAAATGCAAGAAAGCAAAGTGGCTGTCCAACGAGGCCTTACAAATAGCGGGGGAGAGAAGGCAAGCAAAATGCGAGGGAGATAGTGAAAGATACAGGAAATTGAATGCAGATTTCCAAAAAATAGCAAGGAGAGACAAGAAGGCCTTCTTAAACGAGCAATGCAAAGAAATAGAGGAAAACAATAGAATGGGAAGAACCAGAGATCTGTTCAAGAAAATTGGAGATATGAAAGGAACATTTTGTACAAAGATTTCCATAATAAAAGACAAAAGTGGAAAGGACCTAACAGAAGCAGAAGACATCAAGAAGAGGTGGCAAGAATACACAGAGGAACTATACCAGAAAGAAATTGATGTCTCGTATACCCCAGGTAGTGTGGTTGCTGACCTTGAGCCAGACATCCTGGAAAGTGAAGTCAAATGGGCCTTAGAAAGCATCGCTAATAACAAGGCCAGTGGAAGTGATGATATTCCAGCTGAATTATTTAAAATTTTAAAAGATGATGCTGTTAAGGTGCTACACTCAATATGCCAGCAAATTTGGAAAACTCAGCAGTGGCCAGAAGATTGGAGAAGATCAGTCTACATCCCAATCCCAAAGAAGGGAAGTGCCAAAGAATGCTCCAACTACCGCACAATTGCACTTATTTCACACGCTAGCAAGGTTATGCTTAAAATTCTACAAGGCAGGCTTAAGCAGTATGTGGACCGAGAACTCCCAGAAGTGCAAGCTGGATTTAGAAGAGGCAGAGGAACCAGAGACCAAATTGCAAACATGCGCTGGATTATAGAGAAAGCTAGAGAGTTCCAGAAAGACATCTACTTCTGCTTCATTGACTATGCAAAAGCCTTTGACTGTGTCGACCACAGCAAACTATGGCAAGTTCTTAAAGAAATGGGAGTGCCTGATCACCTCATCTGTCTCCTGAGAAATCTCTATGTGGGACAAGAAGCTACAGTTAGAACTGGATATGGAACAACTGATTGGTTCAAAATTGGGAAAGGAGTACGACAAGGCTGTATATTGTCCCCCTGCTTATTTAACTTATATGCAGAATTCATCATGCGAAAGGCTGGGCTGGATGAATCCCAAGCCGGAATTAAGATCGCCGGAAGAAATATCAACAACCTCAGATATGCAGATGACACAACCTTGATGGCAGAAAGTGAGGAGGAATTAAAGAACCTTTTAATGAGGGTGAAAGAGGAGAGCGCAAAATATGGTCTGAAGCTCAACATCAAAAAAACGAAGATCATGGCCACTGGTCCCATCACCTCCTGGCAAATAGAAGGGGAAGAAATGGAGGCAGTGAGAGATTTTATTTTCTTGGGCTCCATGATCACTGCAGATGGTGACAGCAGCCACGAAATTAAAAGACGCCTGCTCCTTGGGAGAAAGGCGATGGCAAATCTAGACAACATCTTAAAAAGTAGAGCCATCACCTTACCAACAAAGGTCCGTATAGTTAAAGCCATGGTTTTCCCAGTAGTGATGTATGGAAGTGAGAGCTGGACCATAAAGAAGGCTGATCGCCGAAGAATTGATGCTTTTGAATTATGGTGCTGGAGGAGACTCTTGAGAGTCCCATGGACTGCAAGAAGATCAAACGCATCCATTCTTAAGGAAATCAGACCTGAGTGCTCACTGGAAGGACAGATCGTGAAGTTGAGGCTCCAATACTTTGGCCACCTCATGAGAAGAGAAGACTCCCTGGAAAAGACCCTGATGTTGGGAAAGATGGAGGGCACAAGGAGAAGGGGACGACAGAGGATGAGATGGTTGGATAGTGTTCTCGAAGCTACAAACATGAGTCTAACCAAACTGCGGGAGGCGGTGGAAGACAGGAGTGCCTGGCGTGCTCTGGTCCATGGGGTCACGAAGAGTCGGACACGACTAAACGACTAAACAACAACAACAAGGTAAAGGTAAAGATAAAGGGATCCCTGAGAGTTAAGACCAGTTGCGAACGACTCTGGGGTTGCGGCACGCATCTCGCTTTACAGGCCAAGGGAGCTGGCATTTGTCCACTCCACAGACCGTTTTTCTGGGTCATGTGGCCAGCATGACTAAACCGCTTCTGTCGCAACAGAACACCAACACCAGAGCAGTGCACAGAAA
>5:52864468-52868091 dna:primary_assembly primary_assembly:PodMur_1.0:5:1:100393251:1 REF_24
187-198|3428-3439	AAATAAATGAGT	12
@5:52864468-52868091 dna:primary_assembly primary_assembly:PodMur_1.0:5:1:100393251:1 REF@@CCAGTATCAGTTTAAATAACATTCAGCATTAATTGCTGCAATGTATAAATTTAATCCCACCATTAACACTTTTGCAAAGTCCTGAAGGGTTTTTGATCAACTGTACACTTTGAAAATAAATAACTAAAATCCATATTTATATTTAATAGTTTCTCTTGAAGTCTGAAAGCCCATTTTAACTAAAAGTAAATAAATGAGTCCCCTTCATGGATCACTGCCTTGCCGTGGCGAAGGGGCTTGAAGAACTCAGAGAAGCTATGAACTACGCCGAGCAGGGCACACAAGATGAACAGGTCATAGTGGAGAGTTTGGACCAAAAGTGATCCACCTGGAGGAGGAACCGGCAAGCCACTCCAGTATCCTTGCCAAGAAAACTCCATGGACAAAGACAACAGGCATATAAAAGTTATGACGCTGGAAGATGAGCCCCTCAGGTCGGAAGGCATCCAACATGCTACTGGGGAAGAGCGGAGGGCAAGTACAAGTAGATCCAGAGCTGATGAAGCGGCTGGGCCAAAGCTGAAAGGACGCTCAGTTGCGGATATGCCTGGAAGCGAAAGGAAAGTCCAATGCTGTAAAGAAAAATATTGCATAGGAACCTGGAATGTAAGAACCATGAACCTGGGTAAGTTGGAGGTGGTCAAAAATGAGATGGCAAGAATAAATATTGACATCCTGGGCATCAGTGAACTAAAATGGACGGGAATGGGCGAATTCAGTTCGGATGACCATCACATCTACTACTGTGGGCAAGAAACCCGTAAAAGAAATGGAGTGGCCCTCATAGTCAACAAAAGAGTGGCGAAAGCTATACTGGGATACAATCTCAAAAATGATAGAATGATCTCGATACGAATCCAAGGCAGACCTTTTAACATCACAGTAATCCAAATTTATGCACCAACTACTGGTGCTGAAGAAACTGAAATTGACCAATTCTATGAAGACTTACAACACCTTATAGAAGTGACACCAAAGAAGGATGTTCTTCTCATTATAGGGGATTGGAATGCTAAAGTAGGGAGGCAAGAGATAAAAGGAACAACTGGCAAGTTTGGCCTTGGAGATCAAAACGAAGCAGGGCAAAGGCTAATAGAGTTCTGTCAAGAGAACAAGCTGGTCATCACAAACACGCTTTTCCAACAACACAAGAGACGACTCTACACATGGACATCACCAGATGGGCAGCATCGAAATCAGATTGATTATATTCTCTGCAGCCAAAGATGGAGAAGCTCTATACAGTCAGCAAAAACAAGACCTGGAGCTGACTGTGGCTCAGATCATCAGCTTCTTATAGCAAAATTCAAGCTTAAACTGAAGAAAGTAGGAAAAACCACTGGGCCGGTAAGATACAATCTAAACCAAATCCCTTATGAATACACAGTGGAAGTGAGGAACAGGTTTAAGGATTTAGATTTGGTGGACAGAGTGCCTGAAGAACTATGGATGGAGGCTCGTAACATTGTACAGGAGGCAGCAACGAAAACCATCCCAATGAAAAGGAAATGCAAGAAAGCAAAGTGGCTGTCCAACGAGGCCTTACAAATAGCGGAGGAGAGAAGGCAAGCAAAATGCGAGGGAGATAGTGAAAGATACAGGAGATTGAATGCAGATTTCCAAAGAATAGCAAGGAGAGACAAGAAGGCCTTCTTAAACGAGCAATGCAAACAAATAGAGGAAAACAACAGAATGGGAAGAACCAGAGATCTGTTCAAGAAAATTGGAGATATGAAAGGAACATTTCGTACAAAGATTACCATAATAAAGGACAAAAGTGGTAAGGACCTAACAGAAGCAGAAGACATCAAGAAGAGGTGGCAAGAATACACAGAAGAATTATACCAGAAAGATATGGATGTCTCGTACACCCCAGGTAGTATGGTTGCTGACCTTGAGCCAGACATCCTGGAGAGTGAAGTCAAATGGGCCTTAGAAAGCACTGCAAATAACAAGGCCAGTGGAAGTGATGGTATTCCAGCTGAACTATTTAAAATTTTAAAAGATGATGCTGTTAAGGTGCTACACTCAATATGCCAGCAAATTTGGAAAACTCAGCAGTGGCCAGAAGATTGGAGAAGATCAGTCTACATCCCAGTCCCAAAGAAGGGTAGTGCCAAAGAATGCTCCAACTACCGCACAATTGCACTCATTTCACACGCTAGCAAGGTTATGCTTAAAATTCTACAAGGAAGGCTTAAGCAGTATGTGGATCGAGAACTCCCAGAAGTGCAAGCTGGATTTAGAAGAGGCAGAGGAACCAGAGACCATATTGCAAACATGCGCTGGATTATGGAGAAAGCTAGAGAGTTCCAGAAAGACATCTACTTATGCTTCATTGACTATGCAAAAGCCTTTGACTGTGTCGACCACAGCAAACTATGGCAAGTTCTTAAAGAAATGGGAGTGCCTGATCACCTCATCTGTCTCCTGAGAAATCTCTATGTGGGACAAGAAGCTACAGTTAGAACTGGATATGGAACAACTGATTGGTTCAAAATTGGGAAAGGAGTACTACAAGGCTGTATTTTGTCTCCCTGCTTATTTAATTTATATGCAGAATACATCATGCGAAAGGCTGGGCTGGATGAATCCCAAGCTGGAATTAAGATTGCCGGAAGAAATATCAACAACCTCAGATATGCAGATGACACAACCTTGATGGCAGAAAGTGAGGAGGAATTAAAGAACCTTTTAATGAGGGTGAAAGAGGAGAGCGCAAAATATGGTCTGAAGCTCAACATCAAAAAAACGAAGATCATGGCCACTGGTCCCATCACCTCCTGGCAAATAGAAGGGGAAGAAATGGAGGCAGTGAGAGATTTTACTTTCTTGGGCTCCATGATCACTGCAGATGGTGACAGCAGCCACGAAATTAAAAGACGCCTCCTTCTTGGGAGAAGGGCAATGACAGGCCTAGACAGCATCTTGAGAAGTAGAGACGTCACCTTGCCAACAAAGGTCCGTATAGTTAAAGCCATGGTTTTCCCAGTAGTGATGTATGGAAGTGAGAGCTGGACCATAAAGAAGGCTGATCGCCGAAGAATTGATGCTTTTGAATTATGGTGCTGGAGAAGACTCTTGAGAGTCCCATGGACTGCAAGAAGATCAAACGCATCCATTCTGAAGGAAATCAGCCCTGAGTGCTCACTGGAAGGACAGATCGTGAAGTTGAGGCTCCAGTACTTTGGCCACCTCATGAGAAGAGAAGACTCCCTGGAGAAGACACTGATGCTGGGAAAGATGGAGGGCACAAGGAGAAGGGGGCGACAGAGGACGAGATGGTTGGATAGTGTTTTCGAGGTTACCAGCATGAGTCTGACCAAACTGCGGGAAGTAGTGGAGGACAGAGGTGCCTGGCGTGCTCTGGTCCATGGGGTCACGAAGAGTCGGACACGACTAAACGACTAAACAACAACAACAACAACAAATAAATGAGTGTGGAAGTAGTGTCAATTTCTGCATTTTCCATTGAATGACTCTCATGTGAAGCTTATCTCAGGCTTTCATTTTGTATCCCATGGGTATCACAGCGAGCTTGCAGTAAGCTTAAAACTGAACCAGAAAAGAGTTTTAGAAGGGAAGAATGAAGGGGGAGTTTTGCCTCTTTGAGGTCACCCCAAA
>5:41071621-41075243 dna:primary_assembly primary_assembly:PodMur_1.0:5:1:100393251:1 REF_23
187-198|3422-3433	ATTACATATACT	12
@5:41071621-41075243 dna:primary_assembly primary_assembly:PodMur_1.0:5:1:100393251:1 REF@@TTGAGTGAGCTTGCGATGGTCCCTTTGATTTCATCTGATGAAAATGTGAGCTTTCAATAAGTCCAGGCATTCCAATAATACGTGCATATCATGGTTTGTTTATGTATTTGTTATATTTCTAAACCACCCTTCATCCTGAGGGGATTCCAGGATGTTATATAGCAACAAAGAAAATATAATATCCCCTATTACATATACTCCCCTTCATGGATCACTGCCTTGCCGTGGCGAAGGGGCTTGAAGAACTCAGAGAAGCTATGAACTACGCCGAGCAGGGCACACAAGATGAACAGGTCATAGTGGAGAGTTTGGACCAAACGTGATCCACCTGGAGGAGGAACCGGCAAGCCACTCCAGTATCCTTGCCAAGAAAACTCCATGGACAAAGACAACAGGCATATAAAAGTTATGACGCTGGAAGATGAGCCCCTCAGGTCGGAAGGCGTCCAACATGCTACTGGGGAAGAGCGGAGGGCAAGTACAAGTAGATCCAGAGCTGATGAAGCGGCTGGGCCAAAGCCGAAAGGACGCTCAGTTGCGGATATGCCTGGAAGCGAAAGGAAAGTCCAATGCTATAAAGAAAAATATTGCATAGGAACCTGGAATGTAAGAACCATGAACCTGGGTAAGTTGGAGGTGGTCAAAAATGAGATGGCAAGAATAAATATTGACATCCTGGGCATCAGTGAACTAAAATGGACGGGAATGGGCGAATTCAGTTCGGATGACCATCACATCTACTACTGTGGGCAAGAAACCCGTAAAAGAAATGGAGTGGCCCTCATAGTCAACAAAAGAGTGGCGAAAGCTGTACTGGGATGCAATCTCAAAAATGATAGAATGATCTCGATACGAATCCAAGGCAGACCTTTTAACATCACAGTAATCCAAGTTTATGCACCAACTACTGGTGCTGAAGAAACTGAAATTGACCAATTCTATGAAGACTTACAACACCTTATAGAAGTGACACCAAAGAAGGATGTTCTTCTCATTATAGGGGATTGGAATGCTAAAGTAGGGAGGCAAGAGATAAAAGGAACAACTGGCAAGTTTGGCCTTGGAGATCAAAACGAAGCAGGGCAAAGGCTAATAGAGTTCTGTCAAGAGAACAAGCTGGTCATCACAAACACGCTTTTCCAACAACACAAGAGACGACTCTACACATGGACATCACCAGATGGGCAGCATCGAAATCAGATTGATTATATTCTCTGCAGCCAAAGATGGAGAAGCTCTATACAGTCAGCAAAAACAAGACCTGGAGCTGACTGTGGCTCAGATCATCAGCTTCTTATAGCAAAATTCAAGCTTAAACTGAAGAAAGTAGGAAAAACCACTGGGCCGGTAAGATACAATCTAAGTCAAATCCCTTATGAATACACAGTGGAAGTGAGGAACAGGTTTAAGGATTTAGATTTGGTGGACAGAGTGCCTGAAGAACTATGGATGGAGGCTCGTAACATTGTACAGGAGGCAGCAACGAAAACCATCCCAATGAAAAGGAAATGCAAGAAAGCAAAGTGGCTGTCCAACGAGGCCTTACAAATAGCGGAGGAGAGAAGGCAAGCAAAATGCGAGGGAGATAGTGAAAGATACAGGAAATTGAATGCAGATTTCCAAAGAATAGCAAGGAGAGACAAGAAGGCCTTCTTAAACGAGCAATGCAAACAAATAGAGGAAAACAACAGAATGGGAAGAACCAGAGATCTGTTCAAGAAAATTGGAGATATGAAAGGAACATTTCGTACAAAGATTACCATAATAAAGGACAAAAGTGGTAAGGACCTAACAGAAGCAGAAGACATCAAGAAGAGGTGGCAAGAATACACAGAGGAATTATACCAGAAAGATATGGATGTCTCGTACACCCCAGGTAGTGTGGTTGCTGACCTTGAGCCAGACATCCTGGAGAGTGAAGTCAAATGGGCCTTAGAAAGCACTGCAAATAACAAGGCCAGTGGAAGTGATGGTATTCCAGCTGAACTATTTAAAATTTTAAAAGATGATGCTGTTAAGGTGCTACACTCAATATGCCAGCAAATTTGGAAAACTCAGCAGTGGCCAGAAGATTGGAGAAGATCAGTCTACATCCCAATCCCAAAGAAGGGCAGTGCCAAAGAATGCTCCAACTACCGCACAATTGCACTCATCTCACACGCTAGCAAGGTTATGCTTAAAATTCTACAAGGAAGGCTCAAGCAGTATGTGGATCGAGAACTCCCAGAAGTGCAAGCTGGATTTCGAAGAGGCAGAGGAACCAGAGACCAAATTGCAAACATGCGCTGGATTATGGAGAAAGCTAGAGAGTTCCAGAAAGACATCTACTTCTGCTTCATTGACTATGCAAAAGCCTTTGACTGTGTCGACCACAGCAAACTATGGCAAGTTCTTAAAGAAATGGGAGTGCCTGATCACCTCATCTGTCTCCTGAGAAATCTCTATGTGGGACAAGAAGCTACAGTTAGAACTGGATATGGAACAACTGATTGGTTCAAAATTGGGAAAGGAGTACGACAAGGCTGTATTTTGTCTCCCTGCTTACTTAATTTATATGCAGAATACATCATGCGAAAGGCTGGGCTGGATGAATCCCAAGCTGGAATTAAGATTGCCGGAAGAAATATCAACAACCTCAGATATGCAGATGACACAACCTTGATGGCAGAAAGTGAGGAGGAATTAAAGAACCTTTTAATGAGGGTGAAAGAGGAGAGCGCAAAATATGGTCTGAAGCTCAACATCAAAAAAACGAAGATCATGGCCACTGGTCCCATCACCTCCTGGCAAATAGAAGGGGAAGAAATGGAGGCAGTGAGAGATTTTACTTTCTTGGGCTCCATGATCACTGCAGATGGTGACAGCAGCCACGAAATTAAAAGACGCCTCCTTCTTGGGAGAAGGGCAATGACAGGCCTAGACAGCATCTTGAGAAGTAGAGACGTCACCTTGCCAACAAAGGTCCGTATAGTTAAAGCCATGGTTTTCCCAGTAGTGATGTATGGAAGTGAGAGCTGGACCATAAAGAAGGCTGATCGCCGAAGAATTGATGCTTTTGAATTATGGTGCTGGAGAAGACTCTTGAGAGTCCCATGGACTGCAAGAAGATCAAACGTATCCATTCTTAAGGAAATCAGCCCTGAGTGCTCACTGGAAGGACAGATCGTGAAGCTGAGGCTCCAGTACTTTGGCCACCTCATGAGAAGAGAAGACTCCCTGGAGAAGACACTGATGCTGGGAAAGATGGAGGGCACAAGGAGAAGGGGGCGACAGAGGACGAGATGGTTGGATAGTGTTTTTGAGGTTACCAGCATGAGTCTGACCAAACTGCGGGAAGTAGTGGAGGACAGAGGTGCCTGGCGTGCTCTGGTCCATGGGGTCACGAAGAGTCGGACACGACTAAACGACTAAACAACAACAACATTACATATACTAAACCAGAACCTATCTAACAATCTTGCTGCAAAATATGCACTCCAATGAAGAACAAAACATATTTCAGCTCACCCCTCCCCAGTGAACTTGACTATAAAAAGGTGGGAACATGAGAAAATAATTATACTTCTAATGGAAGGGAAATCCAGAACTGTGTTGCCACAACAGACAAGATCCTATCTCAGTGG
>4:14482218-14485710 dna:primary_assembly primary_assembly:PodMur_1.0:4:1:107526675:1 REF_53
184-193|3450-3459	AGTAATGCTG	10
@4:14482218-14485710 dna:primary_assembly primary_assembly:PodMur_1.0:4:1:107526675:1 REF@@GTGTGACAATCTCATTTGCGAAGGGAAGAAGAATTGCTTGTTTCCAGTAGCAGCACCTACGTGATTTGAAAACCCCAACAATGCAAGCACTTGCCAGACATGGGACAACATCACTGCTTTCTTGGTGTTGTTAAGAGACAGTGTTAAACAGTTAAGGCTCTTCCTCCACATTCAGTTGCCGGCTAGTAATGCTGCATCACCCCTTCATGGATCACTGCCTTGCCGTGGCGAAGGGGCTTAAATAACTCAGAGAAGCTATGAGCTATGCCGTGCAGGGCCACCCAAGATGGACAGGTCATAGTGGAGAGTTTTGACCAAACGTGATCCACCTGGAGCAGGAACTGGCAAGCCACTCCAGTATCCCTGCCAAGAAAACTCCATGGACAAAGACAAAAGGCATATAAAAGTTATGACGCTGGAAGATGAGCCCCTCAGGTCGGAAGGCGTCCAACATGCTACTGGGGAAGAGCGGAGGACAAGTACAAGTAGATCCAGAGCTGATGAAGCGGCTGGGCCAAAGCCGAAAGGACGCTCAGTTTCGGATATGCCTGGAAGCGAAAGAAAAAGTCCAATGCTGTAAAGAAAAATATTGCATAGGAACCTGGAATGTAAGAACCATGAACCTTGGAAAGTTGGATGAGGTCAAAAATGAGATGACAAGAATAAATATTGACATCCTGGGCATCAGTGAACTAAAATGGACGGGAATGGGCGAATTCAGTTCGGATGACCATCATATCTACTACTGTGGGCAAGAATCCCGTAAGTCAACAAAAGAGTGGCAAAAGCTGTATTGGGATGCAATCTCAAAAATGATAGAATGATCTCGATACGAATCCAAGGCAGACCTTTTAACATCACAGTAATCCATGTTTATGCACCAACCACTGGTGCTGAAGAAACTGAAATTGACCAATTCTATGAAGACTTACAACACCTTATAGAAGTGACACCAAAGAAGGATGTTCTGCTCATAATAGGGGATTGGAATGCTAAAGTAGGGAGTCAAGAGATAAAAGGAACAACTGGCAAGTTTGGCCTTGGAGTTCAAAACGAAGCAGGGCAGAGGCTAATAGAGTTCTGCCAAGAGAACAAGCTGGTCATCACAAACACTCTTTTCCAACAACACAAGAGACGACTCTACACATGGACATCACCAGATGGGCAGCATCGAACTCATATTGATTATATTCTCTGCAGCCAAAGATGGAGAAGCTCTATACAGTCAGCAAAAACAAGACCTGGAGCGGACTGTGGCTCAGATCATCAGCTTCTTATAGCAAAATTCAAGCTTAAACTGAAGAAAATAGGGAAAACCATTGGGCCGGTAAGATACAATCTAAGTCAAATCCCTTATGAATACACAGTGGAAGTGAGGAACAGGTTTAAGGATTTAGATTTGGTGGACAGAGTGCCTGAAGAACTATGGATGGAGGCTCACAACATTATTCAGGAGGCAGCAACTAAAACCATCCCAATGAAAAGGAAATGCAAGAAAGCAAAGTGGCTGTCCAACGAGGCCTTACAAATAGCGGAGGAGAGAAGACAAGCAAAATGCGAGGGAGATAGTGAAAGATACAGGAAATTGAATGCAGATTTCCAAAAAATAGCAAGGAGAGACAAGAAGGCCTTCTTAAACGAGCAATGCAAAGAAATAGAGGAAAACAACAGAATGGGAAGAACCAGAGATCTGTTCAAGAAAATTGGAGATATGAAAAGGACATTTCGTACAAAGATCACCATAATAAAGGACAAAAGTGGTAAGGACCTAACAGAAGCAGAAGACATCAAGAAGAGGTGGCAAGAATACACAGAGGAATTATACCAGAAAAATATGGATGGCTCGTACACCCCAGGTAGTGTGATTGCTGACCTTGAGCCAGACATCCTGGAGAGTGAAGTCAAATGGGCCTTAGAAAGCACTGCAAATAACAAGGCCAGTGGAAGTGATGGTATTGCAGCTGAACTACTTAAAATTTTAAAAGATGATGCTGTTAAGGTGCTGCACTCAATATGCCAGCAAGTTTGGAAAACTCAGCAGTGGCCAGAGGATTGGAGAAGATCAGTCTACATCCCAATCCCAAAGAAGGGCAGTGCCAAAGAATGCTCCAACTACCGCACAATTGCACTCATGTCGCACACTAGCAAGGTTATGCTTAAAATTCTACAAGGAAGGCTCAAGCAGTATGTGGATCGAGAACTCCCAGAAGTGCAAGCTGGATTTAGAAGAGGCAGAGAACCAGAGACCAAATTGCAAACATGCGCTGGATTATGGAGAAAGCTAGAGAGTTCCAGAAAGACATCTACTTTTGCTTCATTGACTATGCAAAAGCCTTTGACTGTGTTGACCACAGCAAACTATGGCAAGTTCTTAAAGAAATGGGAGTGCCTGATCACCTCATCTGTCTCCTGAGAAATCTCTATGTGGGACAAGAAGCTACAGTTAGCACTGGATATGGAACAACTGATTGGTTCAAAATTGGGAAAGGAGTACGACAAGGCTGTATATTGTCCCCCTGCTTATTTAACTTATATGCAGAATTCATCATGCGAAAGGCTGGGCTGGATGAATCCCAAGCCGGAATTAAGATCGCCGGAAGAAATATCAACAACCTCAGATATGCAGATGACACAACCTTGATGGCAGAAAGTGAAGAGGAATTAAAGAACCTTTTAATTAGGGTGAAAGAGGAGAGCGCAAAATATGGTCTGAAGCTCAACATCAAAAAACGAAGATCATGGCCACTGGGCCCATCACCTCCTGGCAAATAGAAGGGGAAGAAATAGAGGCAGTGAGAGATTTTACTTTCTTGGGCTCCATGATCACTGCAGATGGTGACAGCAGTCACGAAATTAAAAGACGCCTGCTTCTTGGGAGAAAAGCAATGACAAACCTAGACAGCATCTTAAAAAGTAGAGACATCACCTTGCCAACAAAGGTCCGTATAGTAAAAGCTATGGTTTTCCCAGTAGTGATGTATGGAAGTGAGAGCTGGACCATAAAGAAGGCTGATCGCCGAAGAATTGATGCTTTTGAATTATGGTGCTGGAGAAGACTCTTGAGAGTCCCATGGACTGCAAGAAGATCAAACGCATCCATTCTTAAGGAAATTAGCCCTGAGTGCTCACTGGAAGGACAGATCGTGAAGCTGAGGCTCCAATACTTTGGCCACCTCATGAGAAGAGAAGACTCCCTGGAAAAGACCCTGATGTTGGGGAAGATGGAGGGCACAAGGAGAAGGGGATGACAGAGGACGAGATGGTTGAACAGTGTTCTCGAAGCTACAGGATGAAAACAGAAATCGCCCAGTGGTGGCAGCGGGAGGCCCCATTAGCTAAAGTGGTGCTTCAGGTTAAGAACAGTTTCAGGTTAAGAACGGACCTCCGGAACGAATTAAGTTCTTAATCCGAGGTACCACTGTACTCTATTCTGAACTTAAAAATGGAAAGAGTAATGCTGGTAGTCAACAAAAGAGGTTTAAAGACTGTCTCA
>3:14574861-14578484 dna:primary_assembly primary_assembly:PodMur_1.0:3:1:124954059:1 REF_24
180-192|3445-3457	GCTGTTATGAGCT	13
@3:14574861-14578484 dna:primary_assembly primary_assembly:PodMur_1.0:3:1:124954059:1 REF@@TGGAATGCCTGAGAGATGTTTCCCTGCAGTGTTTGCTTCCCAGATCAGACCCCTGTTCACTTTACCTATGGTTTATTCTTCCCTCATTAGATTTACCTACTACTGGTGAGGTGCGGTTGAAGTGTGGCAGATGACTGCTGAAGAAAAGGACTTTTCACTGGGTGCAACCCAGAAAAAGGGGCTGTTATGAGCTGTATGAGCCCTTCATGGATCACTGCCTTGCCGTGGCGAAGGGGCTTGAAGAACTCAGAGAAGCTATGAACTACGCCAAGCAGGGCACACAAGATGAACAGGTCATAGTGGAGAGTTTGGACCAAACGTGATCCACCTGGAGGAGGAACCGGCAAACCACTCCAGTATCCTTGCCAAGAAAACTCCATGGACAAATACAACAGGCATATAAAAGTTATGACGCTGGAAGATGAGCCCCTCAGGTCGGAAGGCGTCCAACATGCTACTGGGGAAGAGCGGAGGGCAAGTACAAGTAGATCCAGAGCTGATGAAGCGGCTGGGCCAAAGCCGAAAGGACGCTCAGTTGTGGATATGCCTGGAAGCGAAAGGAAAGTCCAATGCTGTAAAGAAAAATATTGCATAGGAACCTGGAATGTAAGAACCATGAACCTGGGTAAGTTGGAGGTGGTCAAAAATGAGATGGCAAGAATAAATATTGACATCCTGGGCATCAGTGAACTAAAATGGACGGGAATGGGTGAATTCAGTTCGGATGACCATCACATCTACTACTGTGGGCAAGAAACCTGTAAAAGAAATGGAGTGGCCCTCATAGTCAACAAAAGAGTGGCGAAAGCTGTACTGGGATGCAATCTCAAAAATGATAGAATGATCTCGATACGAATCCAAGGCAGACCTTTTAACATCACAGTAATCCAAGTGTATGCACCAACCACTGGTGCTGAAGAAACTGAAATTGACCAATTCTATGAAGACTTACAACACCTTATAGAAGTGACACCAAAGAAGGATGTTCTTCTCATTATAGGGGATTGGAATGCTAAAGTAGGGAGGCAAGAGATAAAAGGAACAACTGGCAAGTTTGGCCTTGGAGATCAAAACGAAGCAGGGCAAAGGCTAATAGAGTTCTGTCAAGAGAACAAGCTGGTCATCACAAACACGCTTTTCCAACAACACAAGAGACGACTCTACACATGGACATCACCAGATGGGCAGCATCGAAATCAGATTGATTATATTCTCTGCAGCCAAAGATGGAGAAGCTCTATACAGTCAGCAAAAACAAGACCTGGAGCTGACTGTGGCTCAGATCATCAGCTTCTTATAGCAAAATTCAAGCTTAAACTGAAGAAAGTAGGAAAAACCACTGGGCCAGTAAGATACAATCTAAGTCAAATCCCTTATGAATACACAGTGGAAGTGACGAACAGGTTTAAGGATTTAGATTTGGTGGACAGAGTGCCTGAAGAACTATGGATGGAGGCTCGTAACATTGTACAGGAGGCAGCAACGAAAACCATCCCAATGAAAAGGAAATGCAAGAAAGCAAAGTGGCTGTCCAACGAGGCCTTACAAATAGCGGAGGAGAGAAGGCAAGCAAAATGCGAGGGAGATAGTGAAAGATACAGGAAATTGAATGCAGATTTCCAAAGAATAGCAAGGAGAGACAAGAAGGCCTTCTTAAACGAGCAATGCAAACAAATAGAGGAAAACAACAGAATGGGAAGAACCAGAGATCTGTTCAAGAAAATTGGAGATATGAAAGGAACATTTCGTACAAAGATTACCATAATAAAGGACAAAAGTGGTAAGGACCTAACAGAAGCAGAAGACATCAAGAAGAGGTGGCAAGAATACACAGAGGAATTATACCAGGAAGATATGGATGTCTCGTACACCCCAGGTAGTGTGGCTGCTGACCTTGAGCCAGACATCCTGGAAAGTGAAGTCAAATGGGCCTTAGAAAGCACTGCAAATAACAAGGCCAGTGGAAGTGATGGTATTCCAGCTGAACTATTTAAAATTTTAAAAGATGATGCTGTTAAGGTGCTACACTCAATATGCCAGCAAATTTGGAAAACTCAGCAGTGGCCAGAAGATTGGAGAAGATCAGTCTACATCCCAATCCCAAAGAAGGGCAGTGCCAAAGAATGCTCCAACTACCGCACAATTGCACTCATTTCACACGCTAGCAAGGTTATGCTTAAAATTCTACAAGGAAGGCTCAAGCAGTATGTGGATCGAGAACTCCCAGAAGTGCAAGCTGGATTTAGAAGAGGCAGAGGAACCAGAGACCAAATTGCAAACATGCGCTGGATTATGGAGAAAGCTAGAGAGTTCCAGAAAGACATCTACTTCTGCTTCATTGACTATGCAAAAGCCTTTGACTGTGTCGACCACAGCAAACTATGGCAAGTTCTTAAAGAAATGGGAGTGCCTGATCACCTCATCTGTCTCCTGAGAAATCTCTATGTGGGACAAGAAGCTACAGTTAGAACTGGATATGGAACAACTGATTGGTTCAAAATTGGGAAAGGAGTACGACAAGGCTGTATTTTGTCTCCCTGCTTATTTAATTTATATGCAGAATACATAATGCGAAAGGCTGGGCTGGATGCATCCCAAGCTGGAATTAAGATTGCTGGAAGAAATATCAACAACCTCAGATATGCAGATGACACAACCTTGATGGCAGAAAGTGAGGAGGAATTAAAGAACCTTTTAATGAGGGTGAAAGAGGAGAGCGCAAAATATGGTCTGAAGCTCAACATCAAAAAAACGAAGATCATGGCCACTGGTCCCATCACCTCCTGGCAAATAGAAGGGGAAGAAATGGAGGTAGTGAGAGATTTTACTTTCTTGGGCTCCATGATCACTGCAGATGGTGACAGCAGCCACGAAATTAAAAGACGCCTGCTTCTTGGGAGAAGGGCAATGACAGGCCTAGACAGCATCTTGAGAAGTAGAGATGTCACCTTGCCAACAAAGGTCCGTATAGTTAAAGCCATGGTTTTCCCAGTAGTGATGTATGGAAGTGAGAGCTGGACCATAAAGAAGGCTGATCGCCGAAGAATTGATGCTTTTGAATTATGGTGCTGGAGAAGACTCTTGAGAGTCCCATGGACTGCAAGAAGATCAAACGCATCCATTCTTAAGGAAATCAGCCCTGAGTGCTCACTGGAAGGACAGATCCTGAAGCTGAGGCTCCAGTACTTTGGCCACCTCATGAGAAGAGAAGACTCCCTGGAGAAGACACTGATGCTGGGAAAGATGGAGGGCACAAGGAGAAGGGGGCGACAGAGGACAAGATGGTTGGATAGTGTTTTCGAGGTTACCAGCATGGGTTTGACCAAACTGCGGGAGGTAGTGGAGGACAGGGGTGCCTGGCGTGTTCTGGTCCATGGGGTCACGAAGAGTCGGACACGACTAAACGACTAAACAACAACAACAACAACATGAGCTGTATGTATGAGCTGTTATGAGCTATGGTTTTCCCAGAAGTGAAGTAGGGAAGTGAGAGCTGGACCATAAAGAAGGCTGATCGCCGAAGAATTGATGCTTTTGAATTATGGTGCTGGAGGAGACTCTTGAGAGTCCCATGGACTGCAAGAAGATCAAACCTATCCATTCTTAAGGAAATCAGCCCTGAGT
>9:15129928-15133547 dna:primary_assembly primary_assembly:PodMur_1.0:9:1:79135106:1 REF_20
186-197|3416-3427	AACACCACTTCT	12
@9:15129928-15133547 dna:primary_assembly primary_assembly:PodMur_1.0:9:1:79135106:1 REF@@CTGAGGCAGGTTTTTGTTTTTGTTTAATTCCAGAGGCTGCCAACTAGAGCAGCACTTACAAAGATGATTCATGAAATGATGCGGACAAAAAGGAAAGAAGTCACCGCTCTTCCCAAATAAAGGCGGAAACCTGAATCTTGAGCAGTCCTGTAGAAGTTGTGAGGCAGTACCCAATTGCAGGTGACTAACACCACTTCTCTCCTTCATGGATCACTGCCTTGCCGTGGCGAAGGGGCTTGAATAACTCAGAGAAGCTATGAGCTATGCCGTGCAGGGCCACCCAAGATGGACAGGTCATAGTGGAGAGTTTTGACCAAACGTGATCCACCTGGAGCAGGAACTGGCAAGCCACTCCAGTATCCCTGCCAAGAAAACTCCATGGACAAAGACAACAGGCATATAAAAGTTATGACGCTGGAAGATGAGCCCCTCAGGTCGGAAGGTGTCCAACATGCTACTGGGGAAGAGCGGAGGGCAAGTACAAGTAGATCCAGAGCTGATGAAGCGGCTGGGCCAAAGCCGAAAGGACGCTCAGTTGCGGATATGCATGGAAGCGAAAGGAAAGTCCAATGCTGTAAAGAAAAATATTGCATAGGAACCTGGAATGTAAGAACCATGAACCTGGGTAAGTTTGATGTGGTCAAAAATGAGATGGCAAGAATAAATATTGACATCCTGGGCATCAGTGAACTAAAATGGATGGGAATGGGCGAATTCAGTTCGGATGACTATCATATCTACTACTGTGGGCAAGAAACCCGTAAAAGAAATGGAGTGGCCCTCATAGTCAACAAAAGAGTGATGAAAGCTGTACTGGGATGCAATCTCAAAAATGATAGAATGATCTCGATACGAATCCAAGGCAGACCTTTTAACATCACAGTAATCCAAGTTTATGCACCAACTACTGGTGCTGAAAAAACTGAAATTGACCAATTCTATGAAGACTTACAAGACCTTATAGAAGTGACACCAAAGAAGGATGTTCTGCTCATAATAGGGGATTGGAATGCTAAAGTAGGGAGTCAAGAGATAAAAGGAACAACTGGCAAGTTTGGCCTTGGAGTTCAAAACGAAGCAGGGCAAAGGCTAATAGAGTTCTGTCAAGAGAACAAGCTGGTCATCACAAACACTCTTTTCCAACAACACAAGAGACGACTCTACACATGGACATCACCAGATGGGAAGCATCGAAATCAGATTGATTATATTCTCTGCAGCCAAAGATGGAGAAGCTCTATACAGTCAGTAAAAACAAGACCTGGAGCTGACTGTGGCTCAGATCATCAGCTTCTTATAGCAAAATTCAAGCTTAAACTGAAGAAAGTAGGAAAAACCACTGGGCCGGTAAGATACAATCTAAGTCAAATCCCTTATGAATACACAGTGGAAGTGAGGAACAGGTTTAAGGATTTAGATTTGGTGGACAGAGTGCCTGAAGAACTATGGATGGAGGCTCGTAACATTATACAAGAGGCAGCAACTAAAACCATCCCAATGAAAAGGAAATGCAAGAAAGCAAAGTGGCTGTCCAACGAGGCCTTACAAATAGCGGGGGAGAGAAGGCAAGCAAAATGCGAGGGAGATAGTGAAAGATACAGGAAATTGAATGCAGATTTCCAAAAAATAGCAAGGAGAGACAAGAAGGCCTTCTTAAACGAGCAATGCAAAGAAATAGAGGAAAACAATAGAATGGGAAAAACCAGAGATCTGTTCAAGAAAATTGGAGATATGAAAGGAACATTTTGTACAAAGATTTCCATAATAAAAGACAAAAGTGGAAAGGACCTAACAGAAGCAGAAGACATCAAGAAGAGGTGGCAAGAATACACAGAGGAACTATACCAGAAAGAAATTGATGTCTTGTATACCCCAGGTAGTGTGGTTGCTGACCTTGAGCCAGACATCCTGGAAAGTGAAGTCAAATGGGCCTTAGAAAGCATCGCTAATAACAAGGCCAGCGGAAGTGATGATATTCCAGCTGAATTATTTAAAATTTTAAAAGATGATGCTGTTAAGGTGCTACACTCAATATGCCAGCAAATTTGGAAAACTCAGCAGTGGCCAGAGGATTGGAGAAGATCAGTCTACATCCCAATCCCAAAGAAGGGAAGTGCCAAAGAATGCTCCAACTACCGCACAATTGCACTTATTTCACACGCTAGCAAGGTTATGCTTAAAATTCTACAAGGCAGGCTTAAGCAGTATGTGGACCGAGAACTCCCAGAAGTGCAAGCTGGATTTAGAAGAGGCAGAGGAACCAGAGACCAAATTGCAAACATGCGCTGGATTATGGAGAAAGCTAGAGAGTTCCAGAAAGACATCTACTTCTGCTTCATTGACTATGCAAAAGCCTTTGACTGTGTCGACCACAGCAAACTATGGCAAGTTCTTAAAGAAATGGGAGTGCCTGATCACCTCATCTGTCTCCTGAGAAATCTCTATGAGGGACAAGAAGCTACAGTTAGAACTGGATATGGAACAACTGATTGGTTCAAAATTGGGAAAGGAGTACGACAAGGCTGTATATTGTCCCCCTGCTTATTTAACTTATATGCAGAATTCATCATGCGAAAGGCTGGGCTGGATGAATCCTAAGCCGGAATTAAGATCGCCGGAAGAAATATCAACCTCAGATATGCAGATGACACAACCTTGATGGCAGAAAGTGAGGAGGAATTAAAGAACCTTTTAATGAGGGTGAAAGAGGAGAGCGCAAAATATGGTCTGAAGCTCAACATCAAAAAAACGAAGATCATGGCCACTGGTCCCATCACCTCCTGGCAAATAGAAGGGGAAGAAATGGAGGCAGTGAGAGATTTTATTTTCTTGGGCTCCATGATCACTGCAGATGGTGACAGCAGTCACGAAATTAAAAGACGCCTGCTCCTTGGGAGAAAGGCGATGGCAAATCTAGACAACATCTTAAAAAGTAGAGACATCACCTTACCAACAAAGGTCCGTATAGTTAAAGCCATGGTTTTCCCAGTAGTGATGTATGGAAGTGAGAGCTGGACCATAAAGAAGGCTGATTGCCGAAGAATTGATGCTTTTGAATTATGGTGCTGGAGGAGACTCTTGAGAGTCCCATGGACTGCAAGAAGATCAAACGCATCCATTCTTAAGGAAATCAGACCTGAGTGCTCACTGGAAGGACAGATCGTGAAGTTGAGGCTCCAATACTTTGGCCACCTCATGAGAAGAGAAGACTCCCTGGAAAAGACCCTGATGTTGGGAAAGATGGAGGGCACTAGGAGAAGGGGACGACAGAGGATGAGATGGTTGGATAGTGTTCTCGAAGCTACAAACATGAGCCTGACCAAACTGCGGGAGGCAGTGGAAGACAGGAGTGCCTGGCGTGCTCTGGTCCATGGGGTCACGAAGAGTCGGACACGACTAAACGACTAAACAACAACAACACCACTTCTATTTCTGTATTACAATGTAGGAAGCCAAGGTCGATTTGGCACTTTTGCACAATAAACCCGCTTCTCGCCCTCCACCAAAAATCAGAGGAAAAGAAAGTGATTGGGAAATATATTGGAAGGTAGGTGATGACCCTACCTTCCCATCGACTGCAAGAAGATCAAACCTCTCCATTCTTAAGGAAATCAGCCCTG
>14:32872539-32876162 dna:primary_assembly primary_assembly:PodMur_1.0:14:1:54988359:1 REF_24
187-196|3424-3433	ATCTTTGGTG	10
@14:32872539-32876162 dna:primary_assembly primary_assembly:PodMur_1.0:14:1:54988359:1 REF@@TGCCTCACAGACTTGTGAATAGCTTAAGAGGGACCATGTCTGGGCATTGATAAAAGTCATTGACGTACCTGTAAGCTCTTGGCAAGTGACCACATACCAGTTCAGTGCTCAACAGAGGAAGCAATGATACCTCTGGGACTGTTGAGCAATAGAAAGAAAAATTGCAGGAGTTTAATTTGGAGACTCCATCTTTGGTGGCTCCTTCATGGATCACTGCCTTGCCGTGGCGAAGGGGCTTGAATAACTCAGAGAAGCTATGAGCTATGCCGTGCAGGGCCACCCAAGATGGACAGGTCATAGTGGAGAGTTTTGACCAAACGTGATCCACCTGGAGCAGGAACTGGCAAGCCACTCCAGTATCCTTGCCAAGAAAACTCCATGGACAAAGACAACAGGCATATAAAAGTTATGACGCTGGAAGATGAGCCCCTCAGGTCGGAAGGTGTCCAACATGCTACTGGGGAAGAGCGGAGGACAAGTACAAGTAGATCCAGAGCTGATGAAGCAGCTGGGCCAAAGCCGAAAGGACGCTCAGTTGCGGATATGCATGGAAGCAAAAGGAAAGTCCAATGCTGTAAAGAAAAATATTGCATAGGAACCTGGAATGTAAGAACCATGAACCTTGGTAAGTTGGATGTGGTCAAAAATGAGATGGCAAGAATAAATATTGACATCCTGGGCATCAGTGAACTAAAATGGACGGGAATGGGCGAATTCAGGTCGGATGACTATCATATCTACTACTGTGGGCAAGAAACCCGTAAAAGAAATGGAGTGGCCCTCATAGTCAACAAAAGAGTGGTGAAAGCTGTACTGGGATGCAATCTCAAAAATGATAGAATGATCTCGATACGAATCCAAGGCAGACCTTTTAACATCACAGTAATCCAAGTTTATGCACCAACTACTGGTGCTGAAGAAACTGAAATTGACCAATTCTATGAAGACTTACAAGACCTTATAGAAGTGACACCAAAGAAGGATGTTCTGCTCATAATAGGGGATTGGAATGCTAAAGTAGGGAGTCAAGAGATAAAAGGAACAACTGGCAAGTTTGGCCTTGGAGTTCAAAACGAAGCAGGGCAAAGGCTAATAGAGTTCTGTCAAGAGAACAAGCTGGTCATCACAAACACTCTTTTCCAACAACACAAGAGACGACTCTACACATGGACATCACCAGATGGGCAGCATCGAAATCAGATTGATTATATTCTCTGCAGCCAAAGATGGAGAAGCTCTATACAGTCAGCAAAAACAAGACCTGGAGCTGACTGTGGCTCAGATCATCAGCTTCTTATAGCAAAATTCAAGCTTAAACTGAAGAAAGTAGGAAAAACCACTGGGCCGGTAAGATACAATCTAAGTCAAATCCCTTATGAATACACAGTGGAAGTGAGGAACAGGTTTAAGGATTTAGATTTGGTGGACAGAGTGCCTGAGGAACTATGGATGGAGGCTCGTAACATTATACAAGAGGCAGCAACTAAAACCATCCCAATGAAAAGGAAATGCAAGAAAGCAAAGTGGCTGTCCAACGAGGCCTTACAAATAGCGGGGGAGAGAAGGCAAGCAAAATGCGAGGGAGATAGTGAAAGATACAGGAAATTGAATGCAGATTTCCAAAAAATAGCAAGGAGAGACAAGAAGGCCTTCTTAAACGAGCAATGCAAAGAAATAGAGGAAAACAATAGAATGGGAAAAACCAGAGATCTGTTCAAGAAAATTGGAGATATGAAAGGAACATTTTGTACAAAGATTTCCATAATAAAAGACAAAAGTGGAAAGGACCTAACAGAAGCAGAAGACATCAAGAAGAGGTGGCAAGAATACACAGAGGAACTATACCAGAAAGAAATTGATGTCTCGTATACCCCAGGTAGTGTGGTTGCTGACCTTGAGCCAGACATCCTGGAAAGTGAAGTCAAATGGGCCTTAGAAAGCATCGCTAATAACAAGGCCAGTGGAAGTGATGATATTCCAGCTGAATTATTTAAAATTTTAAAAGATGATGCTGTTAAGGTGCTACACTCAATATGCCAGCAAATTTGGAAAACTCAGCAGTGGCCAGAGGATTGGAGAAGATCAGTCTACATCCCAATCCCAAAGAAGGGAAGTGCCAAAGAATGCTCCAACTACCGCACAATTGCACTCATTTCACACGCTAGCAAGGTTATGCTTAAAATTCTACAAGGCAGGCTTAAGCAGTATGTGGACCGAGAACTCCCAGAAGTGCAAGCTGGATTTAGAAGAGGCAGAGGAACCAGAGACCAAATTGCAAACATGCGCTGGATTATGGAGAAAGCTAGAGAGTTCCAGAAAGACATCTACTTCTGCTTCATTGACTATGCAAAAGCCTTTGACTGTGTCGACCACAGCAAACTATGGCAAGTTCTTAAAGAAATGGGAGTGCCTGATCACCTCATCTGTCTCCTGAGAAATCTCTATGTGGGACAAGAAGCTACAGTTAGAACTGGATATGGAACAACTGATTGGTTCAAAATTGGGAAAGGAGTACGACAAGGCTGTATATTGTCCCCCTGCTTATTTAACTTATATGCAGAATTCATCATGCGAAAGGCTGGGCTGGATGAATCCCAAGCCAGAATTAAGATCGCCGGAAGAAATATCAACAACCTCAGATATGCAGATGACACAACCTTGATGGCAGAAAGTGAGGAGGAATTAAAGAACCTTTTAATGAGGGTGAAAGAGGAGAGCGCAAAATATGGTCTGAAGCTCAACATCAAAAAAACGAAGATCATGGCCACTGGTCCCATCACCTCCTGGCAAATAGAAGGGGAAGAAATGGAGGCAGTGAGAGATTTTATTTTCTTGGGCTCCATGATCACTGCAGATGGTGACAGCAGTCACGAAATTAAAAGACGCCTGCTCCTTGGGAGAAAGGCGATGGCAAATCTAGACAACATCTTAAAAAGTAGAGACATCACCTTACCAACAAAGGTCCGTATAGTTAAAGCCATGGTTTTCCCAGTAGTGATGTATGGAAGTGAGAGCTGGACCATAAAGAAGGCTGATCGCCGAAGAATTGATGCTTTTGAATTATGGTGCTGGAGGAGACTCTTGAGAGTCCCATGGACTGCAAGAAGATCAAACGCATCCATTCTTAAGGAAATCAGTCCTGAGTGCTCACTGGAAGGACAGATCGTGAAGTTGAGGCTCCAATACTTTGGCCACCTCATGAGAAGAGAAGACTCCCTGGAAAAGACCCTGATGTTGGGAAAGATGGAGGGCACTTGGAGAAGGGGACGACAGAGGACGAGATGGTTGGATAGTGTTCTCGAAGCTACAAACATGAGCCTGACCAAACTGCGGGAGGCAGTGGAAGACAGGAGTGCCTGGCGTGCTCTGGTCCATGGGGTCACGAAGAGTCGGACACGACTAAACGACTAAACAACAACAACAAATCTTTGGTGAACTATTGAGGCATTAGAAAATCACCCAGTTCAACCTGCCTGTTGGTGCAATGAACCCACTGCTACAGCATCCCAGCCTCTAACAAAGGAGAGCCCACCACTTTCTGAGGAGAGGTGAAAGCCTTTTTGTAAGGTGAGCAGCACTTCTCAGGGGTGGTATTTGTACAGACTTGGGGGACATGAGTGTGTT
>Z:c29270993-29267370 dna:primary_assembly primary_assembly:PodMur_1.0:Z:1:50871175:1 REF_24
171-183|3498-3510	GAAAATAGGGACA	13
@Z:c29270993-29267370 dna:primary_assembly primary_assembly:PodMur_1.0:Z:1:50871175:1 REF@@TTTTACCCCACACATCTTACTAGGCTGCCCCAGCCACTCTGGGAAGCTTCCAACATATATAAAAACATAATAAAACATTAAACATTTTTTAAAGAAAACTTCTCTATACAAGATTGCCTTCAGACGGCTTGGGGGGTCAGATAGCTTCACACCACCCAACATTTCTCCAGCGAAAATAGGGACATCCTAAGGAAAAGTGCCCCTTCATGGATCACTGCCTTGCCGTGGCGAAGGGGCTTGAAGAACTCAGAGAAGCTATGAACTATGCCGAGCAGGGCACACAAGATGAACAGGTCATAGTGGAGAGTTTTGACCAAACGTGATCCACCTGGAGGAGGAACCGGCAAGCCACTCCAGTATCCTTGCCAAGAAAACTCCATGGACAAAGACAACAGGCATATAAAAGTTATGACGCTGGAAGATGAGCCCCTCAGGTCGGAAGGCGTCCAACATGCTACTGGGGAAGAGCGGAGGACAAGTACAAGTAGATCCAGAGCTGATGAAGCGGCTGGGCCAAAGCCGAAAGGACGCTCAGTTGCGGATATGCCTGGAAGCGAAAGGAAAGTCCAATGCTGTAAAGAAAAATATTGCATAGGAACCTGGAATGTAAGAACCATGAACCTGGGTAAGTTGGAGGTGGTCAAAAATGAGATGGCAAGAATAAATATTGACATCCTGGGCATCAGTGAACTAAAATGGACGGGAATGGGCGAATTCAGTTCGGATGACCATCACATCTACTACTGTGGGCAAGAAACCCGTAAAAGAAATGGAGTGGCCCTCATAGTCAACAAAAGAGTGGCGAAAGCTGTACTGGGATGCAATCTCAAAAATGATAGAATGATCTCGATACGAATCCAAGGCAGACCTTTTAACATCACAGTAATCCAAGTTTATGCACCAACTACTGGTGCTGAAGAATCTGAAATTGACCAATTCTATGAAGACTTACAACACCTTATAGAAGTGACACCAAAGAAGGATGTTCTTCTCATTATAGGGGACTGGAATGCTAAAGTAGGGAATCAAGAGATAAAAGGAACAACTGGCAAGTTTGGCCTTGGAGATCAAAACGAAGCAGGGCAAAGGCTAATAGAGTTCTGTCAAGAGAACAAGCTGGTCATCACAAACACGCTTTTCCAACAACACAAGAGATGACTCTACACATGGACATCACCAGATGGGCAGCATCGAAATCAGATTGATTATATTCTCTGCAGCCAAAGATGGAGAAGCTCTATACAGTCAGCAAAAACAAGACCTGGAGCTGACTGTGGCTCGGATCATCAGCTTCTTATAGCAAAATTCAAGCTTAAACTGAAGAAAGTAGGAAAAACCACTGGGCCGGTAAGATACAATCTAAGTCAAATCCCTTATGAATACACAGTGGAAGTGACGAACAGGTTTAAGGATTTAGATTTGGTGGACAGAGTGCCTGAAGAACTATGGATGGAGGCTCGTAACATTGTACAGGAGGCAGCAACGAAAACCATCCCAATGAAAAGGAAATGCAAGAAAGCAAAGTGGCTGTCCAACGAGGCCTTACAAATAGCAGAGGAGAGAAGGCAAGCAAAATGCGAGGGAGATTGTGAAAGATACAGGAAATTGAATGCAGATTTCCAAAGAACAGCAAGGAGAGACAAGAAGGCCTTCTTAAACGAGCAATGCAAACAAATAGAGGAAAACAACAGAATGGGAAGAACCAGAGATCTGTTCAAGAAAATTGGAGATATGAAAGGAACATTTCGTACAAAGATTACCATAATAAAAGACAAAAGTGGAACGGACCTAACAGAAGCAGAAGACATCAAGAAGAGGTGGCAAGAATACACAGAGGAACTATACCAGAAAGAAATGGATGCCTCGTACACCCTAGGTAGTGTGGTTGCTGACCTTGAGCCAGACATCCTGGAAAGTGAAGTCAAATGGGCCTTAGAAAGCACTGCAAATAACAAGGCCAGTGGAAGTGATAGTATTCCAGCTGAACTATTTAAAATTTTAAAAGATGATGCTGTTAAGGTGCTACACTCAATATGCCAGCAAATTTGGAAAACTCAGCAGTGGCCAGAAGATTGGAGAAGATCAGTCTACATCCCAATCCCAAAGAAGGGCAGTGCCAAAGAATGCTCCAACTACCGCACAATTGCACTCATTTCACACGCTAGCAAGGTTATGCTTAAAATTCTACAAGGAAGGCTCAAGCAGTATGTGGATCGAGAACTCCCAGAAGTGCAAGCTGGATTTAGAAGAGGCAGAGGAACCAGAGACCAAATTGCAAACATGCGCTGGATTATGGAGAAAGCTAGAGAGTTCCAGAAAGACATCTACTTCTGCTTCATTGACTATGCAAAAGCCTTTGACTGTGTCGACCACAGCAAACTATGGCAAGTTCTTAAAGAAATGGGAGTGCCTGATCACCTCATCTGTCTCCTGAGAAATCTCTATGTGGGACAAGAAGCTACAGTTAGAACTGGATATGGAACAACTTATTGGTTCAAAATTGGGAAAGGAGTATGACAAGGCTGTATTTTGTCTCCCTGCTTATTTAATTTATATGCAGAATACATCATGCGAAAGGCTGGGCTGGATGAATCCCAAGCTGGAATTAAGATTGCCGGAAGAAATATCAACAACCTCAGATATGCAGATGACACAACCTTGATGGCAGAAAGTGAGGAGGAATTAAAGAACCTTTTAATGAGGGTGAAAGAGGAGAGCACAAAATATGGTCTGAAGCTCAACATCAAAAAAACGAAGATCATGGCCACTGGTCCCATCACCTCCTGGCAAACAGAAGGGGAAGAAATGGAGGCAGTGAGAGATTTTACTTTCTTGGGCGCCATGATCACTGCAGATGGTGACAGCAGCCACGAAATTAAAAGACGCCTGCTTCTTGGGAGAAGGGCAATGACAGGCCTAGACAGCATCTTGAGAAGTAGAGATGTCACCTTGCCAACAAAGGTCCGTATAGTTAAAGCCATGGTCTTCCCAGTAGTGATGTATGGATGTGAGAGCTGGACCATAAAGAAGGCTGATCGCCGAAGAATTGATGCTTTTGAATTATGGTGCTGGAGAAGACTCTTGAGAGTCCCATGGACGGCAAGAAGATCAAATGCATCCATTCTTAAGGAAATCAGACCTGAGTGCTCACTGGAAGGACAGATCGTGAAGCTGAGGCTCCAGTACTTTGGCCACCTCATGAGAAGAGAAGACTCCCTGGAAAAGACCCTGATGCTGGGAAAGATGGAGGGCACAAGGAGAAGGGGCGACAGAGGACGAGATGGTTGGATAGTGTTTCTCGAGGTTACCAACATGAGCTTGACCAAACTGCGGGAGGTAGTGGAGGACAGGAGTGCCTGGCGTGCTCTGGTCCATGGGGTCACGAAGAGTCGGACACGACTAAACGACTAAACAACAACAACAACAACAAGGAAAAGTGGGACATTCCGGGACCAAACCAGAAATTGGGACTGCTTCTCTAAATCATGGATGTCCCTGGAAAATAGGGACACTTGGAGGGTCTGCAGCAGTAACATCTGAAATGCAGGACTTCATGATGACAGAGGCCCCCAACATATGCCCCTAAGCAGTGTCCCTGCTTATGGGAGTTCAATGCAGGATCCA
>SIRZ01000065.1:8862-12482 dna:primary_assembly primary_assembly:PodMur_1.0:SIRZ01000065.1:1:51068:1 REF_21
188-198|3420-3430	ATGTACTATTG	11
@SIRZ01000065.1:8862-12482 dna:primary_assembly primary_assembly:PodMur_1.0:SIRZ01000065.1:1:51068:1 REF@@TGAATGTATACATAATAAAAGATGCACTTACAGTGGCTTTGCTCCAACTTAGGGAATGTCCGACTCTGACACTTCCATGACCTAGCGCGCAAGTTACTGAAGGCAGCAATCATACAGGTATTCCGTTAATGGATGGACAAGTCTTCACCTTTGGAAGGCTAGGATTTTTATTAAAATTACATTTTTATATGTACTATTGCCCCTTCATGGATCACTGCCTTGCCGTGGCGAAGGGGCTTGAAGAACTCAGAGAAGCTATGAACTATGCCGAGCAGGGCACCCAAGATGAACAGGTCATAGTGGAGAGTTTTGACCAAACGTGATCCACCTGGAGGAGGAACCGGCAAGCCACTCCAGTATCCCTGCCAAGAAAACTCCATGGACAAAGACAACAGGCATATAAAAGTTATGACGCTGGAAGATGAGCCCCTCAGGTCGGAAGGTGTCCAACATGCTACTGGGGAAGAGCGGAGGACAAGTACAAGTAGATCCAGAGCTGATGAAGTGGCTGGGCCAAAGCCGAAAGGACGCTCAGTTGTGGATATGCATGGAAGCGAAAGGAAAGTCCAATGCTGTAAAGAAAAATATTGCATAGGAACCTGGAATATAAGAACCATGAACCTGGGTAAGTTGGATGTGGTAAAAAATGAGATGGCAAGAATAAATATTGACATCCTGGGCATCAGTGAGCTAAAATGGATGGGAATGGGCGATTTCAGTTCGGATGACTATCATATCTACAACTGTGGGCAAGAAACCCGTAAAAGAAATGGAGTGGCCCTCATAGTCAACAAAAGAGTGGCGAAAGCTGTACTGGGATGCAATCTCAAAAATGATAGAATGATCTCGATACGAATCCAGGGCAGACCTTTTAACATCACAGTAATCCAAGTTTATGCACCAACTACTGGTGCTGAAGAAACTGAAATTGACCAATTCTATGAAGACTTACAAGACCTTATAGAAGTGACACCAAAGAAGGATGTTCTTCTCATTATAGGGGATTGGAATGCTAAAGTAGGGAGTCAAGAGATAAAAGGAACAACTGGCAAGTTTGGCCTTGGAGTTCAAAACGAAGCAGGGCAAAGGCTAATAGAGTTCTGTCAAGAGAACAAGCTGGTCATCACAAACACGCTTTTCCAACAACACAAGAGACGACTCTACACATGGACATCACCAGATGGGCAACATCGAAATCAGATTGATTATATTCTCTGCAGCCAAAGATGGAGAAGCTCTATACAGTCAGCAAAAACATGACCTGGAGCTGACTGTGGCTCAGATCATCAGCTTCTTATAGCAAAATTCAAGCTTAAACTGAAGAAAGCAGGAAAAACCACTGGGCCGGTAAGATACAATCTAAGTCAAATCCCTTATTAATACACAGTGGAAGTGAGGAACAGGTTTAAGGATTTAGATTTGCTGGACAGAGTGCTTGAAGAACTATGGATGGAGGCTCGTAACATTGTACAGGAGGCAGCAACGAAAACCATCCCAATGAAAAGGAAATGCAAGAAAGCAAAGTGGCTGTCCAACGAGGCCTTACAAATAGCAGGGGAGAGAAGGCAAGCAAAATGCAAGGGAGATAGTGAAAGATACAGGAAACTGAATGCAGATTTCCAAAGAATAGCAAGGAGAGACAAGAAGGCCTTCTTAAACGAGCAATGCAAAGAAATAGAGGAAAACAACAGAATGGGAAGAACCAGAGATCTGTTCAAGAAAATCGGAAATATGAAAGGAACATTTCGTACAAAGATTACCATAATAAAGGACAAAAGTGGTAAGGACCTAACAGAAGCAGAAGACATCAAGAAGAGGTGGCAAGAATACACAGAGGAATTATACCAGAAAGATATGGATGTCTCGTACACCCCAGGTAGTGTGGTTGCTGACCTTGAGCCAGACATCCTGGAGAGTGAAGTCAAATGGGCCTTAGAAAGCACTGCAAATAACAAGGCCAGTGGAAGTGATGATATTCCAGCTGAACTATTTAAAATTTTAAAAGATGATGCTGTTAAGGTGCTACACTCAATATGCCAGCAAGTTTGGAAAACTCAGCAGTGGCCAGAGGATTGGAAAAGATCAGTCTACATCCCAATCCCAAAGAAGGGCAATGCCAAAGAATGCTCCAACTACCGCACAATTGCACTCATTTCACACACTAGCAAGGTTATGCTTAAAATTATACAAGGCAGGCTTAAGCAATATGTGGACGGAGAACTCCCAGAAGTCCAAGCTGGATTTTGAAGGGGCAGAGGAACCAGAGACCAAATTGCAAACATGCGCTGGATTATGGAGAAAGCTAGAGAGTTCCAGAAAGACATCTACTTCTGCTTCATTGACTATGCAAAAGCCTTTGACTGTGTTGACCACAGCAAACTATGGCAAGTTCTTAAAGAAATGGGAGTGCCTGATCACCTCATCTGTCTCCTGAGAAATCTCTATGTGGGACAAGAAGCTACGGTTAGAACTGGATATGGAACAACTGATTGGTTCAAAATTGGGAAAGGAGTACGGCAAGGCTGTATATTGTCTCCCTGCTTATTTAACTTATATGCAGAATTCATCATGCGAAAGGCTGGGCTGGATGAATCCCAAGATGGAATTAAGATTGCTGGAAGAAATATCAACAACCTCAGATATGCAGATGACACAACCTTGATGGCAGAAAGTGAGGAAGAATTAAAGAACCTTTTAATGAGGGTGAAAGAGGAGAGCGCAAAATATGGTCTGAAGCTCAACATCAAAAAAACGAAGATCATGGCCACTGGACCCATCACCTCCTGGCAAATAGAAGGGGAAGAAATGGAGGCAATGAGAGATTTTACTTTCTTGGGCTCCATGATCACTGCAGATGGTGACAGCAGTCACGAAATTAAAAGACGCCTGCTCCTTGGGAGAAAGGCGATGGCAAACCTAGACAACATCTTAAAAAGCAGAGACATCACCTTGCCAACAAAGGTCCGTATAGTAAAAGCCATGGTTTTCCCAGTAGTGATGTATGGAAGTGAGAGCTGGACCATAAAGAAGGCTGATCGCCGAAGAATTGATGCTTTTGAATTATGGTGCTGGAGGAGACTCTTGAGAGTCCCATGGACTGCAAGAAGATCAAAGCTATCCATTCTGAAGGAAATCAGCCCTGAGTGCTCACTGGAAGGACAGATCCTGAAGCTGAGGCTCCAATACTTTGGCCACCTGATGAGAAGAGAAGACTCCCTGGAAAAGACCCTGATGTTGGGAAAGATGGAGGGCACAAGGAGAAGGGGACGACAGAGGACGAGATGGTTGGATGGTGTTCTTGAAGCTACCAGCATGAGTTTGACCAAACTGCGGGAGGCAGTGGAGGACAGAAGTGCCTGGCATGCTCTGGTCCATGGGGTCACGAAGAGTCGGACACGACTAAACGACTAAACAACAACAATGTACTATTGGAAACACCTTAAAGCTGGTATAAGTTCACATGTATTTATTTTTGCCTGCTTTAAATATTGATTTTTGTGTGTCTGCTGGTTTATTATATATCTTTTTTCTCTTTTTTCCGCTATGTATCAGGGTGGGGAGACATAATAATAATAATAATAATAATAATAATAATAATAATAATAATCCTTTGCTCGTCCA
>3:c36867525-36863907 dna:primary_assembly primary_assembly:PodMur_1.0:3:1:124954059:1 REF_19
188-198|3418-3428	ATTGGTGATAT	11
@3:c36867525-36863907 dna:primary_assembly primary_assembly:PodMur_1.0:3:1:124954059:1 REF@@AAGTGTCTTGCAAGTGAGAAGATGAAGTCAGACAAGCAAACCAAAGACACAAGCTTGGAAGTGGAGAGGGGGACCATTTTGGCTTTTTCTCAGAAAAAGGAAGCTAGCCACATTTGAGAGGAAGATCCATTGTGAAAACTGTTTTCCACTTTTACAACCATTGAAAACAACCCATTTTAGGTTATTTTATTGGTGATATCCCCTTCATGGATCACTGCCTTGCCGTGGCGAAGGGGCTTGAATAACTCAGAGAAGATATGAGCTATGCCGTGCAGGGCCACCCAAGATGGACAGGTCGTAGCGGAGAGTTTTGACCAAATGTGATCCACCTGGAGCAGGAACCAGCAAGCCACTCCAGTATCCCTGCCAAGAAAACTCAATGGACAAAGACAACAGGCATATAAAAGTTATGACGCTGGAAGATGAGCCCCTCAGGTCGGAAGGCGTCCAACATGCTACTGAGGAAGAGCGGAGGACAAGTACAAGTAGATTCAGAGCTGATGAAGCAGCTGGGCCAAAGCCGAAAGGACACTCAGTTGCAGATATGCCTGGAAGTGAAAGGAAAGTCCAATGCTGTGAAGAAAAATATTGCATAGGAACCTGGAATGTAAGAACCATGAACCTTGGTAAGTTGGATGTGGTCAAAAATGAGATGGCAAGAATAAATATTGACATCCTGGGCATCAGTGAACTAAAATGGACGGGAATGGGCAATTCAGTTCGGATGACTATCATATCTGCTACTGTGGGCAAGAATCCTGTAAAAGAAATGGAGTGGCCCTCATAGTCAACAAAAGAGTGGCAAAGGCTGTATTGGGATGCAATCTCAAAAATGATAGAATGATCTCGATACGAATTCAAGGCAGACCTTTTAACATCACAGTAATCCAAGTTTATGCACCAACCACTGGTGCTGAAGAAACTGAAATTGACCAATTCTATGAAGACTTACAACACCTTATAGAAATGACACCAAAGAAGGATGTTCTTCTCATTATAGGGGATTGGAATGCTAAAGTAGGGAGTCAAAAGATAAAAGGAACAACTGGCAAGTTTGGCCTTGGAGTTCAAAACGAAGCAGGACAAAGGCTAATAGAGTTCTGCCAAGAGAACAAGCTGGTCATCACAAACACGCTTTTCCAACAACACAAGAAACGACTCTACACATGGACATCACCAGATGGGCAGCATCGAAATCAGATTGATTATATTCTCTGCAGCCAAAGATGGAGAAGCTCTATACAGTCAGCAAAAACAAGACCTGGAGCTGACTGTGGCTCAGATCATCAGATTCTTATAGCAAAATTCAAGCTTAAACTGAAAAAAGTAGGAAAAATCACTGGGCCGATAAGATACAATCTAAGTCAAATCCCTTATGAATACACAGTGGAAGTGAGGAACAGGTTTAAGGATTTAGATTTGGTGGACAGAGTGCCTGAAGAACTATGGATGGAGGTTTGTAACATTATATAGGAGGCAGCAACTAAAACCATCCCAATGAAAAGGAAATGCAAGAAAGCAAAGTGGCTGTCCAACGAAGCCTTACAAATAGCGGGGGAGAGAAGGCAAGCAAAATGCGAGGGAGATAGTGAAAGATACAGGAAATTGAATGCAGAGTTCCAAAAAATAGCAGGGAGAGACAAGAAGGCCCTCTTAAACAAGCAATGCAAAGAAATAGAGGAAAACAACAGAATCGGAAAAACCAGAGATCTGTTCAAGAAAATTGGAGATATGAAAGGAACATTTTGTACAAAGATTACCATAATAAAAGACAAAAGTGGAAAGGACCTAACAGAAGCAGAAGACATCAAGAAGAGGTGGCAAGAATACACAGAGGAATTATACCAGAAAGATATGGATGTCTCGTACACCCCAGGTAGTGTGGTTGCTGACCTTGAGCCAGACATCTTGGAGAGTGAAGTCAAATGGGCCTTAGAAAGCACTGCTAATAACAAGACCAGTGGAAGTGATGGTATTCCAGCTGAACTATTTAAAATTTTAAATGATGATGCTTTTATGGTGCTACACTCAATATGCCAGCAAATTTGGAAAACTCAGCAGTGGCCAGAGGATTGGAGAAGATCAGTCTACATCCCAATCCCAAAGAAGGGCAGTGCCAAAGAATGCTCCAACCACCGCACAATTGCACTCATTTCACACGCTAGCAAGGTTATGCTTAAAATTCTACAAGGCAGGCTTAAGCAGTATGTGGACCGAGAACTCCCAGAAGTGCAAGCTGGATTTCGAAGGGGTAGAGGAACCAGAGACCAAATTGCAAACATGCGCTGGATTATGGAGAAACTAGAGAGTTCCAGAAAGACACCTACTTCTGCTTCATTGACTATGCAAAAGCCTTTGACTGTGTCGACCACAGCAAACTATGACAAGTTCTTAAAGAAATGGGAGTGCCTGGTCACCTCATCTGTCTCCTGAGAAATCTCTATGTGGGAGAAGAAGCTACAGTTAGAACTGGATATGGAACAACTGATTGGTTCAAAATTGGGAAAGGAGTACGGCAAGGCTGTATTTTGTCTCCCTGCTTATTTAATTTATATGCAGAATTCATCATGCGAAAGGCTGGGCTGGATGAATCCCAAGCCGGAATTAAGATCGCCGGAAGAAATATCAACAACCTCAGATATGCAGATGACATAACCTTGATGGCAGAAAGTGAGGAGGAATTAAAGAACCTTTTAATGAGGGTGAAAGAGGAGTGTGCAAAATATGGTCTGAAGCTTAACATCAAAAAAACGAAGATCATGGCCACTGGACCCATCACCTCCTGGCAAATAGAAGGGGAAGAAATGGAGGCAGTGAGAGATTTTACTTTCTTGGGCTCCATGATCACTGCAGATGGTGACAGCAGTCATGAAATTAAAAGACACCTTCTTCTTGGGAGAAAGGCGATGGCAAACCTAGACAGCATCTTAAAAAGCAGAGACATCACCATGTCAACAAAGGTCCGTATAGTTAAAGCCATGGTTTTCCTGGTAGTGATGTATGGAAGTGAGAGCTGGACCGTAAAGAAGGCTGATCGCCGAAGAATTGATGCTTTTGAATTATGGTGCTGGAGGAGACTCTTGAGAGTCCCATGGACTGCAAGAAGATCAAATGCATCCATTCTTAAGGAAATCAGCCCTGCGTGCTCACTGGAAGGACAGATGCTGAAGCTGAGGCTCCAATACTTTGGCCACCTCATGAGAAGAGAAGACTTCCTGGGAAAGACCCTGATGTTGGGAAAGATTGAGGGCACAAGGAGAAGGGGACGACAGAGGATGAGATGGTTGGACAGTGTTCTCGAAGCTACAAACATGAGTCTGACCAAACTGCGGGAGGCAGTGGAAGACAGGAGTGCCTGGCGTGCTCTGGTCCATGGGGTCACAAAGAGTTGGACACGACTAAATGACTAAACAACAACATTGGTGATATAACAAGTAAATACTCCACTTTGTTTCTAAAATTATCTCTTCTGCAAAGATTTCATTAGTCATTTACTCAGACCTTCCAAGTGTCCCTAGTTTCCAGAGACAGTCCCAGATTTACAGAAGCTGCCCTGGTTTCTGATTTGATCCCAGAATGTCACGCTTTTCCTTAGAACGTCCCTATTTTCATTGGAGTT
>8:c90262509-90258885 dna:primary_assembly primary_assembly:PodMur_1.0:8:1:90342841:1 REF_25
187-198|3429-3440	ACAAACTTAGCC	12
@8:c90262509-90258885 dna:primary_assembly primary_assembly:PodMur_1.0:8:1:90342841:1 REF@@TTTTATATGATCTAAGTGTTGACGGGGCAACAGATGCTAATACTCCCTTCAAGACTTCTTGCTCCCAAGGCTCCAAAAGTGCTCTGGAAATGGTTGTGGCAATTGCTGTGCTTTGGGCGCCAACGAGCGGAAGCGATCCATCTGGAAATGAGATAGAGCATCCGCGATGTCGTTATTAACTCCTGCTACAAACTTAGCCCCCCTTCATGGATCACTGCCTTGCCGTGGCGAAGGGGCTTGAAGAACTCAGAGAAGCTATGAACTACGCCGAGCAGGGCACACAAGATGAACAGGTCATAGTGGAGAGTTTCGACCAAACGTGATCCACCTGGAGGAGGAACCGGCAAGCCACTCCAGTATCTTTGCCAAGAAAACTCCATGGACAAAGACAACAGGCATATAAAAGTTATGACGCTGGAAGATGAGCCCCTCAGGTCGGAAGGCGTCCAACATGCTACTGGGGAAGAGCGGAGGGCAAGTACAAGTAGATCCAGAGCTGATGAAGCGGCTGGGCCAAAGCCGAAAGGATGCTCAGTTGCGGATATGCCTGGAAGCAAAAGGAAAGTCCAATGCTGTAAAGAAAAATATTGCATAGGAACCTGGAATGTAAGAACCATGAACCTGGGTAAGTTGGAGGTGGTCAAAAATGAGATGGCAAGAATAAATATTAACATCCTGGGCATCAGTGAACTAAAATGGACAGGAATGGGCGAATTCAGTTCGGATGACCATCACATCTACTACTGTGGGCAAGAAACCCGTAAAAGAAATGGAGTGGCCCTCATAGTCAACAAAAGAGTGGCGAAAGCTGTACTGGGATGCAATCTCAAAAATGATAGAATGATCTCGATACGAATCCAAAGCAGACCTTTTAACATCACAGTAATCCAAGTTTATGCACCAACTACTAGTGCTGAAGAAAATGAAATTGACCAATTCTATGAAGACTTACAACACCTTATAGAAGTGACACCAAAGAAGGATGTTCTTCTCATTATAGGGGATTGGAATGCTAAAGTAGGGAGGCAAGAGATAAAAGGAACAACTGGCAAGTTTGGCCTTGGAGATCAAAACGAAGCAGGGCAAAGGCTAATAGAGTTCTGTCAAGAGAACAAGCTGGTCATCACAAACACGCTTTTCCAACAACACAAGAGACGACTCTACACATGGACATCACCAGATGGGCAGCATCGAAATCAGATTGATTATATTCTCTGCAGCCAAAGATGGAGAAGCTCTATACAGTCAGCAAAAACAAGACCTGGAGCTGACTGTGGCTCAGATCATCAGCTTCTTATAGCAAAATTCAAGCTTAAACTGAAGAAAGTAGGAAAAACCACTGGGCCGGTAAGATACAATCTAAGTCAAATCCCTTATGAATACACAGTGGAAGTGAGGAACAGGTTTAAGGATTTAGATTTGGTGGACAGAGTGCCTGAAGAACTATGGATGGAGGCTCGTAACATTGTACAGGAGGCAGCAACGAAAACCATCCCAATGGTTTTCAAAATGCAAGAAAGCAAAGTGGCTGTCCAACGAGGCCTTACAAATAGCGGAGGAGAGAAGGCAAGCAAAATGCGAGGGAGATAGTGAAAGATACAGGAAATTGAATGCAGATTTCCAAAGAATAGCAAGGAGAGACAAGAAGGCCTTCTTAAACGAGCAATGCAAACAAATAGAGGAAAACAACAGAATGGGAAGAACCAGAGATCTGTTCAAGAAAATTGGAGATATGAAAGGAACATTTCATACAAAGATTACCATAATAAAGGACAAAAGTGGTAAGGACCTAACAGAAGCAGAAGACATCAAGAAGAGGTGGCAAGAATACACAGAGGAATTATACCAGAAAGATATGGATGTCTCATACACCCCAGGTAGTGTGGTTGCTGACCTTGAGCCAGACATCCTGGAGAGTGAAGTCAAATGGGCCTTAGAAAGCACTGCAAATAACAAGGCCAGTGGAAGTGATGGTATTCCAGCTGAACTATTTAAAATTTTAAAAGATGATGCTGTTAAGGTGCTACACTCAATATGCCAGCAAATTTGGAAAACTCAGCAGTGGCCAGAAGATTGGAGAAGATCAGTCTACATCCCAGTCCCAAAGAAGGGCAGTGCCAAAGAATGCTCCAACTACCGCACAATTGCACTCATTTCACACGCTAGCAAGGTTATGCTTAAAATTCTACAAGGAAGGCTCAAGCAGTATGTGGATCGAGAACTCCCAGAAGTGCAAGCTAGATTTAGAAGAGGCAGAGGAACCAGAGACCAAATTGCAAACATGCGCTGGATTATGGAGAAAGCTAGAGAGTTCCAGAAAGACATCTACTTCTGCTTCATTGACTATGCAAAAGCCTTTGACTGTGTCGACCACAGCAAACTATGGCAAGTTCTTAAAGAAATGGGAGTGCCTGATCACCTCATCTGTCTCCTGAGAAATCTCTATGTGGGACAAGAAGCTACAGTTAGAACTGGATATGGAACAACTGATTGGTTCAAAATTGGGAAAGGAGTATGACAAGGCTGTATTTTGTCTCCCTGCTTATTTAATTTATATGCAGAATTCATCATGCGAAAGGCTGGGCTGGATGAATCCCAAGCCGGAATTAAGATTGCCGGAAGAAATATCAACAACCTCAGATATGCAGATGACATAACCTTGATGGCAGAAAGTGAGGAGGAATTAAAGAACCTTTTAATGAGGGTGAAAGAGGAGAGCGCAAAATATGGTCTGAAGCTCAACATCAAAAAAACGAAGATCATGGCCACTGGTCCCATCACCTCCTGGCAAATAGAAGGGGAAGAAATGGAGGCAGTGAGAGATTTTACTTTCTTGGGCTCCATGATCACTGCAGATGGTGACAGCAGTCAGGAAATTAACAGACGCCTGCTTCTTGGGAGAAAAGCAATGACAGGCCTAGACAGCATCTTGAGAAGTAGAGATGTCACCTTGCCAACAAAGGTCTGTATAGTTAAAGCTATGGTTTTCCCAGTAGTGATGTATGGAAGTGAGAGCTGGACCATAAAGAAGGCTGATCGCCGAAGAATTTATGCTTTTGAATTATGGTGCTGGAGGAGACTCTTGAGAGTCCCATGGACTGCAAGAAGATCAAACGCATCCATTCTTAAGGAAATCAGCCCTGAGTGCTCACTGGAAGGACAGATCGTGAAGCTGAGGCTCCAGTACTTTGGCCACCTCATGAGAAGAGAAGACTCCCTGGAGAAGACACTGATGTTGGGAAAGATGGAGGGCACAAGGAGAAGGGGGCGACAGAGGACGAGATGTTTGGATAGTGTTTTCGAGGTTACCAGCATGAGTCTGACCAAACTGCGGGAAGTAGTGGAGGACAGAGGTGCCTGGCGTGCTCTGGCCCATGGGGTCACGAAGAGTCGGACACGACTAAACGACTAAACAACAACAACAACAACACAAACTTAGCCGAGAAATAAATGTTTAGTTTTAGGCACAAAAGGACAAAGGATCTCAGCAGGGCTGCCACCCTCGGGGAATGCGATGACTGTTTTGACAGGACTGAGACAACCGCCTGGTTGTCTGTCCAGAAGCATACCCGGTGATCTTTGAACTCCTCCGCCCACAAGTGTACCGTGATCATGATAGGAAAAA
>14:13973099-13976722 dna:primary_assembly primary_assembly:PodMur_1.0:14:1:54988359:1 REF_24
187-197|3422-3432	AAAATCTGCAC	11
@14:13973099-13976722 dna:primary_assembly primary_assembly:PodMur_1.0:14:1:54988359:1 REF@@CCCTGAACATCTAAATAAAAAACAGGGTAAAAAGAATCTACTCTGTCTTTTGGAAAGTTGTTTGTCTGCTTATTGTGTGATTTGAACACTTCATTGCTGAGCCCTAGCATGTTTAGATACAATGGGGTAACATTTTGAATCAAGCTGGTGGACTGGACCAAAACTGCACTCATTTTAAGCACTTATTAAAATCTGCACCTCCTTCATGGATCACTGCCTTGCTGTGGCGAAGGGGCTTGAATAACTCAGAGAAGCTATGAGCTATGCCGTGCAGGGCCACCCAAGATGGACAGGTCATAGTGGAGAGTTTTGACCAAACGTGATCCACCTGGAGCAGGAACCGGCAAGCCACTCCAGTATCCCTGCCAAGAAAACTCCATGGACAAAGACAACAGGCATATAAAAGTTATGACACTGGAAGATGAGCCCCTCAGGTCGGAAGGTGTCCAACATGCTACTGGGGAAGAGCGGAGGACAAGTACAAGTAGATCCAGAGCTGATGAAGCGGCTGGGCCAAAGCCGAAAGGACGCTCAGTTGCGGATATGCATGGAAGCGAAAGGAAAGTCCAATGCTGTAAAGAAAAATATTGCATAGGAACCTGGAATGTAAGAACCATGAACCTGGGTAAGTTGGATGTGGTCAAAAATGAGATGGCAAGAATAAATATTGACATCTTGGGCATCAGTGAACTAAAATGGACGGGAATGGGCGAATTCAGTTCGGATGACTATCATATCTACTACTGTGGACAAGAAACCCGTAAAAGAAATGGAGTGGCCCTCATAGTCAACAAAAGAGTGGCGAAAGCTGTACTGGGATGCAATCTCAAAAATGATAGAATGATCTCGATACGAATCCAAGGCAGACCTTTTAACATCACAGTAATCCAAGTTTATGCACCAACTACTAGTGCTGAAGAATCTGAAATTGACCAATTCTATGAAGACTTACAACACCTTATAGAAGTGACACCAAAGAAGGATGTTCTGCTCATAATAGGGGATTGGAATGCTAAAGTAGGGAGTCAAGAGATAAAAGGAACCACTGGCAAGTTTGGCCTTGGAGTTCAAAACGAAGCAGGGCAAAGGCTAATAGAGTTCTGTCAAGAGAACAAGCTGGTCATCACAAACACTCTTTTCCAACAACACAAGAGACGACTCTACACATGGACATCACCAGATGGGCAGCATCGAAATCAGATTGATTATATTCTCTGCAGCCAAAGATGGAGAAGCTCTATACAGTCAGCAAAAACAAGACCTGGAGCTGACTGTGGCTCAGATCATCAGCTTCTTATAGCAAAATTCAAGCTTAAACTGAAGAAAGTAGGAAAAACCACTGGGCCGGTAAGATACAATCTAAGTCAAATCCCTTATGAATACACAGTGGAAGTGAGGAACAGGTTTAAGGATTTAGATTTGGTGGACAGAGTGCCTGAAGAACTATGGATGGAGGCTCGTAACATTATACAAGAGGCAGCAACTAAAACCATCCCAATGAAAAAGAAATGCAAGAAAGCAAAGTGGCTGTCCAACGAGGCCTTACAAATAGCGGAGGAGAGAAGGCAAGCAAAATGCGAGGGAGATAGTGAAAGATACAGGAAATTGAATGCAGATTTCCAAAAAATAGCAAGGAGAGACAAGAAGGCCTTCTTAAATGAGCAATGCAAAGAAATAGAGGAAAACAACAGAATGGGAAGAACCAGAGATCTGTTCAAGAAAATTGGAGATATGAAAGGAACATTTTGTACAAAGATTTCCATAATAAAAGACAAAAGTGGAAAGGACCTAACAGAAGCAGAAGACATCAAGAAGAGGTGGCAAGAATACACAGAGGAATTATACCAGAAAGATATGGATGTCTCGTACACCCCAGGTAGTGTGGTTGCTGACCTTGAGCCAGACATCCTGGAAAGTGAAGTCAAATGGGCCTTAGAAAGCATCGCTAATAACAAGGCCAGTGGAAGTGATGATATTCCAGCTGAACTATTTAAAATTTTAAAAGATGATGCTGTTAAGGTGCTACACTCAATATGCCAGCAAATTTGGAAAACTCAGCAGTGGCCAGAGGATTGGAGAAGATCAGTCTACATGCCAATCCCAAAGAAGGGAAGTGCCAAAGAATGCTGCAACTACCGCACAATTGCACTCATTTCACACGCTAGCAAGGTTATGCTTAAAATTCTACAAGGCAGGCTTAAGCAGTATGTGGACCGAGAACTCCCAGAAGTGCAAGCTGGATTTAGAAGAGGCAGAGGAACCAGAGACCAAATTGCAAACATGCGCTGGATTATGGAGAAAGCTAGAGAGTTCCAGAAAGACATCTACTTCTGCTTTATTGACTATGCAAAAGCCTTTGACTGTGTCGACCACAGCAAACTATGGCAAGTTCTTAAAGAAATGGGAGTGCCTGATCACCTCATCTGTCTCCTGAGAAATCTCTAAGTGGGACAAGAAGCTACAGTTAGAACTGAATATGGAACAACTGATTGGTTCAAAATTGGGAAAGGAGTACGACAAGGCTGTATATTGTCTCCCTGCTTATTTAACTTATATGCAGAATACATCATGCGAAAGGCTGGGCTGGATGAATCCCAAGCTGGAATTAAGATCGCCGGAAGAAATATCAACAACCTCAGATATGCAGATGACACAACCTTGATGGCAGAAAGTGAGGAGGAATTAAAGAACCTTTTAATGAGGGTGAAAGAGGAGAGCGCAAAATATGGTCTGAAGCTCAACATCAAAAAAACGAAGATCATGGCCACTGGTCCCATCACCTCCTGGCAAATAGAAGGGGAAGAAATGGAGGCAGTGAGAGATTTTATTTTCTTGGGCTCCATGATTACTGCAGATGGTGACAGCAGTCACGAAATTAAAAGACGCCTGCTCCTTGGGAGAAAGGCGATGGCAAATCTAGACAACATCTTAAAAAGTAGAGACATTACCTTACCAACAAAGGTCCGTATAGTTAAAGCCATGGTTTTCCCAGTAGTGATGTATGGAAGTGAGAGCTGGACCATAAAGAAGGCTGATCGCCGAAGAATTGATGCTTTTGAATTATGGTGCTGGAGGAGACTCTTGGGAGTCCCATGGACTGCAAGAAGATCAAACGCATCCATTCTTAAGGAAATCAGACCTGAGTGCTCACTGGAAGGACAGATCCTGAAGCTGAGGCTCCAATACTTTGGCCACCTCATGAGAAGAGAAGACTCCCTGGAAAAGACCCTGATGTTGGGAAAGATGGAGGGCACAAGGAGAAGGGGACGACAGAGGATGAGATGGTTGGATAGTGTTCTTGAAGCTACAAACATGAGCCTGACCAAACTGCAGGAGGCGGTGGAAGACAGGAGTGCCTGGCGTGCTCTGGTCCATGGGGTCACGAAGAGTCGGACACGACTAAACGACTAAACAACAACAACAAAATCTGCACACCTTGCCAACAAAGGTCCATATAGTAAAAGCTATGGTTTTCCCAGTAGTGATGTATGGAAGTGAGAGCTGGACCATAAAGAAGGCTGATTGCTGAAGAATTGATGCTTTTGAATTATGGTGCTGGAGGAGACTCTTGAGAGTCCCATGGACTGCAAGAAGATCCAACCTATCCATTCTTAAGGAAATCAG
>12:c29296278-29292655 dna:primary_assembly primary_assembly:PodMur_1.0:12:1:60949594:1 REF_24
187-197|3428-3438	ATTCCCTTCAC	11
@12:c29296278-29292655 dna:primary_assembly primary_assembly:PodMur_1.0:12:1:60949594:1 REF@@GTCCATTTCCTTTTAAAAGTGGATTTGTTGCACTAGGGTGACAGAGCACCTTAATTCACTGTGATTCCACAAGCCTTATTTCCCTGGCATGTGCTTGAATACCAATTTACACAGTCATGGTTTCCCCCAGAGAATCCTGGGAAGTGTAGCTTCTTAAGGATGCTGAGAAAGTTATTAGGAGACCCGTATTCCCTTCACCTCCTTCATGGATCACTGCCTTGCCGTGGCGAAGGGGCTTGAATAACTCAGAGAAGCTATGAGCTATGCCATGCAGGGTCACCCAAGATGGACAGGTCATAGTGGAGAGTTTTGACCAAACGTGATCCACCTGGAGCAGGAACTGGCAAGCCACTCCAGTATCCCTGCCAAGAAAACTCCATGGACAAAGACAACAGGCATATAAAAGTTATGACGCTGGAAGATGAGCCCCTCAGGTCGGAAGGTGTCCAACATGCTACTGGGGAAGAGCGGAGGACAAGTACAAGTAGATCCAGAGCTGATGAAGCGGCTGGGCCAAAGCCGAAAGGACGCTCAGTTGCGGATATGCATGGAAGCGAAAGGAAAGTCCAATGCTGTAAAGAAAAATATTGCATAGGAACCTGGAATGTAAGAACCATGAACCTGGGTAAGTTGGATGTGGTCAAAAATGAGATGGCAAGAATAAATATTGACATCTTGGGCATCAGTGAACTAAAATGGACGGGAATGGGCGAATTCAGTTCGGATGACTATCATATCTACTACTGTGGACAAGAAACCCGTAAAAGAAATGGAGTGGCCCTCATAGTCAACAAAAGAGTGGCGAAAGCTGTACTGGGATGCAATCTCAAAAATGATAGAATGATCTCGATACGAATCCAAGGCAGACCTTTTAACATCACAGTAATCCAAGTTTATGCACCAACTACTGGTGCTGAAGAAACTGAAATTGACCAATTCTATGAAGACTTACAAGACCTTATAGAAGTGACACCAAAGAAGGATGTTCTGCTCATAATAGGGGATTGGAATGCTAAAGTAGGGAGTCAAGAGATAAAAGGAACAACTGGCAAGTTTGGCCTTGGAGTTCAAAACGAAGCAGGGCAAAGGCTAATAGAGTTCTGTCAAGAGAACAAGCTGGTCATCACAAACACTCTTTTCCAACAACACAAGAGACGACTCTACACATGGACATCACCAGATGGGCAGCATCGAAATCAGATTGATTATATTCTCTGCAGCCAAAGATGGAGAAGCTCTATACAGTCAGCAAAAACAAGACCTGGAGCTGACTGTGGCTCAGATCATCAGCTTCTTATAGCAAAATTCAAGCTTAAACTGAAGAAAGTAGGAAAAACCACTGGGCCGGTAAGATACAATCTAAGTCAAATCCCTTATGAATACACAGTGGAAGTGAGGAACAGGTTTAAGGATTTAGATTTGGTGGACAGAGTGCCTGAAGAACTATGGATGGAGGCTCGTGACATTATACAAGAGGCAGCAACTAAAACCATCCCAATGAAAAGGAAATGCAAGAAAGCAAAGTGGCTGTCCAACGAGGCCTTACAAATAGCGGGGGAGAGAAGGCAAGCAAAATGCGAGGGAGATAGTGAAAGATACAGGAAATTGAATGCAGATTTCCAAAAAATAGCAAGGAGAGACAAGAAGGCCTTCTTAAACGAGCAATGCAAAGAAATAGAGGAAAACAATAGAATGGGAAAAACCAGAGATCTGTTCAAGAAAATTGGAGATATGAAAGGAACATTTTGTACAAAGATTTCCATAATAAAAGACAAAAGTGGAAAGGACCTAACAGAAGCAGAAGACATCAAGAAGAGGTGGCAAGAATACACAGAGGAACTATACCAGAAAGAAATTGATGTCTCATATACCCCAGGTAGTGTGGTTGCTGACCTTGAGCCAGACATCCTGGAAAGTGAAGTCAAATGGGCCTTAGAAAGCATCGCTAATAACAAGGCCAGTGGAAGTGATGATATTCCAGCTGAATTATTTAAAATTTTAAAAGATGATGCTGTTAAGGTGCTACACTCAATATGCCAGCAAATTTGGAAAACTCAGCAGTGGCCAGAGGATTGGAGAAGATCAGTCTACATCCCAATCCCAAAGAAGGGAAGTGCCAAAGAATGCTCCAACTACCGCACAATTGCACTCATTTCACACGCTAGCAAGGTTATGCTTAAAATTCTACAAGGCAGGTTTAAGCAGTATGTGGACCAAGAACTCCCAGAAGTGCAAGCTGGATTTAGAAGAGGCAGAGGAATCAGAGACCAAATTGCAAACATGCGCTGGATTATGGAGAAAGCTAGAGAGTTCCAGAAGGACATCTACTTCTGCTTCATTGACTATGCAAAAGCCTTTGACTGTGTCGACCACAGCAAACTATGGCAAGTTCTTAAAGAAATGGGAGTGCCTGATCACCTCATCTGTCTCCTGAGAAATCTCTATGTGGGACAAGAAGCTACAGTTAGAACTGGATATGGAACAACTGATTGGTTCAAAATTGGGAAAGGAGTACGACAAGGCTGTATATTATCCCCCTGCTTATTTAACTTATATGCAGAATTCATCATACGAAAGGCTGGGCTGGATGAATCCCAAGCCGGAATTAAGATCGCCGGAAGAAATATCAACAACCTCAGATATGCAGATGACACAACCTTGATGGCAGAAAGTGAGGAGGAATTAAAGAACCTTTTAATGAGGGTGAAAGAGGAGAGCGCAAAATATGGTCTGAAGCTCAACATCAAAAAAACGAAGATCATGGCCACTGGTCCCATCACCTCCTGGCAAATAGAAGGGGAAGAAATGGAGGCAGTGAGAGATTTTATGTTCTTGGGCTCCATGATCACTGCAGATGGTGACAGCAGTCACGAAATTAAAAGACGCCTGCTCCTTGGGAGAAAGGCGATGGCAAATCTAGACAACATCTTAAAAAGTAGAGACATCACCTTACCAACAAAGGTCCGTATAGTTAAAGCCATGGTTTTCCCAGTAGTGATGTATGGAAGTGAGAGCTGGACCATAAAGAAGGCCGATCGCCGAAGAATTGATGCTTTTGAATTATGGTGCTGGAGGAGACTCTTGAGAGTCCCATGGACTGCAAGAAGATCAAACGCATCCATTCTTAAGGAAATCAGACCTGAGTGCTCACTGGAAGGACAGATCGTGAAGTTGAGGCTCCAATACTTTGGCCACCTCATGAGAAGAGAAGACTCCCTGGAAAAGACCCTGATGTTGGGAAAGATGGAGGGCACAAGGAGAAGGGGACGACAGAGGATGAGATGGATGGATAGTGTTCTCGAAGCTACAAACATGAGCCTGACCAAACTGCGGGAGGCGGTGGAAGACAGGAGTGCCTGGCGTGCTCTGGTCCATGGGGTCACGAAGAGTCAGACACGACTAAACGACTAAACAACAACAACAACAACATTCCCTTCACAGAGCTACAGTTCCCAGAGTGATTTAACAATTGATCACTCTGACAACTGTAGCTCACGCAGGGAATAAGGATCTCCTAGCAATGCTCAGCACCCTTAACAAAGCACAGGATTCTTTGGGAGAAGCCATGACTGTTTGAAGTGGTACGATACTGCTTTAACTGTATAGAGCAGATGGAGCCTTCGA
>6:84088236-84091851 dna:primary_assembly primary_assembly:PodMur_1.0:6:1:99678440:1 REF_16
187-197|3416-3426	GTATAAGGGCG	11
@6:84088236-84091851 dna:primary_assembly primary_assembly:PodMur_1.0:6:1:99678440:1 REF@@GATTCAGGAATTAAGTAGTTATACTAACAAAATAGTGGCCAAAACCGAGATAATGCAATCAGGTAACTTGCCAGACAGGAGATAAACAATGCATTCAGATTTCTGTTGTAGACCGCCTTTTCTGTGATGTAGGTATGATGTTTCTGGGGGTGGTCTTGGACTCCAGGGCGGGCAATTTAAAATGTCTGTATAAGGGCGCTCCTTCATGGATCACTGCCTTGCCGTGGCGAAGGGGCTTGAATAACTCAGAGAAGCTATGAGCTATGCCGTGCAGGGCCACCCAAGATGGACAGGTCATAGTGGAGAGTTTTGACCAAACATGATCCACCTGGAGCAGGAACCGGCAAGCTACTCCAGTATCCCTGCCAAGAAAACTCCATGGACAAAGACAACAGGCATATAAAAGTTACGACGCTGGAAAATGAGCCCCTCGGGTCGGAAGGTGTCCAACATGCTACTGGGGAAGAGCGGAGGACAAGTACAAGTAGATCCAGAGCTGATGAAGCGGCTGGGCCAAAGCCGAAAGGACGCTCAGTTGCGGATATGCATGGAAGCGAAAGGAAAGTCCAATGCTGTAAAGAAAAATATTGCATAGGAACCTGGAATGTAAGAACCATGAACCTGGGTAAGTTGGATGTGGTCAAAAATGAGATGGCAAGAATAAATATTGACATCCTGGGCATCAGTGAACTAAAATGGACGGGAATGGGCGAATTCAGTTCGGATGACCATCACATCTATTACTGTGGACAAGAAACCCGTAAAAGAAATGGAGTGGCCCTCATAGTCAACAAAAGAGTGGTGAAAGCTGTACTGGGATGCAATCTCAAAAATGATAGAATGATCTCGATACAAATCCAAGGCAGACCTTTTAACATCACAGTAATCCAAGTTTATGCACCAACTACTGGAGCTGAAGAAACTGAAACTGACCAATTCTATGAAGACTTACAAGACCTTATAGAAGTGACACCAAAGAAGGATGTTCTGCTCATTATAGGGGATTGGAATGCTAAAGTAGGGAGGCAAGAGATAAAAGGAACAACTGGCAAGTTTGGCCTTGGAGAGCAAAACGAAGCAGGGCAAAGGCTAATAGAGTTCTGCCAAGAGAACAAGCTGGTCATCACAAACACGCTTTTCCAACAACACAAGCGACGACTCTACACGTGGACATCACCAGATGGGCAGCATCGAAATCAGATTGATTATATTCTCTGCAGCCAAAGATGGAGAAGCTCTATACAGTCAGCAAAAACAAGACCTGGAGCTGACTGTGGCTCAGATCATCAGCTTCTTATAGCAAAATTCAAACTTAAACTGAAGAAAGTAGGAAAAACCACTGGGCCGGTAAGATACAATCTAAGTCAAATCCCTTATGAATACACAGTGGAAGTGAGGAACAGGTTTAAGATTTAGATTTGGTGGACAGAGTGCCTGAAGAACTATGGATGGAGGCTCGTAACATTATACAAGAGGCAGCAACTAAAACCATCCCAATGAAAAGGAAATGCAAGAAAGCAAAGTGGCTGTCCAACGAGGCCTTACAAATAGCGGGGGAGAGAAGGCAAGCAAAATGCGAGGGAGATAGTGAAAGATACAGGAAATTGAATGCAGATTTCCAAAAAAATAGCAAGGAGAGACAAGAAGGCCTTCTTAAACGAGCAATGCAAAGAAATAGAGGAAAACAATAGAATGGGAAAAACCAGAGATTTGTTCAAGAAAATTGGAGATATGAAAGGAACATTTTGTACAAAGATTTCCATAATAAAAGACAAAAGTGGAAAGGACCTAACAGAAGCAGAAGACATCAAGAAGAGGTGGCAAGAATACACAGAGGAATAATACCAGAAAGAAATGTCTCGTATACCCCAGGTAGTGTAGTTGCTGACCTTGAGCCAGACATCCTGGAAAGTGAAGTCAAATGGGCCTTAGAAAGCATCGCTAATAACAAGGCCAGTGGAAGTGATGATATTCCAGCTGAATTATTTAAAATTTTAAAAGATGATGCTGTTAAGGTGCTACACTCAATATGCCAGCAAATTTGGAAAACTCAGCAGTGGCCAGAGGATTGGAGAAGATCAGTCTACATCCCAATCCCAAAGAAGGGAAGTGCCAAAGAATGCTCCAACTACTGCACAATTGCACTCATTTCACACACTAGCAAGGTTATGCTTAAAATTCTACAAGGCAGGCTTAAGCAGTATGTGGACCGAGAACTCCCAGAAGTGCAAGCTGGATTTAGAAGAGGCAGAGGAACCAGAGACCAAATTGCAAACATGCGCTGGATTATGGAGAAAGCTAGAGAGTTCCAGAAAGACATCTACTTCTGCTTCATTGACTATGCAAAAGCCTTTGACTGTGTCGACCACAGCAAACTATGGCAAGTTCTTAAAGAAATGGGAGTGCCTGATCACCTCATCTGTCTCCTGAGAAATCTCTATGTGGGACAAGAAGCTACAGTTAGAACTGGATATGGAACAACTGATTGGTTCAAAATTGGGAAAGGAGTATGACAAGGCTGTATATTGTCCCCCTGCTTATTTAACTTACATGCAGAATTCAACATGCGAAAGGCTGGGCTGGATGAATCCCAAGCCGGAATTAAGATCGCCGGAAGAAATATCAACAACCTCAGATATGCAGATGACACAACCTTGATGGCAGAAAGTGAGGAGAAATTAAAGAACCTTTTAATGAAGGTGAAAGAGGAGAGCGCAAAATATGGTCTGAAGCTCAACATCAAAAAAACGAAGATTATGGCCACTGGTCCCATCACCTCCTGGCAAATAGAAGGGGAAGAAATGGAGGCAGTGAGAGATTTTATTTTCTTGGGCTCCATGATCACTGCAGATGGTGACAGCAGTCACGAAATTAAAAGACGCCTGCTCCTTGGGAGAAAGGCGATGGCAAATCTAGACAACATCTTAAAAAGTAGAGACATCACCTTACCAACAAAGGTCCGTATAGTTAAAGCCATGGTTTTCCCAGTAGTGATGTATGGAAGTGAGAGCTGGACCATCAAGAAGGCTGATCGCCGAGGAATTGATGCTTTTGAATTATGGTGCTGGAGGAGACTCTTGAGAGTCCCATGGACTGCAAGAAGATCAAATGTATCCATTCTTAAGGAAATCAGACCTGAGTGCTCACTGGAAGGACAGATCGTGAAGTTGAGGCTCCAATACTTTGGCCACCTCATGAAAAGAGAAGACTCCCTAGAAAAGACCCTGATGTTGGGAAAGATGGAGGGCACAAGGAGAAGGGGACGACAGAGGACGAGATGGTTGGACAGTGTTCTCGAAGCTACTAACATGAGCCTGACCAAACTGCGGGAGGCGGTGGAAGACAGGAGTGCCTGGCGTGCTCTGGTCCATGGGGTCACGAAGAGTCGGACACGACTAAATGACTAAACAACAACAGTATAAGGGCGGGCACACCTTTGTTCTGGGTCCCACCCCCTCCTGTGTGTGTGTGTGTGGGGGAAGCACCCTGTTGCAACAGCTTTAATATAGATCAGGCTTACTAGCTGCTTTGCTTCACAATATTCTCTGGTTGGTCTCTGTTATTTTCTCCTACTGACAGAGAACCTACAAAAGGACTCTATATGGGCTCTTGGGTA
>8:1239801-1243423 dna:primary_assembly primary_assembly:PodMur_1.0:8:1:90342841:1 REF_23
187-196|3420-3429	ACAGAATTTT	10
@8:1239801-1243423 dna:primary_assembly primary_assembly:PodMur_1.0:8:1:90342841:1 REF@@CTTTATGGTCACTAACTGCTCAGGGGAGAGGAGTTTTTCGCGACCCCAAAGAATTAAAAATGAATTAAGGGCCATGATATCTCAAGAGAGGTTTGTGCTGAGCGTTCTGTACATTGAAAGTGACAAACTTAGATAAACAAATTTTGATGACGTTTTCTGATATCCTTTAGAGGAGAAAATGTGAACTACAGAATTTTTCTCCTTCATGGATCACTGCCTTGCCGTGGCGAAGGGGCTTGAATAACTCAGAGAAGCTATGAGCTATGCCGTGCAGGGCCACCCAAGATGGACAGGTCATAGTGGAGAGTTTTGACCAAACGTGATCCACCTGGAGCAGGAACTGGCAAGCCACTCCAGTATCCCTGCCAAGAAAACTCCATGGACAAAGACAACAGGCATATAAAAGTTATGACGCTGGAAGATGAGCCCCTCAGGTCGGAAGGTGTCCAACATGCTACTGGGGAAGAGCGGAGGACAAGTACAAGTAGATCCAGAGCTGATGAAGCGGCTGGGCCAAAGCCGAAAGGACGCTCAGTTGCGGATATGCATGGAAGCGAAAGGAAAGTCCAATGCTGTAAAGAAAAATATTGCATAGGAACCTGGAATGTAAGAACCATGAACCTGGGTAAGTTGGATGTGGTCAAAAATGAGATGGCAAGAATAAATATTGACATCTTGGGCATCAGTGAACTAAAATGGACGGGAATGGGCGAATTCAGTTCGGATGACTATCATATCTACTACTGTGGACAAGAAACCCGTAAAAGAAATGGAGTGGCCCTCATAGTCAACAAAAGAGTGGTGAAAGCTGTACTGGGATGCAATCTCAAAAATGATAGAATGATCTCGATACGAATCCAAGGCAGACCTTTTAACATCACAGTAATCCAAGTTTATGCACCAACTACTGGTGCTGAAGAAACTGAAATTGACCAATTCTATGAAGACTTACAAGACCTTATAGAAATGACACCAAAGAAGGATGTTCTGCTCATAATAGGGGATTGGAATGCTAAAGTAGGGAATCAAGAGATAAAAGGAACAACTGGCAAGTTTGGCCTTGGAGTTCAAAACGAAGCAGGGCAAAGGCTAATAGAGTTCTGTCAAGAGAACAAGCTGGTCATCACAAACACGCTTTTCCAACAACACAAGAGACGACTCTACACATGGACATCACCAGATGGGCAGCATCGAAATCAGATTGATTATATTCTCTGCAGCCAAAGATGGAGAAGCTCTATACAGTCAGCAAAAACAAGACCTGGAGCTGACTGTGGCTCAGATCATCAGCTTCTTATAGCAAAATTCAAGCTTAAACTGAAGAAAGTAGGAAAAACCACTGGGCCGGTAAGATACAATCTAAACCAAATCCCTTATGAATACACAGTGGAAGTGAGGAACAGGTTTAAGGATTTAGATTTGGTGGACAGAGTGCCTGAAGAACTATGGATGGAGGCTCGTAACATTGTACAGGAGGCAGCAACGAAAACCATCCCAATGAAAAGGAAATGCAAGAAAGCAAAGTGGCTGTCCAACGAGGCCTTACAAATAGCGGAGGAGAGAAGGCAAGCAAAATGCGAGGGAGATAGTGAAAGATACAGGAAATTGAATGCAGATTTCCAAAAAATAGCAAGGAGAGACAAGAAGGCCTTCTTAAACGAGCAATGCAAAGAAATAGAGGAAAACAATAGAATGGGAAGAACCAGAGATCTGTTCAAGAAAATTGGAGATATGAAAGGAACATTTTGTACAAAGATTTCCATAATAAAAGACAAAAGTGGAAAGGACCTAACAGAAGCAGAAGACATCAAGAAGAGGTGGCAAGAATACACAGAGGAACTATACCAGAAAGAAATTGATGTCTCGTATACCCCAGGTAGTGTGGTTGCTGACCTTGAGCCAGACATCCTGGAAAGTGAAGTCAAATGGGCCTTAGAAAGCATCGCTAATAACAAGGCCAGTGGAAGTGATGGTATTCCAGCTGAATTATTTAAAATTTTAAAAGATGATGCTGTTAAGGTGCTACACTCAATATGCCAGCAAATTTGGAAAACTCAGCAGTGGCCAGAAGATTGGAGAAGATCAGTCTACATCCCAATCCCAAAGAAGGGAAGTGCCAAAGAATGCTCCAACTACCGCACAATTGCACTCATTTCACACGCTAGCAAGGTTATGCTTAAAATTCTACAAGGAAGGCTCAAGCAGTATGTGGATCGAGAACTCCCAGAAGTGCAAGCTGGATTTAGAAGAGGCAGAGGAACCAGAGACCAAATTGCAAACATGCGCTGGATTATGGAGAAAGCTAGAGAGTTCCAGAAAGACATCTACTTCTGCTTCATTGACTATGCAAAAGCCTTTGACTGTGTCGACCACAGCAAACTATGGCAAGTTCTTAAAGAAATGGGAGTGCCTGATCACCTCATCTGTCTCCTGAGAAATCTCTATGTGGGACAAGAAGCTACAGTTAGAACTGGATATGGAACAACTGATTGGTTCAAAATTGGGAAAGGAGTACGACAAGGCTGTATATTGTCCCCCTGCTTATTTAACTTATATGCAGAATTCATCATGCGAAAGGCTGGGCTGGATGAATCCCAAGCCGGAATTAAGATCGCCAGAAGAAATATCAACAACCTCAGATATGCAGATGACACAACCTTGATGGCAGAAAGTGAGGATGAATTAAAGAACCTTTTAATGAGGGTGAAAGAGGAGAGCGCAAAATATGGTCTGAAGCTCAACATCAAAAAAACGAAGATCATGGCCACGGGTCTCATCACCTCCTGGCAAATAGAAGGGGAAGAAATGGAGGCAGTGAGAGATTTTACTTTCTTGGGCTCCATGATCACTGCAGATGGTGACAGCAGCCACGAAATTAAAAGACGCCTGCTCCTTGGGAGAAAGGCGATGGCAAATCTAGACAACATCTTAAAAAGTAGAGACATCACCTTGCCAACAAAGGTCCGTATAGTTAAAGCCATGGTTTTCCCAGTAGTGATGTATGGAAGTGAGAGCTGGACCATAAAGAAGGCTGATCACCGAAGAATTGATGCTTTTGAATTATGGTGCTGGAGGAGACTCTTGAGAGTCCCATGGACTGCAAGAAGATCAAACGCATCCATTCTTAAGGAAATCAGACCTGAGTGCTCACTGGAAGGACAGATCCTGAAGCTGAGGCTCCAATACTTTGGCCACCTCATGAGAAGAGAAGTCTCCCTGGAAAAGACCCTGATGTTGGGAAAGATGGAGGGCACAAGGAGAAGGGGACGACAGAGGATGAGATGGTTGGATAGTGTTCTCGAAGCTACAAACATGAGCCTGACCAAACTGCGGGAGGCGGTGGAAGACAGGAGTGCCTGGCGTGCTCTGGTCCATGGGGTCACGAAGAGTCGGACACGACTAAACGACTAAACAACAACAACAGAATTTTAAAAACCCATCATCATCCTTGGCTTCATTCAGTTTTGTTTATAGCCCTTTTCCATTTTCTACTAGTCATGAGGGTGGGTGATTGGGAGCTACTCACAAGTGGAGTAGCCGAGGGCCGCTCTTCATCTAAATCTGGCCCTGGGTAGCCACCTTCAAATATCTTAAGGGCTGTCACATGGAGGAGGGAGCATGCT
>11:63209488-63213107 dna:primary_assembly primary_assembly:PodMur_1.0:11:1:65231656:1 REF_20
187-198|3421-3432	AAAGTATTCAGG	12
@11:63209488-63213107 dna:primary_assembly primary_assembly:PodMur_1.0:11:1:65231656:1 REF@@ACTACCCCAACCCATTCCTGAGGAACGGGGAGACTCTCTGGAACAGTAGGAAGAAGTCAACCCCAAATGAGGAGAGCTTTTCACACATGCAACACAACCTTTGAACTCAAGCCATGAGGGAAGGCTTTAGTTTTTTTAAAATATATAGAGTTGATTCACAAATATTCACAAAGATTTGAAAGTCAGTAAAGTATTCAGGCCCCTTCATGGATCACTGCCTTACCGTGGCGAAGGGGCTTGAAGAACTCAGAGAAGCTATGAACTACGCCGAGCAGGGCACACAAGATGAACAGGTCATAGTGGAGAGTTTTGACCAAACGTGATCCACCTGGAGGAGGAACCGGCAAGCCACTCCAGTATCCTTGCCAAGAAAACTCCATGGACAAAGACAACAGGCATATAAAAGTTATGACGCTGGAAGATGAGCCCCTCAGGTCGGAAGGCGTCCAACATGCTACTGGGGAAGAGCGGAGGGCAAGTACAAGTAGATCCAGAGCTGATGAAGCGGCTGGGCTAAAGCCGAAAGGACGCTCAGTTGTGGATATGCCTGGAAGCGAAAGGAAAGTCCAATGCTGTAGAGGAAAATATTGCATAGGAACCTGGAATGTAAGAACCATGAACCTGGGTAAGTTGGAGGTGGTCAAAAATGAGATGGCAAGAATAAATATTGACATCCTGGGCATCAGTGAACTAAAATGGATGGGAATGGGCGAATTCAGTTCAGATGACCATCATATCTACTACTGTGGGCAAGAAACCCGTAAAAGAAATGGAGTGGCCCTCATAGTCAACAAAAGAGTAGCAAAAGCTGTACTGGGATGCAATCTCAAAAATGATAGAATGATCTCGATACGAATCCAAGGCAGACCTTTTAACATCACAGTAATCCAAGTTTATGCACCAACTACTGGTGCTGAAGAAACTGAAATTGACCAATTCTATGAAGACTTACAAGACCTTATAGAAGTGACACCAAAGAAGGATGTTCTTCTCATTATAGGGGATTGGAATGCTAAAGCAGGGAGTCAAGAGATAAAAGGAACAACTGGCAAGTTTGGCCTTGGAGATCAAAACGAAGCAGGGCAAAGGCTAATAGAGTTCTGTCAAGAGAACAAGCTGGTCATCACAAACACGCTTTTCCAACAACACAAGAGACGACTCTACACATGGACATCACCAGATGGGCAGCATCGAAATCAGATTGATTATATTCTCTGCAGCCAAAGATGGAGAAGCTCTATACAGTCAGCAAAAACAAGACCTGGAGCTGACTGTGGCTCAGATCATCAGCTTCTTATAGCAAAATTCAAGCTTAAACTGAAGAAAGTAGGAAAAACCACTGGGCCGGTAAGATACAATCTAAGTCAAATCCCCTATGAATACACAGTGGAAGTGAGGAACAGGTTCAAGGATTTAGATTTGGTGGACAGAGTGCCTGAAGAACTATGGATGGAGGCTCGTAACATTGTACAGGAGGCAGCAACGAAAACCATCCCAATGAAAAGGAAATGCAAGAAAGCAAAGTGGCTGTCCAATGAGGCCTTACAAGTAGCGGAGGAGAGAAGGCAAGCAAAATGCGAGGGAGATAGTGAAAGATACAGGAAATTGAATGCAGATTTCCAAAGAATAGCAAGGAGAGACAAGAAGGCCTTCTTAAACGAGCAATGCAAACAAATAGAGGAAAACAACAGAATGGGAAGAACCAGAGATCTGTTCAAGAAAATTGGAGATATGAAAGGAACATTTCGTACAAAGATTACCATAATAAAGGACAAAAGTGGTAAGGACCTAACAGAAGCAGAAGACATCAAGAAGAGGTGGCAAGAATACACAGAGGAATTATACCAGAAAGATATGGATGTCTCGTACACCCCAGGTAGTGTGGTTGCTGACCTTGAGCCAGACATCCTGGAAAGTGAAGTCAAATGGGCCTTAGAAAGCACTGCAAATAACAAGGCCAGTGGAAGTGATGGTATTCCAGCTGAACTATTTAAAATTTTTAAAGATGATGCTGTTAAGGTGCTACACTCAATATGCCAGCAAGTTTGGAAAACTCAGCAGTGGCCAGAAGATTGGAGAAGATCAGTCTACATCCCAATCCCAAAGAAGGGCAGTGCCAAAGAATGCTCCAACTACCGCACAATTGCACTCATTTCACACGCTAGCAAGGTTATGCTTAAAATTCTACAAGGAAGGCTCAAGCAGTATGTGGATTGAGAACTCCCAGAAGTGCAAGCTGGATTTAGAAGAGGCAGAGGAACCAGAGACCAAATTGCAAACATGCGCTGGATTATGGAGAAAGCTAGAGAGTTCCAGAAAGACATCTACTTCTGCTTCATTGACTATGCAAAAGCCTTTGACTGTGTCAACCACAGCAAACTATGGCAAGTTCTTAAAGAAATGGGAGTGCCTGATCACCTCATCTGTCTCCTGAGAAATCTCTATGTGGGACAAGAAGCTACAGTTAGAACTGGATATGGAACAACTGATTGGTTCAAAATTGGGAAAGGAGTACGACAAGGCTGTATTTTGTCTCCCTGCTTATTTAATTTATATGCAGAATACATCATGCGAAAGGCTGGGCTGGATGAATCCCAAGCTGGAATTAAGATTGCCGGAAGAAATATCAACAACCTCAGATATGCAGATGACACAACCTTGATGGCAGAAAGTGAGGAGGAATTAAAGAACCTTTTAATGAGGGTGAAAGAGGAGAGCACAAAATATGGTCTGAAGCTCAACATCAAAAAAACGAAGATCATCGCCACTGGTCCCATCACCTCCTGGCAAATAGAAGGGGAAGAAATGGAGGCAGTGAGAGATTTTACTTTCTTGGGCTCCATGATCACTGCAGATGGTGACAGCAGCCATGAAATTAAAAGACGCCTGCTTCTTGGAGAAGGGCAATGACAGGCCTAGACAGCATCTCGAGAAGTAGAGACGTCACCTTGCCAACAATGGTCCGTATAGTTAAAGCCATGGTTTTCCCAGTAGTGATGTATGGAAGTGAGAGCTGGACCATAAAGAAGGCTGATCGCCGAAGAATTTATGCTTTTGAATTATGGTGCTGGAGAAGACTCTTGAGAGTCCCATGGACTGCAAGAAGATCAAACGCATCCATTCTGAAGGAAATCAGCCCTGAGTGCTCACTGGAAGGACAGATCGTGAAGCTGAGGCTCCAGTACTTTGGCCACCTCATGAGAAGAGAAGACTCCCTGGAGAAGACACTGATGCTGGGAAAGATGGAGGGCACAAGGAGAAGGGGGCGACAGAGGACGAGATGGTTGGATAGTGTTTTCGAGGTTACCAGCATGAGTTTGACCAAACTGCGGGAGGTAGTGGAGGACAGAGGTGCCTGGCGTGCTCTGGTCCATGGGGTCACGAAGAGTCGGACACGACTAAATGACTAAACAACAACAAAAAAGTATTCAGGTTTGTTTGTGGTTTTAGACAATGCTAGCTCTTCTACACAAATATTTTCAAAGCAACAGCACACTGACTTCATTTTCTTTACATTCTAATGGCGTAAGTTACATAGCCACTTGACTTTCAGACTTCTAGCTCTGTATTAATGTGTATTTGCACCTGGCTTGACCTGCTACTGCCAGCTAGTCAGTGAC
>18:6081495-6085020 dna:primary_assembly primary_assembly:PodMur_1.0:18:1:14237138:1 REF_6
185-197|3328-3340	AATAATAATAATA	13
@18:6081495-6085020 dna:primary_assembly primary_assembly:PodMur_1.0:18:1:14237138:1 REF@@GGACAAGGCAGGCAGGATGTGCTATGGTCTAGGGCTGGGCGATATATCAATACTGCATATCACCCAAAACTGGATTGAAATCCATATTGTGGTATCAGTTCCATAATTTTTGACCTGGCAGTATATTGTGACTCATGATATCTGTGAGACCTGCAAGTATAGGGCGGTATACAAATTTAGTAAGTAATAATAATAATAATGTGGAGAGTTTTGACCAAACGTGATCCACCTGGAGCAGGAACTGGCAAGCCACTCCAGTATCCCTGCCAAGAAAACTCCATGGACAAAGACAACAGGCATATAAAAGTTATGACGCTGGAAGATGAGCCCCTCAGGTCGGAAGGTGTCCAACATGCTACTGGGGAAGAGCAGAGGACAAGTACAAGTAGATCCAGAGCTGATGAAGCGGCTGGGCCAAAGCCGAAAGGACGCTCAGTTGCGGATATGCCTGGAAGCGAAAGGAAAGTCCAATGCTGTAAAGAAAAATATTGCATAGGAACCTGGAATGTAAGAACCATGAACCTGGGTAAGTTGGATGTGGTCAAAAATGAGATGGCAAGAATAAATATTGACATCTTGGGCATCAGTGAACTAAAATGGACGGGAATGGGCGAATTCAGTTCGGATGACTATCATATCTACTACTGTGGACAAGAAACCCGTAAAAGAAATGGAGTGGCCCTCATAGTCAACAAAAGAGTGGTGAAAGCTGTACTGGGATGCAATCTCAAAAATGATAGAATGATCTCGATACGAATCCAAGGCAGACCTTTTAACATCACAGTAATCCAAGTTTATGCACCAACTACTGGAGCTGAAGAAACTGAAATTGACCAATTCTATGAAGACTTACAAGACCTTATAGAAGTGACACCAAAGAAGGATGTTCTGCTCATAATAGGGGATTGGAATGCTAAAGTAGGGAGTCAAGAGATAAAAGGAACAACTGGCAAGTTTGGCCTTGGAGTTCAAAACGAAGCAGGGCAAAGGCTAATAGAGTTCTGTCAAGAGAACAAGCTGGTCATCACAAACACTCTTTTCCAACAACACAAGAGACGACTCTACACATGGACATCACCAGATGGGCAGCATCGAAATCAGATTGATTATATTCTCTGCAGCCAAAGATGGAGAAGCTCTATACAGTCAGCAAAAACAAGACCTGGAGCTGACTGTGGCTCAGATCATCAGCTTCTTATAGCAAAATTCAAGCTTAAACTGAAGAAAGTAGGAAAAACCACTGGGCCGGTAAGATACAATCTAAGTCAAATCCCTTATGAATACACAGTGGAAGTGAGGAACAGGTTTAAGGATTTAGATTTGGTGGACAGAGTGCCTGAAGAACTATGGATGGAGGCTCGTAACATTATACAAGAGGCAGCAACTAAAGCCATCCCAATGAAAAGGAAATGCAAGAAAGCAAAGTGGCTGTCCAACGAGGCCTTACAAATAGCGGGGGAGAGAAGGCAAGCAAAATGCGAGGGAGATAGTGAAAGATACAGGAAATTGAATGCAGATTTCCAAAAAATAGCAAGGAGAGACAAGAAGGCCTTCTTAAAACGAGCAATGCAAACAAATAGAGGAAAACAACAGAATGGGAAGAACCAGAGATCTGTTCAAGAAAATTGGAGATATGAAAGGAACATTTCGTACAAAGATTACCATAATAAAGGACAAAAGTGGTAAGGACCTAACAGAAGCAGAAGACATCAAGAAGAGGTGGCAAGAATACACAGAGGAATTATACCAGAAGGATATGGATGTCTCGTACACCCCAGGTAGTGTGGTTGCTGACCTTGAGCCAGACATCCTGGAAAGTGAAGTCAAATGGGCCTTAGAAAGCACTGCAAATAACAAGGCCAGTGGAAGTGATGGTATTCCAGCTGAACTATTTAAAATTTTAAAAGATGATGCTGTTAAGGTGCTACACTCAATATGCCAGCAAATTTGGAAAACTCAGCAGTGGCCAGAGGATTGGAGAAGATCAGTCTACATCCCAATCCCAAAGAAGGGAAGTGCCAAAGAATGCTCCAACTACCGCACAATTGCACTCATTTCACACGCTAGCAAGGTTATGCTTAAAATTCTACAAGGCAGGCTTAAGCAGTATGTGGACCGAGAACTCCCAGAAGTGCAAGCTGGATTTAGAAGAGGCAGAGGAACCAGAGACCAAATTGCAAACATGCGCTGGATTATGGAGAAAGCTAGAGAGTTCCAGAAGGACATCTACTTCTGCTTCATTGACTATGCAAAAGCCTTTGACTGTGTCGACCACAGCAAACTATGGCAAGTTCTTAAAGAAATGGGAGTGCCTGATCACCTCATCTGTCTCCTGAGAAATCTCTATGTGGGACAAGAAGCTACAGTTAGAACTGGATATGGAACAACTGATTGGTTCAAAATTGGGAAAGGAGTACGACAAGGCTGTATATTGTCCCCCTGCTTATTTAACTTATATGCAGAATTCATCATGCGAAAGGCTGGGCTGGATGAATCCCAAGCCGGAATTAAGATCGCCGGAAGAAATATCAACAACCTCAGATATGCAGATGACACAACCTTGATGGCAGAAAGTGAGGAGGAATTAAAGAACCTTTTAATGAGGGTGAAAGAGGAGAGCGCAAAATATGGTCTGAAGCTCAACATCAAAAAAACGAAGATCATGGCCACTGGTCCCATCACCTCCTGGCAAATAGAAGGGGAAGAAATGGAGGCAGTGAGAGATTTTATGTTCTTGGGCTCCATGATCACTGCAGATGGTGACAGCAGTCACGAAATTAAAAGACGCCTGCTCCTTGGGAGAAAGGCGATGGCAAATCTAGACAACATCTTAAAAAGTAGAGACATCACCTTACCAACAAAGGTCCGTATAGTTAAAGCCATGGTTTTCCCAGTAGTGATGTATGGAAGTGAGAGCTGGACCATAAAGAAGGCCGATCGCCGAAGAATTGATGCTTTTGAATTATGGTGCTGGAGGAGACTCTTGAGAGTCCCATGGACTGCAAGAAGATCAAACGCATCCATTCTTAAGGAAATCAGACCTGAGTGCTCACTGGAAGGACAGATCGTGAAGTTGAGGCTCCAATATTTTGGCCACCTCATGAGAAGAGAAGACTCCCTGGAAAAGACCCTGATGTTGGGAAAGATGGAGGGCACAAGGAGAAGGGGACGACAGAGGATGAGATGGATGGATAGTGTTCTCGAAGCTACAAACATGAGCCTGACCAAACTGCGGGAGGCGGTGGAAGACAGGAGTGCCTGGCGTGCTCTGGTCCATGGGGTCACGAAGAGTCGGACACGACTAAACGACTAAACAACAACAACAACAAATAATAATAATAGCCTTTAGAAGACTTCCGAAGGCAGCCCTGTATAGGGAAGCTTTTTAATGTGTAATGTTTTGTTATGTGTATATATAGGAAGCTGCCAAGAGTGGCTGGGACAACCCAGTCATATGGGCGGAATACAAATAATAAACTTATTGTTATTTATTATGAGGACTTGGCAATATCTCATCCAAAACCAG
>5:28999029-29002659 dna:primary_assembly primary_assembly:PodMur_1.0:5:1:100393251:1 REF_31
71-82|3433-3444	ATACACACACAT	12
[truncated: 969,028 more chars]
