# Supplementary material for: Long-Standing Activity with Characteristic Genomic Insertion Signatures in Reptilian Bov-B LINEs and Associated Sauria SINEs
Source: Biology (Basel). 2026 Jun 13;15(12):927. doi: 10.3390/biology15120927 (PMC13295347; doi:10.3390/biology15120927)
Supplement: Supplementary file 1 [file biology-15-00927-s001.zip › search_TSD_interval99.py]

#! /usr/bin/python
#coding: UTF-8


import sys, re, glob

pattern = re.compile(r'[a-zA-Z]')
ID = ''
search_only_seq = []
seq = ''
search_seq = ''
count = 0
motif_seq = {}
num_count = 0
line_count = 0
seq_count = ''
out_seq = ''
info = ''
result = ''
comp_seq = ''
filename = ''
user_min_tsd = 10
user_max_tsd = 50
user_seq = 99

for file in glob.glob("*.fa"):
	filename = str(file).split(".fa")[0]
	for line in open(file, 'r'):
		if line.startswith('>'):
			continue
		line = line.rstrip()
		for p in range(len(line)):
			if pattern.search(line[p]):
				if seq == '':
					seq = line[p].upper()
					search_only_seq = line[p].upper()
				else:
					seq += line[p].upper()
					search_only_seq += line[p].upper()
					

	seq_len = len(search_only_seq)
	for j in range(int(user_min_tsd),int(user_max_tsd)):
		for i in range(seq_len):
			search_seq = search_only_seq[i:i+j]
			if search_seq in motif_seq:
				motif_seq[search_seq] += "|" + str(i) + "-" + str(i + j - 1)
			else:
				motif_seq[search_seq] = str(i) + "-" + str(i + j - 1)

	for f in sorted(motif_seq.keys(), key = lambda x: len(x)):
		elm = motif_seq[f].split("|")
		if len(elm) == 2:
			end1 = elm[0].split("-")[1]
			end2 = elm[1].split("-")[1]
			start1 = elm[0].split("-")[0]
			start2 = elm[1].split("-")[0]
			if (int(start2) - int(end1)) > int(user_seq):
				info = str(motif_seq[f]) + '\t' + str(f) +'\t' + str(len(f))  + '\n' + "@" +str(filename) +"@@"+ seq[int(start1) - 99999 : int(end1) + 99999] 
						
		
				
	seq = list(seq)
	seq_len = len(seq)
	
	for k in range(seq_len):
		count += 1
		if count <= 200:
			comp_seq += seq[k].lower()
		elif count >= seq_len - 199:
			comp_seq += seq[k].lower()
		else:
			comp_seq += seq[k]
		if (count % 50) == 0:
			comp_seq += '\n'
		elif (count % 10) == 0:
			comp_seq += ' '
		else:
			continue	
	result += ">" + str(filename) + '_' + str(len(line)) + '\n' + str(info) + '\n'
	comp_seq = ''
	info = ''
	seq = ''
	search_only_seq = ''
	motif_seq = {}
f = open("search_TSD_result.txt", "w")
f.write(result)
f.close()
